# Supplementary material for: Comparative genomic, proteomic and exoproteomic analyses of three Pseudomonas strains reveals novel insights into the phosphorus scavenging capabilities of soil bacteria
Source: Environ Microbiol. 2016 Jul 7;18(10):3535–49. doi: 10.1111/1462-2920.13390 (PMC5082522; doi:10.1111/1462-2920.13390)
Supplement: Supplementary file 2 — Table S1. A rank‐abundance profile of the identified proteins in the exoproteome of Pseudomonas putida BIRD‐1. Table S2. A rank‐abundance profile of the identified proteins in the exoproteome of Pseudomonas fluorescens SBW25. Table S3. A rank‐abundance profile of the identified proteins in the exoproteome of Pseudomonas stutzeri DSM4166. Table S4. A rank‐abundance profile of the identified proteins in the proteome of P. putida BIRD‐1. Table S5. A rank‐abundance profile of the identified proteins in the cellular proteome of the P. putida BIRD‐1 phoBR mutant. Table S6. A rank‐abundance profile of the identified proteins in the exoproteome of the P. putida BIRD‐1 phoBR mutant. [file EMI-18-3535-s002.xlsx]

## Sheet: S1 P. putida BIRD-1_Exo
Proteins	Accession	Molecular weigth (kDa)	Fold change (Log2)	T-Test (P-Value): (p <= 0.05)	+P E 1	+PE 2	+PE 3	-P E 1	-PE 2	-PE 3	Mean P replete	Mean P deplete	+P E 1	+PE 2	+PE 3	-P E 1	-PE 2	-PE 3	Mean Pi replete	Mean Pi deplete
Hypothetical protein, conserved OS=Pseudomonas putida (strain BIRD-1) GN=PPUBIRD1_0626 SV=1 UP=UP000008715:Chromosome	ADR58316	21 kDa	INF	0.0006	0	0	0	0.027948	0.028054	0.020232	0	0.0254113	0	0	0	5	4	4	0	4.33333
Hypothetical protein, conserved OS=Pseudomonas putida (strain BIRD-1) GN=PPUBIRD1_0959 SV=1 UP=UP000008715:Chromosome	ADR58643	40 kDa	INF	0.057	0	0	0	0.0086831	0.0036316	0.0026191	0	0.00497793	0	0	0	3	1	1	0	1.66667
OmpA/MotB domain protein OS=Pseudomonas putida (strain BIRD-1) GN=PPUBIRD1_1653 SV=1 UP=UP000008715:Chromosome	ADR59321	30 kDa	INF	0.017	0	0	0	0.011738	0.0049094	0.0070813	0	0.00790957	0	0	0	3	1	2	0	2
TonB-dependent receptor OS=Pseudomonas putida (strain BIRD-1) GN=PPUBIRD1_1713 SV=1 UP=UP000008715:Chromosome	ADR59379	76 kDa	INF	0.13	0	0	0	0	0.0057633	0.0041564	0	0.00330657	0	0	0	0	3	3	0	2
Aldehyde oxidase and xanthine dehydrogenase, molybdopterin binding protein OS=Pseudomonas putida (strain BIRD-1) GN=PPUBIRD1_2166 SV=1 UP=UP000008715:Chromosome	ADR59805	81 kDa	INF	0.0016	0	0	0	0.0056344	0.0035348	0.0050985	0	0.0047559	0	0	0	4	2	4	0	3.33333
ThiJ/PfpI domain protein OS=Pseudomonas putida (strain BIRD-1) GN=PPUBIRD1_2357 SV=1 UP=UP000008715:Chromosome	ADR59989	25 kDa	INF	0.079	0	0	0	0.0046335	0.0058138	0.016771	0	0.00907277	0	0	0	1	1	4	0	2
Hypothetical protein, conserved OS=Pseudomonas putida (strain BIRD-1) GN=PPUBIRD1_2603 SV=1 UP=UP000008715:Chromosome	ADR60228	96 kDa	INF	0.14	0	0	0	0	0.004592	0.0077273	0	0.00410643	0	0	0	0	3	7	0	3.33333
Hypothetical protein, conserved OS=Pseudomonas putida (strain BIRD-1) GN=PPUBIRD1_2680 SV=1 UP=UP000008715:Chromosome	ADR60303	19 kDa	INF	0.036	0	0	0	0.0060368	0.0075746	0.016388	0	0.0099998	0	0	0	1	1	3	0	1.66667
Phosphonoacetaldehyde hydrolase OS=Pseudomonas putida (strain BIRD-1) GN=PPUBIRD1_3443 SV=1 UP=UP000008715:Chromosome	ADR61038	30 kDa	INF	0.17	0	0	0	0	0.0048202	0.010429	0	0.00508307	0	0	0	0	1	3	0	1.33333
ABC transporter, periplasmic binding protein OS=Pseudomonas putida (strain BIRD-1) GN=PPUBIRD1_4925 SV=1 UP=UP000008715:Chromosome	ADR62476	37 kDa	INF	0.021	0	0	0	0.0092942	0.0038872	0.011214	0	0.0081318	0	0	0	3	1	4	0	2.66667
Hypothetical protein, conserved OS=Pseudomonas putida (strain BIRD-1) GN=PPUBIRD1_1354 SV=1 UP=UP000008715:Chromosome	ADR59032	45 kDa	5.55459	0.0017	0.0021897	0.002306	0.0065731	0.2118	0.1729	0.13393	0.0036896	0.172877	1	1	3	83	54	58	1.66667	65
UxpB OS=Pseudomonas putida (strain BIRD-1) GN=uxpB SV=1 UP=UP000008715:Chromosome	ADR58775	74 kDa	5.20945	0.00098	0.0065597	0.0041448	0.0065636	0.23392	0.24171	0.16602	0.00575603	0.213883	5	3	5	153	126	120	4.33333	133
CsuE OS=Pseudomonas putida (strain BIRD-1) GN=csuE SV=1 UP=UP000008715:Chromosome	ADR60921	33 kDa	3.45943	0.075	0	0.0029557	0	0.0032707	0.016415	0.011839	0.000985233	0.0105082	0	1	0	1	4	4	0.333333	3
Sugar ABC transporter, periplasmic sugar-binding protein OS=Pseudomonas putida (strain BIRD-1) GN=PPUBIRD1_2473 SV=1 UP=UP000008715:Chromosome	ADR60101	46 kDa	3.30743	0.012	0.0021381	0	0	0.0049832	0.0093789	0.006764	0.0007127	0.00704203	1	0	0	2	3	3	0.333333	2.66667
Surface antigen (D15) OS=Pseudomonas putida (strain BIRD-1) GN=PPUBIRD1_4016 SV=1 UP=UP000008715:Chromosome	ADR61599	87 kDa	3.12102	0.061	0.0011534	0	0	0.0013441	0.0050593	0.0036487	0.000384467	0.0033507	1	0	0	1	3	3	0.333333	2.33333
PhoU OS=Pseudomonas putida (strain BIRD-1) GN=phoU SV=1 UP=UP000008715:Chromosome	ADR62664	29 kDa	3.12102	0.039	0	0.0037293	0	0.01238	0.0051779	0.014937	0.0012431	0.0108316	0	1	0	3	1	4	0.333333	2.66667
Amidohydrolase 3 OS=Pseudomonas putida (strain BIRD-1) GN=PPUBIRD1_5046 SV=1 UP=UP000008715:Chromosome	ADR62593	73 kDa	3.10434	0.00027	0.0068678	0.005786	0.0082463	0.054423	0.068286	0.056489	0.0069667	0.0597327	5	4	6	34	34	39	5	35.6667
Glucose sorbosone dehydrogenase OS=Pseudomonas putida (strain BIRD-1) GN=PPUBIRD1_3453 SV=1 UP=UP000008715:Chromosome	ADR61048	42 kDa	3.07039	0.0013	0.0023794	0.0025057	0.0023808	0.016637	0.024354	0.020073	0.00242197	0.0203547	1	1	1	6	7	8	1	7
LPS-assembly protein lptD OS=Pseudomonas putida (strain BIRD-1) GN=PPUBIRD1_0442 SV=1 UP=UP000008715:Chromosome	ADR58136	106 kDa	3.05311	0.042	0.00096957	0.0010211	0.00097015	0.0045195	0.012759	0.007157	0.00098694	0.00814517	1	1	1	4	9	7	1	6.66667
Phosphate binding protein OS=Pseudomonas putida (strain BIRD-1) GN=PPUBIRD1_5121 SV=1 UP=UP000008715:Chromosome	ADR62668	35 kDa	3.03562	0.011	0.059892	0.068806	0.05448	0.69478	0.38214	0.41913	0.0610593	0.498683	22	24	20	219	96	146	22	153.667
Allantoate amidohydrolase OS=Pseudomonas putida (strain BIRD-1) GN=PPUBIRD1_1786 SV=1 UP=UP000008715:Chromosome	ADR59449	45 kDa	3	0.19	0.0021231	0.0022358	0	0	0.012417	0.022388	0.00145297	0.0116017	1	2	1	1	5	11	1.33333	5.66667
D-alanyl-D-alanine carboxypeptidase/D-alanyl-D-alanine-endopeptidase OS=Pseudomonas putida (strain BIRD-1) GN=PPUBIRD1_3554 SV=1 UP=UP000008715:Chromosome	ADR61147	52 kDa	3	0.0046	0	0.0019725	0	0.0043655	0.0054775	0.0059254	0.0006575	0.00525613	0	1	0	2	2	3	0.333333	2.33333
Periplasmic polyamine-binding protein, putative OS=Pseudomonas putida (strain BIRD-1) GN=PPUBIRD1_3456 SV=1 UP=UP000008715:Chromosome	ADR61051	39 kDa	2.8679	0.3	0.0025252	0	0	0.014714	0.0036923	0	0.000841733	0.00613543	1	0	0	5	1	0	0.333333	2
Hypothetical protein, conserved OS=Pseudomonas putida (strain BIRD-1) GN=PPUBIRD1_2882 SV=1 UP=UP000008715:Chromosome	ADR60494	45 kDa	2.82782	0.006	0	0.002306	0.002191	0.0076554	0.012807	0.011546	0.001499	0.0106695	0	1	1	3	4	5	0.666667	4
AcnA OS=Pseudomonas putida (strain BIRD-1) GN=acnA SV=1 UP=UP000008715:Chromosome	ADR61132	99 kDa	2.70044	0.04	0.0069506	0.0041827	0.0019871	0.024299	0.017422	0.043977	0.00437347	0.028566	7	4	2	21	12	42	4.33333	25
Hypothetical protein, conserved OS=Pseudomonas putida (strain BIRD-1) GN=PPUBIRD1_1048 SV=1 UP=UP000008715:Chromosome	ADR58730	14 kDa	2.60881	0.18	0.0074307	0	0.0074352	0.043297	0	0.047015	0.0049553	0.030104	1	0	1	5	0	6	0.666667	3.66667
Hypothetical protein, conserved OS=Pseudomonas putida (strain BIRD-1) GN=PPUBIRD1_2587 SV=1 UP=UP000008715:Chromosome	ADR60212	24 kDa	2.48543	0.0087	0	0.0042431	0.008063	0.018781	0.029457	0.021244	0.00410203	0.0231607	0	1	2	4	5	5	1	4.66667
Extracellular solute-binding protein OS=Pseudomonas putida (strain BIRD-1) GN=PPUBIRD1_4073 SV=1 UP=UP000008715:Chromosome	ADR61655	42 kDa	2.48543	0.0024	0.0047339	0.017449	0.0094735	0.071717	0.051914	0.054912	0.0105521	0.0595143	2	7	4	26	15	22	4.33333	21
Alcohol dehydrogenase, zinc-containing OS=Pseudomonas putida (strain BIRD-1) GN=PPUBIRD1_3796 SV=1 UP=UP000008715:Chromosome	ADR61384	36 kDa	2.43296	0.32	0	0	0.005448	0.006345	0	0.022966	0.001816	0.00977033	0	0	2	2	0	8	0.666667	3.33333
Phosphate ABC transporter, periplasmic phosphate-binding protein OS=Pseudomonas putida (strain BIRD-1) GN=PPUBIRD1_3020 SV=1 UP=UP000008715:Chromosome	ADR60631	37 kDa	2.26303	0.00034	0.084576	0.091851	0.076693	0.46508	0.37486	0.38741	0.0843733	0.409117	32	33	29	151	97	139	31.3333	129
Hypothetical protein, conserved OS=Pseudomonas putida (strain BIRD-1) GN=PPUBIRD1_3958 SV=1 UP=UP000008715:Chromosome	ADR61541	48 kDa	2.20163	0.0012	0.040652	0.029968	0.034575	0.17055	0.17832	0.13075	0.035065	0.159873	20	14	17	72	60	61	17	64.3333
LsfA OS=Pseudomonas putida (strain BIRD-1) GN=lsfA SV=1 UP=UP000008715:Chromosome	ADR57965	24 kDa	2.10434	0.32	0.0042762	0	0	0.0049832	0	0.013528	0.0014254	0.0061704	1	0	0	1	0	3	0.333333	1.33333
Acyl-CoA synthetase OS=Pseudomonas putida (strain BIRD-1) GN=PPUBIRD1_0810 SV=1 UP=UP000008715:Chromosome	ADR58496	62 kDa	2.10434	0.092	0.0048565	0.0068192	0	0.013206	0.0094682	0.027313	0.0038919	0.0166624	3	4	0	7	5	17	2.33333	9.66667
Keto-hydroxyglutarate-aldolase/keto-deoxy-phosphogluconate aldolase OS=Pseudomonas putida (strain BIRD-1) GN=PPUBIRD1_1074 SV=1 UP=UP000008715:Chromosome	ADR58756	24 kDa	2.07039	0.5	0.0040113	0	0	0	0	0.01692	0.0013371	0.00564	1	0	0	0	0	4	0.333333	1.33333
Catalase-peroxidase OS=Pseudomonas putida (strain BIRD-1) GN=PPUBIRD1_2060 SV=1 UP=UP000008715:Chromosome	ADR59706	82 kDa	2.03562	0.09	0.0072427	0.01017	0.0036235	0.021101	0.01765	0.048371	0.00701207	0.0290407	6	8	3	15	10	38	5.66667	21
AlgY OS=Pseudomonas putida (strain BIRD-1) GN=algY SV=1 UP=UP000008715:Chromosome	ADR61708	50 kDa	2.03562	0.046	0.0019412	0	0.0019424	0.0067866	0.0028384	0.0061411	0.00129453	0.00525537	1	0	1	3	1	3	0.666667	2.33333
Hypothetical protein, conserved OS=Pseudomonas putida (strain BIRD-1) GN=PPUBIRD1_2231 SV=1 UP=UP000008715:Chromosome	ADR59867	30 kDa	1.926	0.21	0	0.0033735	0.0064105	0.003733	0.02342	0.010134	0.00326133	0.012429	0	1	2	1	5	3	1	3
OmpA/MotB domain protein OS=Pseudomonas putida (strain BIRD-1) GN=PPUBIRD1_1167 SV=1 UP=UP000008715:Chromosome	ADR58849	24 kDa	1.88753	0.0015	0.019708	0.020754	0.019719	0.073492	0.086449	0.062346	0.0200603	0.0740957	5	5	5	16	15	15	5	15.3333
Amino acid ABC transporter, periplasmic amino acid-binding protein OS=Pseudomonas putida (strain BIRD-1) GN=PPUBIRD1_2079 SV=1 UP=UP000008715:Chromosome	ADR59722	30 kDa	1.88753	0.053	0	0.0033975	0.0064562	0.015038	0.014152	0.0068041	0.00328457	0.011998	0	1	2	4	3	2	1	3
AmiD OS=Pseudomonas putida (strain BIRD-1) GN=amiD SV=1 UP=UP000008715:Chromosome	ADR57867	29 kDa	1.848	0.0044	0.0034601	0.0072877	0.0034622	0.016129	0.020237	0.014595	0.00473667	0.016987	1	2	1	4	4	4	1.33333	4
Amine oxidase OS=Pseudomonas putida (strain BIRD-1) GN=PPUBIRD1_4769 SV=1 UP=UP000008715:Chromosome	ADR62325	66 kDa	1.848	0.047	0.0043936	0.010796	0.0073271	0.01536	0.038546	0.027799	0.00750557	0.027235	3	7	5	9	18	18	5	15
Gamma-aminobutyraldehyde dehydrogenase OS=Pseudomonas putida (strain BIRD-1) GN=PPUBIRD1_4077 SV=1 UP=UP000008715:Chromosome	ADR61659	51 kDa	1.80735	0.12	0.0038251	0	0	0.0044576	0.0027965	0.0060505	0.00127503	0.00443487	2	0	0	2	1	3	0.666667	2
Outer membrane assembly lipoprotein YfgL OS=Pseudomonas putida (strain BIRD-1) GN=PPUBIRD1_0907 SV=1 UP=UP000008715:Chromosome	ADR58591	41 kDa	1.76553	0.0033	0.0047713	0.007537	0.0071613	0.025021	0.024418	0.01761	0.00648987	0.0223497	2	3	3	9	7	7	2.66667	7.66667
Peptidase M23B OS=Pseudomonas putida (strain BIRD-1) GN=PPUBIRD1_1076 SV=1 UP=UP000008715:Chromosome	ADR58758	30 kDa	1.76553	0.0056	0.0065931	0.0069432	0.006597	0.019208	0.028921	0.020858	0.0067111	0.0229957	2	2	2	5	6	6	2	5.66667
Cyclopropane-fatty-acyl-phospholipid synthase OS=Pseudomonas putida (strain BIRD-1) GN=PPUBIRD1_0035 SV=1 UP=UP000008715:Chromosome	ADR57745	44 kDa	1.72247	0.13	0	0.0048461	0	0.0053627	0.0033643	0.007279	0.00161537	0.00533533	0	2	0	2	1	3	0.666667	2
Hypothetical protein, conserved OS=Pseudomonas putida (strain BIRD-1) GN=PPUBIRD1_3667 SV=1 UP=UP000008715:Chromosome	ADR61257	30 kDa	1.67807	0.0047	0.012334	0.019483	0.015427	0.057494	0.054104	0.039019	0.015748	0.0502057	4	6	5	16	12	12	5	13.3333
ABC-type Fe3+ transport system periplasmic component-like protein OS=Pseudomonas putida (strain BIRD-1) GN=PPUBIRD1_3891 SV=1 UP=UP000008715:Chromosome	ADR61477	39 kDa	1.63227	0.0034	0.053778	0.072815	0.046123	0.21189	0.17225	0.15123	0.057572	0.178457	21	27	18	71	46	56	22	57.6667
Elongation factor G 2 OS=Pseudomonas putida (strain BIRD-1) GN=PPUBIRD1_1739 SV=1 UP=UP000008715:Chromosome	ADR59405	78 kDa	1.58496	0.29	0.0038686	0.0040741	0	0.0060111	0.0018856	0.016318	0.00264757	0.00807157	10	10	5	11	3	19	8.33333	11
VacJ family lipoprotein OS=Pseudomonas putida (strain BIRD-1) GN=PPUBIRD1_3491 SV=1 UP=UP000008715:Chromosome	ADR61084	26 kDa	1.58496	0.025	0	0.008125	0.01158	0.022478	0.016922	0.02034	0.00656833	0.0199133	0	2	3	5	3	5	1.66667	4.33333
Lytic transglycosylase, catalytic OS=Pseudomonas putida (strain BIRD-1) GN=PPUBIRD1_3522 SV=1 UP=UP000008715:Chromosome	ADR61115	74 kDa	1.58496	0.073	0.0014143	0.0044681	0.0042454	0.0049444	0.012408	0.013422	0.00337593	0.0102581	1	3	3	3	6	9	2.33333	6
Putative lipoprotein OS=Pseudomonas putida (strain BIRD-1) GN=PPUBIRD1_1240 SV=1 UP=UP000008715:Chromosome	ADR58921	36 kDa	1.53605	0.057	0.0028598	0.0030116	0.0028615	0.0066653	0.012545	0.0060314	0.00291097	0.0084139	1	1	1	2	3	2	1	2.33333
Hypothetical protein, conserved OS=Pseudomonas putida (strain BIRD-1) GN=PPUBIRD1_0433 SV=1 UP=UP000008715:Chromosome	ADR58127	61 kDa	1.37851	0.092	0.0017367	0.0036578	0.0017377	0.0040477	0.0050787	0.0091568	0.0023774	0.0060944	1	2	1	2	2	5	1.33333	3
Anti-sigma-factor antagonist OS=Pseudomonas putida (strain BIRD-1) GN=PPUBIRD1_1495 SV=1 UP=UP000008715:Chromosome	ADR59167	11 kDa	1.37851	0.11	0.0089757	0.0094524	0.0089811	0.02092	0.013124	0.03786	0.0091364	0.023968	1	1	1	2	1	4	1	2.33333
Isocitrate dehydrogenase [NADP] OS=Pseudomonas putida (strain BIRD-1) GN=PPUBIRD1_1803 SV=1 UP=UP000008715:Chromosome	ADR59466	46 kDa	1.37851	0.19	0.0086751	0.022839	0.0086803	0.045493	0.0095135	0.050314	0.0133981	0.0351068	4	10	4	18	3	22	6	14.3333
Periplasmic binding protein, putative OS=Pseudomonas putida (strain BIRD-1) GN=PPUBIRD1_1839 SV=1 UP=UP000008715:Chromosome	ADR59502	33 kDa	1.37851	0.048	0.0028688	0.012085	0.0086116	0.016716	0.016779	0.027227	0.00785513	0.0202407	1	4	3	5	4	9	2.66667	6
TauA OS=Pseudomonas putida (strain BIRD-1) GN=tauA SV=1 UP=UP000008715:Chromosome	ADR57963	34 kDa	1.32193	0.24	0.0028067	0	0.008425	0.013083	0.012312	0.0029597	0.0037439	0.00945157	1	0	3	4	3	1	1.33333	2.66667
Nucleoside-binding outer membrane protein-like protein OS=Pseudomonas putida (strain BIRD-1) GN=PPUBIRD1_1563 SV=1 UP=UP000008715:Chromosome	ADR59233	30 kDa	1.32193	0.18	0.0034867	0.0036719	0.0034888	0.0040632	0.015295	0.0073536	0.00354913	0.00890393	1	1	1	1	3	2	1	2
TonB-dependent receptor, plug OS=Pseudomonas putida (strain BIRD-1) GN=PPUBIRD1_1681 SV=1 UP=UP000008715:Chromosome	ADR59348	80 kDa	1.32193	0.18	0.0025754	0.0027122	0.0012885	0.0045019	0.0094144	0.0027158	0.00219203	0.00554403	2	2	1	3	5	2	1.66667	3.33333
Hypothetical protein, conserved OS=Pseudomonas putida (strain BIRD-1) GN=PPUBIRD1_3950 SV=1 UP=UP000008715:Chromosome	ADR61534	38 kDa	1.32193	0.09	0.007661	0.0026893	0.0076656	0.011904	0.022404	0.010772	0.0060053	0.0150267	3	1	3	4	6	4	2.33333	4.66667
Hypothetical protein, conserved OS=Pseudomonas putida (strain BIRD-1) GN=PPUBIRD1_3983 SV=1 UP=UP000008715:Chromosome	ADR61566	15 kDa	1.32193	0.31	0.013044	0.0068683	0.0065258	0.030401	0	0.034387	0.0088127	0.021596	2	1	1	4	0	5	1.33333	3
Sporulation domain protein OS=Pseudomonas putida (strain BIRD-1) GN=PPUBIRD1_4879 SV=1 UP=UP000008715:Chromosome	ADR62432	25 kDa	1.32193	0.0015	0.019538	0.03292	0.023459	0.059197	0.068563	0.061809	0.0253057	0.0631897	5	8	6	13	12	15	6.33333	13.3333
PotF OS=Pseudomonas putida (strain BIRD-1) GN=potF SV=1 UP=UP000008715:Chromosome	ADR62523	40 kDa	1.32193	0.016	0.004981	0.013114	0.004984	0.020316	0.018208	0.018384	0.007693	0.0189693	2	5	2	7	5	7	3	6.33333
Hypothetical protein, conserved OS=Pseudomonas putida (strain BIRD-1) GN=PPUBIRD1_0811 SV=1 UP=UP000008715:Chromosome	ADR58497	68 kDa	1.26303	0.038	0.015879	0.021283	0.013	0.040374	0.052769	0.0274	0.0167207	0.040181	11	14	9	24	25	18	11.3333	22.3333
OmpA/MotB domain protein OS=Pseudomonas putida (strain BIRD-1) GN=PPUBIRD1_1174 SV=1 UP=UP000008715:Chromosome	ADR58856	34 kDa	1.26303	0.0049	0.0055788	0.0029375	0.0055821	0.0097518	0.012236	0.011766	0.00469947	0.0112513	2	1	2	3	3	4	1.66667	3.33333
NolW domain protein OS=Pseudomonas putida (strain BIRD-1) GN=PPUBIRD1_1735 SV=1 UP=UP000008715:Chromosome	ADR59401	27 kDa	1.26303	0.12	0.0036852	0.011643	0.0036874	0.008589	0.021554	0.015544	0.00633853	0.015229	1	3	1	2	4	4	1.66667	3.33333
Glutathione peroxidase OS=Pseudomonas putida (strain BIRD-1) GN=PPUBIRD1_3931 SV=1 UP=UP000008715:Chromosome	ADR61516	20 kDa	1.26303	0.0064	0.0049538	0.010434	0.0099136	0.017319	0.02173	0.020896	0.0084338	0.0199817	1	2	2	3	3	4	1.66667	3.33333
ArcC OS=Pseudomonas putida (strain BIRD-1) GN=arcC SV=1 UP=UP000008715:Chromosome	ADR58731	33 kDa	1.20163	0.14	0.020537	0.018538	0.014678	0.06154	0.017159	0.046406	0.0179177	0.0417017	7	6	5	18	4	15	6	12.3333
17 kDa surface antigen OS=Pseudomonas putida (strain BIRD-1) GN=PPUBIRD1_1177 SV=1 UP=UP000008715:Chromosome	ADR58859	16 kDa	1.20163	0.017	0.041207	0.030996	0.035341	0.1029	0.086075	0.062076	0.035848	0.0836837	7	5	6	15	10	10	6	11.6667
OmpA/MotB domain protein OS=Pseudomonas putida (strain BIRD-1) GN=PPUBIRD1_4368 SV=1 UP=UP000008715:Chromosome	ADR61941	17 kDa	1.20163	0.0085	0.011192	0.017679	0.016798	0.032606	0.040912	0.029505	0.015223	0.034341	2	3	3	5	5	5	2.66667	5
Est OS=Pseudomonas putida (strain BIRD-1) GN=est SV=1 UP=UP000008715:Chromosome	ADR59456	30 kDa	1.1375	0.096	0.013138	0.010377	0.0098597	0.022966	0.014408	0.034637	0.0111249	0.0240037	4	3	3	6	3	10	3.33333	6.33333
ABC-type nitrate/sulfonate/bicarbonate transport systems periplasmic components-like protein OS=Pseudomonas putida (strain BIRD-1) GN=PPUBIRD1_2153 SV=1 UP=UP000008715:Chromosome	ADR59792	43 kDa	1.1375	0.016	0.0022721	0.0047854	0.0068202	0.010591	0.0099665	0.0095837	0.0046259	0.0100471	1	2	3	4	3	4	2	3.66667
Spore coat U domain protein OS=Pseudomonas putida (strain BIRD-1) GN=PPUBIRD1_3328 SV=1 UP=UP000008715:Chromosome	ADR60925	17 kDa	1.1375	0.018	0.066583	0.0863	0.051248	0.14325	0.17974	0.11882	0.0680437	0.14727	13	16	10	24	24	22	13	23.3333
Transport-associated protein OS=Pseudomonas putida (strain BIRD-1) GN=PPUBIRD1_4408 SV=1 UP=UP000008715:Chromosome	ADR61981	12 kDa	1.1375	0.49	0	0.0082301	0.0078198	0.027322	0	0.0082411	0.00534997	0.0118544	0	1	1	3	0	1	0.666667	1.33333
Lytic murein transglycosylase OS=Pseudomonas putida (strain BIRD-1) GN=PPUBIRD1_4581 SV=1 UP=UP000008715:Chromosome	ADR62143	48 kDa	1.1375	0.0071	0.020697	0.021797	0.010355	0.03618	0.042369	0.037104	0.0176163	0.038551	10	10	5	15	14	17	8.33333	15.3333
Mqo1 OS=Pseudomonas putida (strain BIRD-1) GN=mqo1 SV=1 UP=UP000008715:Chromosome	ADR58483	54 kDa	1.07039	0.66	0.0036118	0	0	0	0	0.0076173	0.00120393	0.0025391	2	0	0	0	0	4	0.666667	1.33333
Hypothetical protein, conserved OS=Pseudomonas putida (strain BIRD-1) GN=PPUBIRD1_0806 SV=1 UP=UP000008715:Chromosome	ADR58492	29 kDa	1.07039	0.066	0.0033329	0.017549	0.020009	0.023304	0.02924	0.031631	0.0136303	0.0280583	1	5	6	6	6	9	4	7
Surface adhesion protein, putative OS=Pseudomonas putida (strain BIRD-1) GN=PPUBIRD1_0852 SV=1 UP=UP000008715:Chromosome	ADR58537	616 kDa	1.07039	0.0027	0.010631	0.013919	0.0084815	0.023774	0.024368	0.021362	0.0110105	0.023168	78	99	63	150	126	149	80	141.667
ZipA OS=Pseudomonas putida (strain BIRD-1) GN=zipA SV=1 UP=UP000008715:Chromosome	ADR59250	33 kDa	1.07039	0.64	0	0.0032144	0.0030542	0	0	0.012875	0.00208953	0.00429167	0	1	1	0	0	4	0.666667	1.33333
Extracellular solute-binding protein, family 1 OS=Pseudomonas putida (strain BIRD-1) GN=PPUBIRD1_3389 SV=1 UP=UP000008715:Chromosome	ADR60984	65 kDa	1.07039	0.039	0.0046972	0.011542	0.0093999	0.020071	0.020604	0.013209	0.00854637	0.0179613	3	7	6	11	9	8	5.33333	9.33333
Membrane protein involved in aromatic hydrocarbon degradation OS=Pseudomonas putida (strain BIRD-1) GN=PPUBIRD1_3928 SV=1 UP=UP000008715:Chromosome	ADR61513	46 kDa	1.07039	0.041	0.014896	0.022411	0.023423	0.029759	0.052897	0.042637	0.0202433	0.0417643	7	10	11	12	17	19	9.33333	16
LppC family lipoprotein OS=Pseudomonas putida (strain BIRD-1) GN=PPUBIRD1_4237 SV=1 UP=UP000008715:Chromosome	ADR61814	65 kDa	1.07039	0.0028	0.029969	0.025248	0.025489	0.050639	0.063539	0.052144	0.026902	0.0554407	20	16	17	29	29	33	17.6667	30.3333
Putative AcnD-accessory protein PrpF OS=Pseudomonas putida (strain BIRD-1) GN=PPUBIRD1_3349 SV=1 UP=UP000008715:Chromosome	ADR60945	41 kDa	1	0.29	0.0045785	0.0048217	0	0.0053356	0.0033473	0.0096563	0.0031334	0.00611307	2	2	0	2	1	4	1.33333	2.33333
Hypothetical protein, conserved OS=Pseudomonas putida (strain BIRD-1) GN=PPUBIRD1_3630 SV=1 UP=UP000008715:Chromosome	ADR61220	39 kDa	1	0.17	0.0099895	0.01578	0.0074966	0.011641	0.02191	0.034236	0.0110887	0.0225957	4	6	3	4	6	13	4.33333	7.66667
Hypothetical protein, conserved OS=Pseudomonas putida (strain BIRD-1) GN=PPUBIRD1_0812 SV=1 UP=UP000008715:Chromosome	ADR58498	51 kDa	0.925999	0.047	0.063898	0.073599	0.045954	0.14427	0.084672	0.11581	0.0611503	0.114917	32	35	23	62	29	55	30	48.6667
OprL OS=Pseudomonas putida (strain BIRD-1) GN=oprL SV=1 UP=UP000008715:Chromosome	ADR58941	18 kDa	0.925999	0.1	0.04915	0.028756	0.060109	0.12092	0.087838	0.057589	0.046005	0.0887823	9	5	11	19	11	10	8.33333	13.3333
Succinylglutamate desuccinylase OS=Pseudomonas putida (strain BIRD-1) GN=PPUBIRD1_1427 SV=1 UP=UP000008715:Chromosome	ADR59100	37 kDa	0.925999	0.49	0.0027061	0.0028498	0.0054155	0.0063071	0	0.014268	0.00365713	0.00685837	1	1	2	2	0	5	1.33333	2.33333
Hypothetical protein, conserved OS=Pseudomonas putida (strain BIRD-1) GN=PPUBIRD1_2179 SV=1 UP=UP000008715:Chromosome	ADR59817	21 kDa	0.925999	0.00036	0.056366	0.069252	0.061099	0.1259	0.12363	0.11392	0.062239	0.12115	12	14	13	23	18	23	13	21.3333
AapJ OS=Pseudomonas putida (strain BIRD-1) GN=aapJ SV=1 UP=UP000008715:Chromosome	ADR61840	36 kDa	0.925999	0.038	0.039761	0.036289	0.031828	0.086492	0.062014	0.05311	0.0359593	0.0672053	15	13	12	28	16	19	13.3333	21
Extracellular ligand-binding receptor OS=Pseudomonas putida (strain BIRD-1) GN=PPUBIRD1_4654 SV=1 UP=UP000008715:Chromosome	ADR62215	40 kDa	0.925999	0.01	0.050364	0.050513	0.050394	0.11738	0.087669	0.085987	0.0504237	0.097012	21	20	21	42	25	34	20.6667	33.6667
Dienelactone hydrolase OS=Pseudomonas putida (strain BIRD-1) GN=PPUBIRD1_1225 SV=1 UP=UP000008715:Chromosome	ADR58907	28 kDa	0.847997	0.00071	0.020682	0.02541	0.027592	0.044186	0.045361	0.043618	0.0245613	0.0443883	6	7	8	11	9	12	7	10.6667
OprD OS=Pseudomonas putida (strain BIRD-1) GN=oprD SV=1 UP=UP000008715:Chromosome	ADR58923	46 kDa	0.847997	0.02	0.080677	0.078253	0.072227	0.14597	0.16143	0.10746	0.0770523	0.138287	38	35	34	59	52	48	35.6667	53
TolB OS=Pseudomonas putida (strain BIRD-1) GN=tolB SV=1 UP=UP000008715:Chromosome	ADR58940	46 kDa	0.847997	0.011	0.17788	0.19184	0.13724	0.32468	0.3165	0.25086	0.168987	0.297347	83	85	64	130	101	111	77.3333	114
Hypothetical protein, conserved OS=Pseudomonas putida (strain BIRD-1) GN=PPUBIRD1_2607 SV=1 UP=UP000008715:Chromosome	ADR60232	39 kDa	0.847997	0.19	0.005093	0.0053634	0.01274	0.0089026	0.018617	0.013427	0.00773213	0.0136489	2	2	5	3	5	5	3	4.33333
Hypothetical protein, conserved OS=Pseudomonas putida (strain BIRD-1) GN=PPUBIRD1_3288 SV=1 UP=UP000008715:Chromosome	ADR60887	19 kDa	0.847997	0.23	0.0099077	0.010434	0.0049568	0.023092	0.0072434	0.015672	0.00843283	0.0153358	2	2	1	4	1	3	1.66667	2.66667
OprF OS=Pseudomonas putida (strain BIRD-1) GN=oprF SV=1 UP=UP000008715:Chromosome	ADR61156	37 kDa	0.847997	0.019	0.13704	0.10824	0.10284	0.22112	0.2312	0.16396	0.11604	0.205427	52	39	39	72	60	59	43.3333	63.6667
N-acetylmuramoyl-L-alanine amidase OS=Pseudomonas putida (strain BIRD-1) GN=PPUBIRD1_4684 SV=1 UP=UP000008715:Chromosome	ADR62242	51 kDa	0.847997	0.029	0.041899	0.048136	0.04383	0.07768	0.097467	0.062259	0.0446217	0.0791353	22	24	23	35	35	31	23	33.6667
Periplasmic solute binding protein OS=Pseudomonas putida (strain BIRD-1) GN=PPUBIRD1_0148 SV=1 UP=UP000008715:Chromosome	ADR57857	31 kDa	0.765535	0.43	0.0032262	0.010192	0	0.011279	0.0047173	0.0068041	0.00447273	0.00760013	1	3	0	3	1	2	1.33333	2
Glycine betaine/L-proline ABC transporter, periplasmic binding protein OS=Pseudomonas putida (strain BIRD-1) GN=PPUBIRD1_0325 SV=1 UP=UP000008715:Chromosome	ADR58026	35 kDa	0.765535	0.3	0.011512	0.021215	0.014398	0.043599	0.02104	0.015174	0.0157083	0.0266043	4	7	5	13	5	5	5.33333	7.66667
Short chain dehydrogenase OS=Pseudomonas putida (strain BIRD-1) GN=PPUBIRD1_0642 SV=1 UP=UP000008715:Chromosome	ADR58332	25 kDa	0.765535	0.15	0.015904	0.0083745	0.0079569	0.023168	0.011628	0.020964	0.0107451	0.0185867	4	2	2	5	2	5	2.66667	4
Phosphonate ABC transporter periplasmic phosphonate-binding protein OS=Pseudomonas putida (strain BIRD-1) GN=PPUBIRD1_0873 SV=1 UP=UP000008715:Chromosome	ADR58557	31 kDa	0.765535	0.053	0.057457	0.040339	0.051104	0.10788	0.088681	0.063956	0.0496333	0.086839	18	12	16	29	19	19	15.3333	22.3333
OsmC family protein OS=Pseudomonas putida (strain BIRD-1) GN=PPUBIRD1_3755 SV=1 UP=UP000008715:Chromosome	ADR61344	15 kDa	0.765535	0.0071	0.038305	0.047062	0.038328	0.081837	0.065344	0.067322	0.0412317	0.071501	6	7	6	11	7	10	6.33333	9.33333
Glucose-methanol-choline oxidoreductase OS=Pseudomonas putida (strain BIRD-1) GN=PPUBIRD1_3956 SV=1 UP=UP000008715:Chromosome	ADR61539	81 kDa	0.765535	0.044	0.039782	0.029199	0.0193	0.053384	0.042305	0.057206	0.029427	0.050965	33	23	16	38	24	45	24	35.6667
Hypothetical protein, conserved OS=Pseudomonas putida (strain BIRD-1) GN=PPUBIRD1_5097 SV=1 UP=UP000008715:Chromosome	ADR62644	26 kDa	0.765535	0.052	0.11938	0.078575	0.078391	0.19564	0.14728	0.12982	0.0921153	0.15758	32	20	21	45	27	33	24.3333	35
Outer membrane porin OS=Pseudomonas putida (strain BIRD-1) GN=PPUBIRD1_0260 SV=1 UP=UP000008715:Chromosome	ADR57964	48 kDa	0.678072	0.079	0.07724	0.083482	0.061015	0.14923	0.12483	0.085737	0.0739123	0.119932	38	39	30	63	42	40	35.6667	48.3333
LysM domain/BON superfamily protein OS=Pseudomonas putida (strain BIRD-1) GN=PPUBIRD1_0285 SV=1 UP=UP000008715:Chromosome	ADR57988	16 kDa	0.678072	0.012	0.012418	0.019617	0.018639	0.028944	0.027237	0.026191	0.0168913	0.0274573	2	3	3	4	3	4	2.66667	3.66667
Peptidase M48 Ste24p OS=Pseudomonas putida (strain BIRD-1) GN=PPUBIRD1_1270 SV=1 UP=UP000008715:Chromosome	ADR58950	53 kDa	0.678072	0.45	0.0056896	0.0019973	0.0037954	0.011051	0.0055462	0.0019999	0.00382743	0.00619903	3	1	2	5	2	1	2	2.66667
PpiA OS=Pseudomonas putida (strain BIRD-1) GN=ppiA SV=1 UP=UP000008715:Chromosome	ADR59035	20 kDa	0.678072	0.12	0.0098005	0.025802	0.024516	0.028553	0.02866	0.036172	0.0200395	0.0311283	2	5	5	5	4	7	4	5.33333
Flagellin OS=Pseudomonas putida (strain BIRD-1) GN=PPUBIRD1_1465 SV=1 UP=UP000008715:Chromosome	ADR59137	48 kDa	0.678072	0.029	1.1936	1.1596	1.3682	2.1833	2.328	1.5833	1.24047	2.03153	632	583	724	992	843	795	646.333	876.667
Flagellar hook-associated 2 domain-containing protein OS=Pseudomonas putida (strain BIRD-1) GN=PPUBIRD1_1467 SV=1 UP=UP000008715:Chromosome	ADR59139	48 kDa	0.678072	0.082	0.44838	0.38971	0.50155	0.88988	0.68997	0.52444	0.446547	0.70143	229	189	256	390	241	254	224.667	295
Prc OS=Pseudomonas putida (strain BIRD-1) GN=prc SV=1 UP=UP000008715:Chromosome	ADR61484	79 kDa	0.678072	0.013	0.019316	0.017629	0.01675	0.033014	0.024477	0.029874	0.0178983	0.0291217	15	13	13	22	13	22	13.6667	19
Peptidase M23B OS=Pseudomonas putida (strain BIRD-1) GN=PPUBIRD1_3993 SV=1 UP=UP000008715:Chromosome	ADR61576	37 kDa	0.678072	0.024	0.069537	0.051532	0.056693	0.10805	0.09791	0.078759	0.059254	0.0949063	27	19	22	36	26	29	22.6667	30.3333
Hypothetical protein, conserved OS=Pseudomonas putida (strain BIRD-1) GN=PPUBIRD1_4767 SV=1 UP=UP000008715:Chromosome	ADR62323	21 kDa	0.678072	0.0054	0.066103	0.089502	0.070867	0.11555	0.12427	0.11452	0.0754907	0.118113	14	18	15	21	18	23	15.6667	20.6667
Lpd3 OS=Pseudomonas putida (strain BIRD-1) GN=lpd3 SV=1 UP=UP000008715:Chromosome	ADR57746	49 kDa	0.584963	0.25	0.0097269	0.0081948	0.0038931	0.0068011	0.014223	0.012309	0.0072716	0.011111	5	4	2	3	5	6	3.66667	4.66667
FlgC OS=Pseudomonas putida (strain BIRD-1) GN=flgC SV=1 UP=UP000008715:Chromosome	ADR59125	16 kDa	0.584963	0.12	0.024668	0.032472	0.049366	0.050307	0.063121	0.045522	0.035502	0.0529833	4	5	8	7	7	7	5.66667	7
FlgE OS=Pseudomonas putida (strain BIRD-1) GN=flgE SV=1 UP=UP000008715:Chromosome	ADR59127	46 kDa	0.584963	0.072	0.041207	0.054244	0.063909	0.079233	0.096403	0.06518	0.05312	0.080272	20	25	31	33	32	30	25.3333	31.6667
FliK OS=Pseudomonas putida (strain BIRD-1) GN=fliK SV=1 UP=UP000008715:Chromosome	ADR59170	43 kDa	0.584963	0.16	0.027993	0.043086	0.051711	0.052697	0.085011	0.052226	0.04093	0.0633113	13	19	24	21	27	23	18.6667	23.6667
Anr OS=Pseudomonas putida (strain BIRD-1) GN=anr SV=1 UP=UP000008715:Chromosome	ADR59261	27 kDa	0.584963	0.76	0	0.0039127	0.0037176	0	0	0.011754	0.00254343	0.003918	0	1	1	0	0	3	0.666667	1
Hypothetical protein, conserved OS=Pseudomonas putida (strain BIRD-1) GN=PPUBIRD1_4382 SV=1 UP=UP000008715:Chromosome	ADR61955	26 kDa	0.584963	0.013	0.031747	0.026003	0.028236	0.045217	0.04642	0.037197	0.028662	0.0429447	9	7	8	11	9	10	8	10
Hypothetical protein, conserved OS=Pseudomonas putida (strain BIRD-1) GN=PPUBIRD1_4550 SV=1 UP=UP000008715:Chromosome	ADR62113	11 kDa	0.584963	0.65	0	0.010049	0.019097	0	0.013953	0.030189	0.00971533	0.014714	0	1	2	0	1	3	1	1.33333
Rare lipoprotein B OS=Pseudomonas putida (strain BIRD-1) GN=PPUBIRD1_4578 SV=1 UP=UP000008715:Chromosome	ADR62140	22 kDa	0.584963	0.0096	0.031571	0.037998	0.040616	0.052559	0.052758	0.061829	0.0367283	0.0557153	7	8	9	10	8	13	8	10.3333
PhaF OS=Pseudomonas putida (strain BIRD-1) GN=phaF SV=1 UP=UP000008715:Chromosome	ADR62349	25 kDa	0.584963	0.6	0.0035832	0.0037735	0.010756	0	0.015718	0.011336	0.00603757	0.009018	1	1	3	0	3	3	1.66667	2
Carboxyl-terminal protease OS=Pseudomonas putida (strain BIRD-1) GN=PPUBIRD1_4846 SV=1 UP=UP000008715:Chromosome	ADR62399	46 kDa	0.584963	0.34	0.0062092	0.0087186	0.004142	0.01206	0.012105	0.0043652	0.0063566	0.00951007	3	4	2	5	4	2	3	3.66667
Hypothetical protein, conserved OS=Pseudomonas putida (strain BIRD-1) GN=PPUBIRD1_0435 SV=1 UP=UP000008715:Chromosome	ADR58129	74 kDa	0.485427	0.42	0.031163	0.023867	0.011339	0.029712	0.018641	0.041824	0.022123	0.030059	22	16	8	18	9	28	15.3333	18.3333
Acetyltransferase OS=Pseudomonas putida (strain BIRD-1) GN=PPUBIRD1_0590 SV=1 UP=UP000008715:Chromosome	ADR58281	18 kDa	0.485427	0.46	0.0059641	0.0062809	0.011935	0.0069503	0.0087207	0.018868	0.00806	0.011513	1	1	2	1	1	3	1.33333	1.66667
Outer membrane porin OS=Pseudomonas putida (strain BIRD-1) GN=PPUBIRD1_0844 SV=1 UP=UP000008715:Chromosome	ADR58529	49 kDa	0.485427	0.21	0.012251	0.012901	0.010215	0.014276	0.023884	0.012919	0.011789	0.0170263	6	6	5	6	8	6	5.66667	6.66667
Superoxide dismutase OS=Pseudomonas putida (strain BIRD-1) GN=PPUBIRD1_0966 SV=1 UP=UP000008715:Chromosome	ADR58650	22 kDa	0.485427	0.28	0.036628	0.033752	0.032069	0.069362	0.040168	0.033797	0.0341497	0.0477757	8	7	7	13	6	7	7.33333	8.66667
ArcA OS=Pseudomonas putida (strain BIRD-1) GN=arcA SV=1 UP=UP000008715:Chromosome	ADR58733	46 kDa	0.485427	0.16	0.093481	0.08013	0.063083	0.11147	0.082648	0.13755	0.078898	0.110556	43	35	29	44	26	60	35.6667	43.3333
Mqo2 OS=Pseudomonas putida (strain BIRD-1) GN=mqo2 SV=1 UP=UP000008715:Chromosome	ADR58968	60 kDa	0.485427	0.071	0.011644	0.01051	0.011651	0.017446	0.012161	0.017541	0.0112683	0.015716	7	6	7	9	5	10	6.66667	8
Cysteine synthase A OS=Pseudomonas putida (strain BIRD-1) GN=PPUBIRD1_1328 SV=1 UP=UP000008715:Chromosome	ADR59007	34 kDa	0.485427	0.27	0.025182	0.026519	0.016798	0.022824	0.028638	0.041307	0.022833	0.030923	9	9	6	7	7	14	8	9.33333
FlgD OS=Pseudomonas putida (strain BIRD-1) GN=flgD SV=1 UP=UP000008715:Chromosome	ADR59126	24 kDa	0.485427	0.081	0.054471	0.061461	0.058396	0.081614	0.1024	0.065646	0.0581093	0.08322	14	15	15	18	18	16	14.6667	17.3333
Sulfate ABC transporter, periplasmic sulfate-binding protein OS=Pseudomonas putida (strain BIRD-1) GN=PPUBIRD1_1552 SV=1 UP=UP000008715:Chromosome	ADR59222	37 kDa	0.485427	0.016	0.030036	0.040258	0.030054	0.047731	0.047911	0.046071	0.0334493	0.0472377	11	14	11	15	12	16	12	14.3333
Outer membrane ferric siderophore receptor, putative OS=Pseudomonas putida (strain BIRD-1) GN=PPUBIRD1_2432 SV=1 UP=UP000008715:Chromosome	ADR60060	76 kDa	0.485427	0.27	0.013025	0.03292	0.022156	0.031875	0.03809	0.024723	0.0227003	0.0315627	10	24	17	21	20	18	17	19.6667
TonB-dependent copper receptor OS=Pseudomonas putida (strain BIRD-1) GN=PPUBIRD1_4625 SV=1 UP=UP000008715:Chromosome	ADR62186	75 kDa	0.485427	0.13	0.014494	0.019427	0.018458	0.030711	0.02312	0.019453	0.0174597	0.024428	11	14	14	20	12	14	13	15.3333
PotF_2 OS=Pseudomonas putida (strain BIRD-1) GN=potF_2 SV=1 UP=UP000008715:Chromosome	ADR62524	40 kDa	0.485427	0.0052	0.074511	0.06539	0.059644	0.09262	0.094423	0.089049	0.066515	0.0920307	30	25	24	32	26	34	26.3333	30.6667
OprQ OS=Pseudomonas putida (strain BIRD-1) GN=oprQ SV=1 UP=UP000008715:Chromosome	ADR57998	48 kDa	0.378512	0.031	0.051626	0.054367	0.047524	0.074601	0.063409	0.060973	0.0511723	0.0663277	25	25	23	31	21	28	24.3333	26.6667
Hypothetical protein, conserved OS=Pseudomonas putida (strain BIRD-1) GN=PPUBIRD1_0404 SV=1 UP=UP000008715:Chromosome	ADR58099	10 kDa	0.378512	0.39	0.11101	0.20458	0.18512	0.1617	0.3111	0.18534	0.166903	0.21938	12	21	20	15	23	19	17.6667	19
Hypothetical protein, conserved OS=Pseudomonas putida (strain BIRD-1) GN=PPUBIRD1_0553 SV=1 UP=UP000008715:Chromosome	ADR58245	16 kDa	0.378512	0.44	0.012251	0.025802	0.030645	0.021414	0.044782	0.025837	0.0228993	0.0306777	2	4	5	3	5	4	3.66667	4
Hypothetical protein, conserved OS=Pseudomonas putida (strain BIRD-1) GN=PPUBIRD1_1276 SV=1 UP=UP000008715:Chromosome	ADR58956	41 kDa	0.378512	0.4	0.012152	0.015357	0.017023	0.016994	0.02843	0.012815	0.014844	0.019413	5	6	7	6	8	5	6	6.33333
FlgL OS=Pseudomonas putida (strain BIRD-1) GN=flgL SV=1 UP=UP000008715:Chromosome	ADR59135	55 kDa	0.378512	0.19	0.22141	0.20195	0.21282	0.33522	0.28295	0.20222	0.21206	0.273463	127	110	122	165	111	110	119.667	128.667
Flagellar protein FlaG protein OS=Pseudomonas putida (strain BIRD-1) GN=PPUBIRD1_1466 SV=1 UP=UP000008715:Chromosome	ADR59138	13 kDa	0.378512	0.39	0.046096	0.048544	0.069185	0.098482	0.078634	0.040507	0.0546083	0.072541	6	6	9	11	7	5	7	7.66667
Gnd OS=Pseudomonas putida (strain BIRD-1) GN=gnd SV=1 UP=UP000008715:Chromosome	ADR59440	35 kDa	0.378512	0.75	0.0055447	0.0058391	0.002774	0	0.0040537	0.014617	0.00471927	0.00622357	2	2	1	0	1	5	1.66667	2
Cytochrome c, class I OS=Pseudomonas putida (strain BIRD-1) GN=PPUBIRD1_1958 SV=1 UP=UP000008715:Chromosome	ADR59606	33 kDa	0.378512	0.024	0.0089462	0.0094213	0.0089516	0.010425	0.013081	0.012579	0.00910637	0.0120283	3	3	3	3	3	4	3	3.33333
ErfK/YbiS/YcfS/YnhG family protein OS=Pseudomonas putida (strain BIRD-1) GN=PPUBIRD1_3365 SV=1 UP=UP000008715:Chromosome	ADR60960	35 kDa	0.378512	0.29	0.013947	0.005875	0.0083732	0.013002	0.012236	0.011766	0.0093984	0.0123347	5	2	3	4	3	4	3.33333	3.66667
TonB-dependent receptor OS=Pseudomonas putida (strain BIRD-1) GN=PPUBIRD1_4113 SV=1 UP=UP000008715:Chromosome	ADR61695	74 kDa	0.378512	0.52	0.011981	0.039253	0.01998	0.021718	0.040876	0.029479	0.023738	0.030691	9	28	15	14	21	21	17.3333	18.6667
Rare lipoprotein A family OS=Pseudomonas putida (strain BIRD-1) GN=PPUBIRD1_4587 SV=1 UP=UP000008715:Chromosome	ADR62149	36 kDa	0.378512	0.01	0.11162	0.094609	0.098064	0.13325	0.13534	0.12344	0.101431	0.130677	41	33	36	42	34	43	36.6667	39.6667
Cystine transporter subunit OS=Pseudomonas putida (strain BIRD-1) GN=PPUBIRD1_0251 SV=1 UP=UP000008715:Chromosome	ADR57956	29 kDa	0.263034	0.13	0.085848	0.090406	0.12026	0.12405	0.1205	0.11588	0.098838	0.120143	25	25	35	31	24	32	28.3333	29
RplC OS=Pseudomonas putida (strain BIRD-1) GN=rplC SV=1 UP=UP000008715:Chromosome	ADR58185	23 kDa	0.263034	0.44	0.047261	0.049771	0.068784	0.085116	0.062822	0.049837	0.055272	0.065925	11	11	16	17	10	11	12.6667	12.6667
OmpA/MotB domain-containing protein OS=Pseudomonas putida (strain BIRD-1) GN=PPUBIRD1_0819 SV=1 UP=UP000008715:Chromosome	ADR58505	25 kDa	0.263034	0.57	0.0075862	0.015978	0.011386	0.0088405	0.016639	0.016	0.0116501	0.0138265	2	4	3	2	3	4	3	3
Hypothetical protein, conserved OS=Pseudomonas putida (strain BIRD-1) GN=PPUBIRD1_1007 SV=1 UP=UP000008715:Chromosome	ADR58689	18 kDa	0.263034	0.082	0.03846	0.040502	0.038483	0.051221	0.048202	0.040556	0.0391483	0.0466597	7	7	7	8	6	7	7	7
Hypothetical protein, conserved OS=Pseudomonas putida (strain BIRD-1) GN=PPUBIRD1_1262 SV=1 UP=UP000008715:Chromosome	ADR58942	28 kDa	0.263034	0.099	0.07157	0.082548	0.057972	0.087375	0.089699	0.082659	0.0706967	0.0865777	21	23	17	22	18	23	20.3333	21
AstB OS=Pseudomonas putida (strain BIRD-1) GN=astB SV=1 UP=UP000008715:Chromosome	ADR59098	49 kDa	0.263034	0.6	0.014133	0.014884	0.008081	0.011764	0.011809	0.019162	0.012366	0.014245	7	7	4	5	4	9	6	6
ChrR OS=Pseudomonas putida (strain BIRD-1) GN=chrR SV=1 UP=UP000008715:Chromosome	ADR59378	20 kDa	0.263034	0.22	0.014622	0.010265	0.014631	0.017039	0.014253	0.015419	0.0131727	0.0155703	3	2	3	3	2	3	2.66667	2.66667
Isocitrate lyase OS=Pseudomonas putida (strain BIRD-1) GN=PPUBIRD1_1734 SV=1 UP=UP000008715:Chromosome	ADR59400	49 kDa	0.263034	0.26	0.024668	0.021648	0.020569	0.02156	0.030058	0.026013	0.022295	0.025877	12	10	10	9	10	12	10.6667	10.3333
PpiC OS=Pseudomonas putida (strain BIRD-1) GN=ppiC SV=1 UP=UP000008715:Chromosome	ADR60264	10 kDa	0.263034	0.83	0	0.030796	0.0097537	0.022719	0.014253	0.010279	0.0135166	0.0157503	0	3	1	2	1	1	1.33333	1.33333
Malonyl CoA-acyl carrier protein transacylase OS=Pseudomonas putida (strain BIRD-1) GN=PPUBIRD1_3710 SV=1 UP=UP000008715:Chromosome	ADR61299	33 kDa	0.263034	0.49	0.0058112	0.01224	0.014537	0.013544	0.012746	0.012256	0.0108627	0.0128487	2	4	5	4	3	4	3.66667	3.66667
DTDP-glucose 4,6-dehydratase OS=Pseudomonas putida (strain BIRD-1) GN=PPUBIRD1_3827 SV=1 UP=UP000008715:Chromosome	ADR61414	40 kDa	0.263034	0.71	0.012732	0.0080451	0.002548	0.0089026	0.0074469	0.010741	0.00777503	0.00903017	5	3	1	3	2	4	3	3
Substrate-binding region of ABC-type glycine betaine transport system OS=Pseudomonas putida (strain BIRD-1) GN=PPUBIRD1_3876 SV=1 UP=UP000008715:Chromosome	ADR61462	31 kDa	0.263034	0.45	0.044377	0.050071	0.05709	0.051714	0.083426	0.046796	0.0505127	0.0606453	14	15	18	14	18	14	15.6667	15.3333
Transport-associated protein OS=Pseudomonas putida (strain BIRD-1) GN=PPUBIRD1_4240 SV=1 UP=UP000008715:Chromosome	ADR61817	20 kDa	0.263034	0.26	0.10552	0.11113	0.11999	0.11738	0.1543	0.11634	0.112213	0.12934	22	22	25	21	22	23	23	22
Putative lipoprotein OS=Pseudomonas putida (strain BIRD-1) GN=PPUBIRD1_4486 SV=1 UP=UP000008715:Chromosome	ADR62056	30 kDa	0.263034	0.15	0.019288	0.023698	0.016083	0.022478	0.023503	0.02712	0.0196897	0.024367	6	7	5	6	5	8	6	6.33333
Alcohol dehydrogenase, zinc-containing OS=Pseudomonas putida (strain BIRD-1) GN=PPUBIRD1_4513 SV=1 UP=UP000008715:Chromosome	ADR62080	36 kDa	0.263034	0.23	0.016188	0.017048	0.016198	0.015721	0.019725	0.022761	0.016478	0.0194023	6	6	6	5	5	8	6	6
Hypothetical protein, conserved OS=Pseudomonas putida (strain BIRD-1) GN=PPUBIRD1_4698 SV=1 UP=UP000008715:Chromosome	ADR62256	27 kDa	0.263034	0.64	0.0072235	0.011411	0.0072278	0.0042089	0.015843	0.011426	0.00862077	0.0104926	2	3	2	1	3	3	2.33333	2.33333
Sulfate ABC transporter, periplasmic sulfate-binding protein OS=Pseudomonas putida (strain BIRD-1) GN=PPUBIRD1_4965 SV=1 UP=UP000008715:Chromosome	ADR62514	37 kDa	0.263034	0.41	0.013531	0.025648	0.027077	0.028382	0.027698	0.022829	0.0220853	0.026303	5	9	10	9	7	8	8	8
Extracellular solute-binding protein OS=Pseudomonas putida (strain BIRD-1) GN=PPUBIRD1_5077 SV=1 UP=UP000008715:Chromosome	ADR62624	57 kDa	0.263034	0.57	0.0085685	0.018047	0.010288	0.0099853	0.01754	0.016264	0.0123012	0.0145964	5	10	6	5	7	9	7	7
AguA OS=Pseudomonas putida (strain BIRD-1) GN=aguA SV=1 UP=UP000008715:Chromosome	ADR57996	41 kDa	0.137504	0.92	0.012317	0.0077828	0.0049298	0.0086123	0	0.018184	0.0083432	0.0089321	5	3	2	3	0	7	3.33333	3.33333
Amino acid ABC transporter, periplasmic amino acid-binding protein OS=Pseudomonas putida (strain BIRD-1) GN=PPUBIRD1_0308 SV=1 UP=UP000008715:Chromosome	ADR58011	28 kDa	0.137504	0.8	0.02901	0.042006	0.058054	0.038032	0.053022	0.045887	0.0430233	0.045647	8	11	16	9	10	12	11.6667	10.3333
ApaG OS=Pseudomonas putida (strain BIRD-1) GN=apaG SV=1 UP=UP000008715:Chromosome	ADR58132	14 kDa	0.137504	0.94	0.0071948	0.015154	0.0071991	0.0083845	0	0.022761	0.0098493	0.0103818	1	2	1	1	0	3	1.33333	1.33333
RplD OS=Pseudomonas putida (strain BIRD-1) GN=rplD SV=1 UP=UP000008715:Chromosome	ADR58186	22 kDa	0.137504	0.35	0.045328	0.038188	0.054426	0.052822	0.053022	0.047799	0.0459807	0.0512143	10	8	12	10	8	10	10	9.33333
RplF OS=Pseudomonas putida (strain BIRD-1) GN=rplF SV=1 UP=UP000008715:Chromosome	ADR58200	19 kDa	0.137504	0.69	0.056339	0.064725	0.051248	0.059686	0.07489	0.048609	0.0574373	0.0610617	11	12	10	10	10	9	11	9.66667
Putative lipoprotein OS=Pseudomonas putida (strain BIRD-1) GN=PPUBIRD1_0799 SV=1 UP=UP000008715:Chromosome	ADR58485	20 kDa	0.137504	0.62	0.065421	0.068895	0.060785	0.087129	0.054662	0.068988	0.0650337	0.0702597	14	14	13	16	8	14	13.6667	12.6667
Ttg2D OS=Pseudomonas putida (strain BIRD-1) GN=ttg2D SV=1 UP=UP000008715:Chromosome	ADR58696	24 kDa	0.137504	0.69	0.029516	0.022202	0.021095	0.024568	0.030827	0.022232	0.024271	0.0258757	7	5	5	5	5	5	5.66667	5
FlgG OS=Pseudomonas putida (strain BIRD-1) GN=flgG SV=1 UP=UP000008715:Chromosome	ADR59130	28 kDa	0.137504	0.67	0.093781	0.058525	0.11121	0.12953	0.10157	0.065929	0.0878387	0.0990097	27	16	32	32	20	18	25	23.3333
FabA OS=Pseudomonas putida (strain BIRD-1) GN=fabA SV=1 UP=UP000008715:Chromosome	ADR59345	19 kDa	0.137504	0.68	0.042412	0.05583	0.042437	0.03089	0.054262	0.072676	0.046893	0.0526093	8	10	8	5	7	13	8.66667	8.33333
NLP/P60 protein OS=Pseudomonas putida (strain BIRD-1) GN=PPUBIRD1_3946 SV=1 UP=UP000008715:Chromosome	ADR61530	19 kDa	0.137504	0.64	0.015365	0.021575	0.015374	0.017906	0.022467	0.016203	0.017438	0.0188587	3	4	3	3	3	3	3.33333	3
D-isomer specific 2-hydroxyacid dehydrogenase family protein OS=Pseudomonas putida (strain BIRD-1) GN=PPUBIRD1_3999 SV=1 UP=UP000008715:Chromosome	ADR61582	39 kDa	0.137504	0.87	0.017151	0.012901	0.0098064	0.0085658	0.010748	0.023253	0.0132861	0.0141889	7	5	4	3	3	9	5.33333	5
Frr OS=Pseudomonas putida (strain BIRD-1) GN=frr SV=1 UP=UP000008715:Chromosome	ADR61604	20 kDa	0.137504	0.63	0.024501	0.030963	0.039226	0.039974	0.021495	0.046507	0.0315633	0.035992	5	6	8	7	3	9	6.33333	6.33333
GroES OS=Pseudomonas putida (strain BIRD-1) GN=groES SV=1 UP=UP000008715:Chromosome	ADR61780	10 kDa	0.137504	0.35	0.065421	0.059053	0.056109	0.065347	0.068327	0.059132	0.0601943	0.0642687	7	6	6	6	5	6	6.33333	5.66667
Pip OS=Pseudomonas putida (strain BIRD-1) GN=pip SV=1 UP=UP000008715:Chromosome	ADR62370	37 kDa	0.137504	0.91	0.0028067	0.0088671	0.008425	0.0098122	0	0.011839	0.0066996	0.00721707	1	3	3	3	0	4	2.33333	2.33333
Hypothetical protein, conserved OS=Pseudomonas putida (strain BIRD-1) GN=PPUBIRD1_0114 SV=1 UP=UP000008715:Chromosome	ADR57822	8 kDa	0	0.98	0.025537	0.026893	0	0	0	0.053858	0.0174767	0.0179527	2	2	0	0	0	4	1.33333	1.33333
Surface adhesion protein, putative OS=Pseudomonas putida (strain BIRD-1) GN=PPUBIRD1_0199 SV=1 UP=UP000008715:Chromosome	ADR57906	888 kDa	0	0.94	0.1039	0.068286	0.075748	0.083717	0.091759	0.075315	0.0826447	0.083597	995	621	725	688	601	684	780.333	657.667
Polyamine ABC transporter, periplasmic polyamine-binding protein OS=Pseudomonas putida (strain BIRD-1) GN=PPUBIRD1_0450 SV=1 UP=UP000008715:Chromosome	ADR58144	38 kDa	0	0.99	0.026353	0.033303	0.026369	0.024568	0.042387	0.019453	0.028675	0.0288027	10	12	10	8	11	7	10.6667	8.66667
Hypothetical protein, conserved OS=Pseudomonas putida (strain BIRD-1) GN=PPUBIRD1_0456 SV=1 UP=UP000008715:Chromosome	ADR58150	67 kDa	0	0.94	0.005765	0.0060712	0.0043264	0.0083978	0.0021074	0.0060793	0.00538753	0.00552817	4	4	3	5	1	4	3.66667	3.33333
RplV OS=Pseudomonas putida (strain BIRD-1) GN=rplV SV=1 UP=UP000008715:Chromosome	ADR58190	9 kDa	0	0.84	0.033166	0.023285	0.022124	0.025767	0.03233	0.023316	0.0261917	0.0271377	3	2	2	2	2	2	2.33333	2
OprG OS=Pseudomonas putida (strain BIRD-1) GN=oprG SV=1 UP=UP000008715:Chromosome	ADR58237	24 kDa	0	0.84	0.027955	0.042057	0.031968	0.02327	0.040876	0.033691	0.0339933	0.0326123	7	10	8	5	7	8	8.33333	6.66667
Omega-amino acid--pyruvate aminotransferase OS=Pseudomonas putida (strain BIRD-1) GN=PPUBIRD1_0646 SV=1 UP=UP000008715:Chromosome	ADR58336	49 kDa	0	0.99	0.0040471	0.002131	0.0060743	0	0.0059176	0.0064016	0.00408413	0.0041064	2	1	3	0	2	3	2	1.66667
Sugar ABC transporter, periplasmic sugar-binding protein OS=Pseudomonas putida (strain BIRD-1) GN=PPUBIRD1_1065 SV=1 UP=UP000008715:Chromosome	ADR58747	46 kDa	0	0.95	0.012709	0.020075	0.021194	0.01481	0.015485	0.024569	0.0179927	0.018288	6	9	10	6	5	11	8.33333	7.33333
Anti-oxidant AhpCTSA family protein OS=Pseudomonas putida (strain BIRD-1) GN=PPUBIRD1_1134 SV=1 UP=UP000008715:Chromosome	ADR58816	22 kDa	0	0.89	0.054393	0.066828	0.04989	0.052822	0.046394	0.076478	0.057037	0.0585647	12	14	11	10	7	16	12.3333	11
FlgM OS=Pseudomonas putida (strain BIRD-1) GN=flgM SV=1 UP=UP000008715:Chromosome	ADR59120	11 kDa	0	0.89	0.13075	0.14688	0.16572	0.18285	0.1402	0.12869	0.147783	0.15058	15	16	19	18	11	14	16.6667	14.3333
FlgK OS=Pseudomonas putida (strain BIRD-1) GN=flgK SV=1 UP=UP000008715:Chromosome	ADR59134	70 kDa	0	0.73	0.21464	0.20919	0.22811	0.22061	0.22417	0.19541	0.217313	0.213397	161	149	171	142	115	139	160.333	132
CheW OS=Pseudomonas putida (strain BIRD-1) GN=cheW SV=1 UP=UP000008715:Chromosome	ADR59191	18 kDa	0	0.94	0.028508	0.024017	0.017115	0.013289	0.016674	0.042087	0.0232133	0.0240167	5	4	3	2	2	7	4	3.66667
Dienelactone hydrolase OS=Pseudomonas putida (strain BIRD-1) GN=PPUBIRD1_1674 SV=1 UP=UP000008715:Chromosome	ADR59341	26 kDa	0	0.92	0.030093	0.019807	0.018819	0.030685	0.016501	0.019833	0.0229063	0.0223397	8	5	5	7	3	5	6	5
Extracellular solute-binding protein OS=Pseudomonas putida (strain BIRD-1) GN=PPUBIRD1_2199 SV=1 UP=UP000008715:Chromosome	ADR59836	27 kDa	0	0.94	0.010879	0.011456	0.039912	0.021129	0.015907	0.022943	0.020749	0.019993	3	3	11	5	3	6	5.66667	4.66667
Hypothetical protein, conserved OS=Pseudomonas putida (strain BIRD-1) GN=PPUBIRD1_2431 SV=1 UP=UP000008715:Chromosome	ADR60059	26 kDa	0	0.92	0.037773	0.07558	0.041575	0.061626	0.049708	0.047799	0.0516427	0.0530443	10	19	11	14	9	12	13.3333	11.6667
Alpha/beta fold family hydrolase OS=Pseudomonas putida (strain BIRD-1) GN=PPUBIRD1_3450 SV=1 UP=UP000008715:Chromosome	ADR61045	37 kDa	0	0.76	0.0081917	0.0086267	0.010929	0.0095462	0.0079852	0.011518	0.00924913	0.00968313	3	3	4	3	2	4	3.33333	3
Probable M18 family aminopeptidase 2 OS=Pseudomonas putida (strain BIRD-1) GN=PPUBIRD1_3887 SV=1 UP=UP000008715:Chromosome	ADR61473	47 kDa	0	0.98	0.0063395	0.0044508	0.012687	0.0024626	0.012359	0.0089135	0.00782577	0.0079117	3	2	6	1	4	4	3.66667	3
IlvC OS=Pseudomonas putida (strain BIRD-1) GN=ilvC SV=1 UP=UP000008715:Chromosome	ADR61951	36 kDa	0	0.83	0.085827	0.067789	0.088562	0.090642	0.094122	0.065051	0.080726	0.0832717	32	24	33	29	24	23	29.6667	25.3333
MdoG OS=Pseudomonas putida (strain BIRD-1) GN=mdoG SV=1 UP=UP000008715:Chromosome	ADR62368	62 kDa	0	0.99	0.0081967	0.012085	0.0082016	0.011462	0.004794	0.012101	0.00949443	0.00945233	5	7	5	6	2	7	5.66667	5
Hypothetical protein, conserved OS=Pseudomonas putida (strain BIRD-1) GN=PPUBIRD1_4951 SV=1 UP=UP000008715:Chromosome	ADR62501	27 kDa	0	1	0	0.0038188	0.025399	0.0084515	0.0053022	0.015296	0.00973927	0.00968323	0	1	7	2	1	4	2.66667	2.33333
GcvT_2 OS=Pseudomonas putida (strain BIRD-1) GN=gcvT_2 SV=1 UP=UP000008715:Chromosome	ADR62537	39 kDa	0	0.92	0.012591	0.0026519	0.0075591	0.0058691	0.0073642	0.010622	0.00760067	0.00795177	5	1	3	2	2	4	3	2.66667
AtpA OS=Pseudomonas putida (strain BIRD-1) GN=atpA SV=1 UP=UP000008715:Chromosome	ADR57771	55 kDa	-0.152003	0.53	0.022928	0.027861	0.033531	0.020553	0.033526	0.018599	0.0281067	0.024226	13	15	19	10	13	10	15.6667	11
Alcohol dehydrogenase OS=Pseudomonas putida (strain BIRD-1) GN=PPUBIRD1_0101 SV=1 UP=UP000008715:Chromosome	ADR57810	34 kDa	-0.152003	0.83	0.019526	0.026438	0.019537	0.016253	0.0081572	0.035297	0.0218337	0.0199024	7	9	7	5	2	12	7.66667	6.33333
NLPA lipoprotein OS=Pseudomonas putida (strain BIRD-1) GN=PPUBIRD1_0140 SV=1 UP=UP000008715:Chromosome	ADR57849	28 kDa	-0.152003	0.84	0.046036	0.04848	0.067323	0.028887	0.056957	0.067217	0.0539463	0.0510203	13	13	19	7	11	18	15	12
Hypothetical protein, conserved OS=Pseudomonas putida (strain BIRD-1) GN=PPUBIRD1_0234 SV=1 UP=UP000008715:Chromosome	ADR57940	63 kDa	-0.152003	0.72	0.015739	0.021547	0.012599	0.020175	0.013808	0.011618	0.0166283	0.0152003	10	13	8	11	6	7	10.3333	8
GlcB OS=Pseudomonas putida (strain BIRD-1) GN=glcB SV=1 UP=UP000008715:Chromosome	ADR58087	78 kDa	-0.152003	0.34	0.03001	0.035554	0.027526	0.021857	0.029253	0.030327	0.03103	0.0271457	24	27	22	15	16	23	24.3333	18
Histidine triad (HIT) protein OS=Pseudomonas putida (strain BIRD-1) GN=PPUBIRD1_0465 SV=1 UP=UP000008715:Chromosome	ADR58159	13 kDa	-0.152003	0.84	0.0080942	0.008524	0.024297	0.0094325	0	0.025606	0.0136384	0.0116795	1	1	3	1	0	3	1.66667	1.33333
RpsN OS=Pseudomonas putida (strain BIRD-1) GN=rpsN SV=1 UP=UP000008715:Chromosome	ADR58198	11 kDa	-0.152003	0.44	0.035903	0.056714	0.044906	0.03138	0.039373	0.047325	0.045841	0.0393593	4	6	5	3	3	5	5	3.66667
Ornithine decarboxylase OS=Pseudomonas putida (strain BIRD-1) GN=PPUBIRD1_0915 SV=1 UP=UP000008715:Chromosome	ADR58599	44 kDa	-0.152003	0.8	0.02811	0.014801	0.016407	0.016379	0.0068504	0.029643	0.0197727	0.0176241	12	6	7	6	2	12	8.33333	6.66667
Peptidase U62, modulator of DNA gyrase OS=Pseudomonas putida (strain BIRD-1) GN=PPUBIRD1_0992 SV=1 UP=UP000008715:Chromosome	ADR58675	50 kDa	-0.152003	0.93	0.017033	0.0019931	0.0037874	0.004411	0.0027673	0.01397	0.0076045	0.00704943	9	1	2	2	1	7	4	3.33333
Cold-shock domain-containing protein OS=Pseudomonas putida (strain BIRD-1) GN=PPUBIRD1_1035 SV=1 UP=UP000008715:Chromosome	ADR58717	8 kDa	-0.152003	0.76	0.026277	0.06918	0.078878	0.030622	0.038422	0.083128	0.0581117	0.050724	2	5	6	2	2	6	4.33333	3.33333
ArgI OS=Pseudomonas putida (strain BIRD-1) GN=argI SV=1 UP=UP000008715:Chromosome	ADR58732	38 kDa	-0.152003	0.66	0.051263	0.056827	0.048594	0.040874	0.059176	0.048368	0.052228	0.0494727	19	20	18	13	15	17	19	15
Gap OS=Pseudomonas putida (strain BIRD-1) GN=gap SV=1 UP=UP000008715:Chromosome	ADR58741	36 kDa	-0.152003	0.85	0.0054447	0.011468	0.01362	0.0095175	0.0079612	0.011483	0.0101776	0.0096539	2	4	5	3	2	4	3.66667	3
Cluster of Porin B OS=Pseudomonas putida (strain BIRD-1) GN=PPUBIRD1_1069 SV=1 UP=UP000008715:Chromosome (ADR58751)	ADR58751	50 kDa	-0.152003	0.52	0.012168	0.012815	0.014205	0.011817	0.014827	0.0085546	0.0130627	0.0117329	6	6	8	5	5	4	6.66667	4.66667
Porin B OS=Pseudomonas putida (strain BIRD-1) GN=PPUBIRD1_1069 SV=1 UP=UP000008715:Chromosome	ADR58751	50 kDa	-0.152003	0.52	0.012168	0.012815	0.014205	0.011817	0.014827	0.0085546	0.0130627	0.0117329	6	6	8	5	5	4	6.66667	4.66667
BraC OS=Pseudomonas putida (strain BIRD-1) GN=braC SV=1 UP=UP000008715:Chromosome	ADR58867	39 kDa	-0.152003	0.56	0.15883	0.10808	0.0978	0.13668	0.096468	0.085033	0.12157	0.10606	65	42	40	48	27	33	49	36
Cationic amino acid ABC transporter, periplasmic binding protein OS=Pseudomonas putida (strain BIRD-1) GN=PPUBIRD1_1415 SV=1 UP=UP000008715:Chromosome	ADR59089	28 kDa	-0.152003	0.6	0.038207	0.062183	0.062558	0.040477	0.060945	0.043953	0.054316	0.0484583	11	17	18	10	12	12	15.3333	11.3333
FliE OS=Pseudomonas putida (strain BIRD-1) GN=fliE SV=1 UP=UP000008715:Chromosome	ADR59161	12 kDa	-0.152003	0.93	0	0.017358	0.024739	0.019208	0.01205	0.0086907	0.0140323	0.0133162	0	2	3	2	1	1	1.66667	1.33333
PhzF family phenazine biosynthesis protein OS=Pseudomonas putida (strain BIRD-1) GN=PPUBIRD1_1536 SV=1 UP=UP000008715:Chromosome	ADR59207	28 kDa	-0.152003	0.81	0.017301	0.021863	0.013849	0.0080645	0.015178	0.025541	0.017671	0.0162612	5	6	4	2	3	7	5	4
Lipid-binding START domain-containing protein OS=Pseudomonas putida (strain BIRD-1) GN=PPUBIRD1_1657 SV=1 UP=UP000008715:Chromosome	ADR59325	22 kDa	-0.152003	0.79	0.0089757	0.018905	0.017962	0.01569	0.013124	0.014198	0.0152809	0.0143373	2	4	4	3	2	3	3.33333	2.66667
SdhA OS=Pseudomonas putida (strain BIRD-1) GN=sdhA SV=1 UP=UP000008715:Chromosome	ADR59329	63 kDa	-0.152003	0.37	0.019975	0.022654	0.016912	0.014325	0.02022	0.017823	0.019847	0.017456	13	14	11	8	9	11	12.6667	9.33333
LpdG OS=Pseudomonas putida (strain BIRD-1) GN=lpdG SV=1 UP=UP000008715:Chromosome	ADR59333	50 kDa	-0.152003	0.45	0.091034	0.06591	0.053135	0.061884	0.063782	0.055998	0.0700263	0.0605547	48	33	28	28	23	28	36.3333	26.3333
Alginate lyase 2 OS=Pseudomonas putida (strain BIRD-1) GN=PPUBIRD1_1988 SV=1 UP=UP000008715:Chromosome	ADR59636	24 kDa	-0.152003	0.8	0.0080942	0.017048	0.016198	0.0094325	0.011835	0.017071	0.0137801	0.0127795	2	4	4	2	2	4	3.33333	2.66667
Beta-ketothiolase OS=Pseudomonas putida (strain BIRD-1) GN=PPUBIRD1_2008 SV=1 UP=UP000008715:Chromosome	ADR59656	41 kDa	-0.152003	0.89	0.0046018	0.012115	0.011511	0.0053627	0.0067287	0.014558	0.00940927	0.00888313	2	5	5	2	2	6	4	3.33333
Ecotin OS=Pseudomonas putida (strain BIRD-1) GN=PPUBIRD1_2648 SV=1 UP=UP000008715:Chromosome	ADR60271	17 kDa	-0.152003	0.66	0.011403	0.012009	0.02282	0.013289	0.0083368	0.018037	0.0154107	0.0132209	2	2	4	2	1	3	2.66667	2
AmpC OS=Pseudomonas putida (strain BIRD-1) GN=ampC SV=1 UP=UP000008715:Chromosome	ADR60470	41 kDa	-0.152003	0.86	0.0023857	0.020099	0.014323	0.0083403	0.017441	0.0075471	0.0122692	0.0111095	1	8	6	3	5	3	5	3.66667
Cold shock protein capa, fragment-related protein OS=Pseudomonas putida (strain BIRD-1) GN=PPUBIRD1_3215 SV=1 UP=UP000008715:Chromosome	ADR60814	8 kDa	-0.152003	0.63	0.090655	0.095469	0.064792	0.07546	0.056809	0.095597	0.0836387	0.0759553	7	7	5	5	3	7	6.33333	5
Aconitate hydratase OS=Pseudomonas putida (strain BIRD-1) GN=PPUBIRD1_3350 SV=1 UP=UP000008715:Chromosome	ADR60946	94 kDa	-0.152003	0.77	0.010505	0.00885	0.0063066	0.0048966	0.0076799	0.011077	0.00855387	0.0078845	10	8	6	4	5	10	8	6.33333
FumC_2 OS=Pseudomonas putida (strain BIRD-1) GN=fumC_2 SV=1 UP=UP000008715:Chromosome	ADR61445	49 kDa	-0.152003	0.79	0.0058613	0.004115	0.01173	0.0022768	0.0085704	0.0082411	0.00723543	0.00636277	3	2	6	1	3	4	3.66667	2.66667
NADH:flavin oxidoreductase/NADH oxidase OS=Pseudomonas putida (strain BIRD-1) GN=PPUBIRD1_4079 SV=1 UP=UP000008715:Chromosome	ADR61661	40 kDa	-0.152003	0.56	0.014781	0.015566	0.0098597	0.0086123	0.010806	0.015586	0.0134022	0.0116681	6	6	4	3	3	6	5.33333	4
GroEL OS=Pseudomonas putida (strain BIRD-1) GN=groEL SV=1 UP=UP000008715:Chromosome	ADR61779	57 kDa	-0.152003	0.5	0.04815	0.052455	0.07476	0.048372	0.063121	0.04027	0.058455	0.0505877	29	30	45	25	26	23	34.6667	24.6667
UDP-N-acetylmuramoylalanyl-D-glutamyl-2, 6-diaminopimelate--D-alanyl-D-alanyl ligase OS=Pseudomonas putida (strain BIRD-1) GN=PPUBIRD1_4230 SV=1 UP=UP000008715:Chromosome	ADR61807	47 kDa	-0.152003	0.9	0.0059773	0.0062947	0.0019936	0.0023219	0	0.010505	0.0047552	0.00427563	3	3	1	1	0	5	2.33333	2
Fumarylacetoacetase OS=Pseudomonas putida (strain BIRD-1) GN=PPUBIRD1_4315 SV=1 UP=UP000008715:Chromosome	ADR61890	46 kDa	-0.152003	0.86	0.0063248	0.013321	0.0063286	0.0073705	0.0030827	0.013339	0.00865813	0.00793073	3	6	3	3	1	6	4	3.33333
Putative reductase OS=Pseudomonas putida (strain BIRD-1) GN=PPUBIRD1_4331 SV=1 UP=UP000008715:Chromosome	ADR61906	44 kDa	-0.152003	0.6	0.04724	0.052117	0.045017	0.0367	0.03947	0.056931	0.0481247	0.044367	21	22	20	14	12	24	21	16.6667
Curved DNA-binding protein OS=Pseudomonas putida (strain BIRD-1) GN=PPUBIRD1_4635 SV=1 UP=UP000008715:Chromosome	ADR62196	35 kDa	-0.152003	0.89	0.011367	0.0029928	0	0.0066235	0	0.0059936	0.0047866	0.0042057	4	1	0	2	0	2	1.66667	1.33333
Azurin OS=Pseudomonas putida (strain BIRD-1) GN=PPUBIRD1_4658 SV=1 UP=UP000008715:Chromosome	ADR62219	16 kDa	-0.152003	0.83	0.18735	0.15275	0.084662	0.15495	0.13255	0.11472	0.141587	0.134073	31	24	14	22	15	18	23	18.3333
GlnA OS=Pseudomonas putida (strain BIRD-1) GN=glnA SV=1 UP=UP000008715:Chromosome	ADR62388	52 kDa	-0.152003	0.26	0.069735	0.069358	0.063962	0.065463	0.065144	0.044939	0.067685	0.0585153	36	34	33	29	23	22	34.3333	24.6667
Iron ABC transporter, periplasmic iron-binding protein, putative OS=Pseudomonas putida (strain BIRD-1) GN=PPUBIRD1_4991 SV=1 UP=UP000008715:Chromosome	ADR62539	37 kDa	-0.152003	0.48	0.05717	0.07454	0.062652	0.053933	0.067671	0.057416	0.0647873	0.0596733	21	26	23	17	17	20	23.3333	18
AtpB OS=Pseudomonas putida (strain BIRD-1) GN=atpB SV=1 UP=UP000008715:Chromosome	ADR57769	49 kDa	-0.321928	0.36	0.045525	0.033352	0.047533	0.02768	0.046307	0.029222	0.0421367	0.034403	23	16	24	12	16	14	21	14
Nicotinamide nucleotide transhydrogenase subunit alpha 1 OS=Pseudomonas putida (strain BIRD-1) GN=PPUBIRD1_0186 SV=1 UP=UP000008715:Chromosome	ADR57894	39 kDa	-0.321928	0.7	0.0024304	0.015357	0.012159	0	0.0071075	0.015378	0.00998213	0.00749517	1	6	5	0	2	6	4	2.66667
PckA OS=Pseudomonas putida (strain BIRD-1) GN=pckA SV=1 UP=UP000008715:Chromosome	ADR57983	56 kDa	-0.321928	0.3	0.079522	0.063274	0.047742	0.06178	0.036175	0.050314	0.0635127	0.049423	45	34	27	30	14	27	35.3333	23.6667
Cluster of Acyl-CoA dehydrogenase domain-containing protein OS=Pseudomonas putida (strain BIRD-1) GN=PPUBIRD1_0407 SV=1 UP=UP000008715:Chromosome (ADR58102)	ADR58102	64 kDa	-0.321928	0.81	0.012251	0.0032253	0.0045968	0.0035691	0	0.012919	0.00669103	0.00549603	13	6	7	7	3	13	8.66667	7.66667
Acyl-CoA dehydrogenase domain-containing protein OS=Pseudomonas putida (strain BIRD-1) GN=PPUBIRD1_0407 SV=1 UP=UP000008715:Chromosome	ADR58102	64 kDa	-0.321928	0.81	0.012251	0.0032253	0.0045968	0.0035691	0	0.012919	0.00669103	0.00549603	13	6	7	7	3	13	8.66667	7.66667
Chaperone surA OS=Pseudomonas putida (strain BIRD-1) GN=PPUBIRD1_0441 SV=1 UP=UP000008715:Chromosome	ADR58135	49 kDa	-0.321928	0.28	0.022715	0.034795	0.037193	0.024065	0.027175	0.026131	0.0315677	0.0257903	11	16	18	10	9	12	15	10.3333
RpsQ OS=Pseudomonas putida (strain BIRD-1) GN=rpsQ SV=1 UP=UP000008715:Chromosome	ADR58194	10 kDa	-0.321928	0.22	0.06181	0.08679	0.072155	0.04802	0.075315	0.043453	0.073585	0.055596	6	8	7	4	5	4	7	4.33333
RplN OS=Pseudomonas putida (strain BIRD-1) GN=rplN SV=1 UP=UP000008715:Chromosome	ADR58195	13 kDa	-0.321928	0.4	0.052015	0.070428	0.081787	0.043297	0.076056	0.047015	0.0680767	0.055456	7	9	11	5	7	6	9	6
RplE OS=Pseudomonas putida (strain BIRD-1) GN=rplE SV=1 UP=UP000008715:Chromosome	ADR58197	20 kDa	-0.321928	0.44	0.050645	0.069335	0.096284	0.02951	0.081458	0.053406	0.072088	0.0547913	10	13	19	5	11	10	14	8.66667
NusB OS=Pseudomonas putida (strain BIRD-1) GN=nusB SV=1 UP=UP000008715:Chromosome	ADR58251	19 kDa	-0.321928	0.81	0	0.028756	0.021858	0.012728	0	0.028794	0.0168713	0.0138407	0	5	4	2	0	5	3	2.33333
50S ribosomal protein L25 OS=Pseudomonas putida (strain BIRD-1) GN=PPUBIRD1_0767 SV=1 UP=UP000008715:Chromosome	ADR58453	21 kDa	-0.321928	0.4	0.046018	0.043615	0.069068	0.026813	0.060558	0.033969	0.0529003	0.0404467	10	9	15	5	9	7	11.3333	7
Ndk OS=Pseudomonas putida (strain BIRD-1) GN=ndk SV=1 UP=UP000008715:Chromosome	ADR58584	15 kDa	-0.321928	0.00062	0.057865	0.060938	0.0579	0.044955	0.047005	0.04746	0.058901	0.0464733	9	9	9	6	5	7	9	6
Hydro-lyase, Fe-S type, tartrate/fumarate subfamily, alpha subunit OS=Pseudomonas putida (strain BIRD-1) GN=PPUBIRD1_0948 SV=1 UP=UP000008715:Chromosome	ADR58632	55 kDa	-0.321928	0.54	0.035761	0.03766	0.026837	0.018753	0.020916	0.043368	0.0334193	0.027679	20	20	15	9	8	23	18.3333	13.3333
PurC OS=Pseudomonas putida (strain BIRD-1) GN=purC SV=1 UP=UP000008715:Chromosome	ADR58958	27 kDa	-0.321928	0.74	0.011524	0.024272	0.019218	0	0.0056167	0.036457	0.018338	0.0140246	3	6	5	0	1	9	4.66667	3.33333
Hypothetical protein, conserved OS=Pseudomonas putida (strain BIRD-1) GN=PPUBIRD1_1283 SV=1 UP=UP000008715:Chromosome	ADR58962	30 kDa	-0.321928	0.56	0.012679	0.01669	0.028545	0.0036939	0.023174	0.016713	0.0193047	0.014527	4	5	9	1	5	5	6	3.66667
Acetyl-coenzyme A synthetase 1 OS=Pseudomonas putida (strain BIRD-1) GN=PPUBIRD1_1414 SV=1 UP=UP000008715:Chromosome	ADR59088	72 kDa	-0.321928	0.69	0.015271	0.008772	0.0055565	0.0048535	0.0020299	0.016104	0.0098665	0.00766247	11	6	4	3	1	11	7	5
FlgJ OS=Pseudomonas putida (strain BIRD-1) GN=flgJ SV=1 UP=UP000008715:Chromosome	ADR59133	41 kDa	-0.321928	0.21	0.073185	0.067127	0.044882	0.049521	0.051779	0.044811	0.0617313	0.0487037	31	27	19	18	15	18	25.6667	17
Electron transfer flavoprotein alpha subunit OS=Pseudomonas putida (strain BIRD-1) GN=PPUBIRD1_1650 SV=1 UP=UP000008715:Chromosome	ADR59318	31 kDa	-0.321928	0.31	0.052809	0.058703	0.044034	0.023932	0.034318	0.058781	0.0518487	0.0390103	18	19	15	7	8	19	17.3333	11.3333
Alcohol dehydrogenase OS=Pseudomonas putida (strain BIRD-1) GN=PPUBIRD1_1896 SV=1 UP=UP000008715:Chromosome	ADR59556	35 kDa	-0.321928	0.47	0.09713	0.056827	0.045895	0.053451	0.039451	0.065439	0.0666173	0.0527803	36	20	17	17	10	23	24.3333	16.6667
TyrB OS=Pseudomonas putida (strain BIRD-1) GN=tyrB SV=1 UP=UP000008715:Chromosome	ADR59839	44 kDa	-0.321928	0.47	0.0205	0.033582	0.02735	0.0079631	0.019983	0.033627	0.027144	0.0205244	9	14	12	3	6	14	11.6667	7.66667
Branched-chain amino acid aminotransferase OS=Pseudomonas putida (strain BIRD-1) GN=PPUBIRD1_2284 SV=1 UP=UP000008715:Chromosome	ADR59918	37 kDa	-0.321928	0.34	0.11766	0.073221	0.06957	0.065443	0.058653	0.081779	0.086817	0.068625	44	26	26	21	15	29	32	21.6667
Endoribonuclease L-PSP OS=Pseudomonas putida (strain BIRD-1) GN=PPUBIRD1_2296 SV=1 UP=UP000008715:Chromosome	ADR59930	14 kDa	-0.321928	0.49	0.021585	0.045461	0.028797	0.033538	0.02104	0.022761	0.0319477	0.0257797	3	6	4	4	2	3	4.33333	3
Single-strand binding protein OS=Pseudomonas putida (strain BIRD-1) GN=PPUBIRD1_2786 SV=1 UP=UP000008715:Chromosome	ADR60402	19 kDa	-0.321928	0.37	0.016483	0.017358	0.016493	0.0064027	0.016067	0.017381	0.016778	0.0132836	3	3	3	1	2	3	3	2
Peptidyl-prolyl cis-trans isomerase, cyclophilin type OS=Pseudomonas putida (strain BIRD-1) GN=PPUBIRD1_2833 SV=1 UP=UP000008715:Chromosome	ADR60445	22 kDa	-0.321928	0.5	0.078629	0.087676	0.04628	0.04312	0.06763	0.068284	0.0708617	0.059678	17	18	10	8	10	14	15	10.6667
AhpC OS=Pseudomonas putida (strain BIRD-1) GN=ahpC SV=1 UP=UP000008715:Chromosome	ADR60842	21 kDa	-0.321928	0.75	0.0096957	0.020421	0.0097015	0.0056494	0	0.025561	0.0132727	0.0104035	2	4	2	1	0	5	2.66667	2
Aconitate hydratase 2 OS=Pseudomonas putida (strain BIRD-1) GN=PPUBIRD1_3347 SV=1 UP=UP000008715:Chromosome	ADR60943	94 kDa	-0.321928	0.51	0.079284	0.058226	0.037578	0.048628	0.025931	0.064905	0.0583627	0.046488	76	53	36	40	17	59	55	38.6667
HupB OS=Pseudomonas putida (strain BIRD-1) GN=hupB SV=1 UP=UP000008715:Chromosome	ADR60977	9 kDa	-0.321928	0.13	0.050364	0.042431	0.050394	0.046953	0.029457	0.031866	0.0477297	0.036092	5	4	5	4	2	3	4.66667	3
Transaldolase OS=Pseudomonas putida (strain BIRD-1) GN=PPUBIRD1_3486 SV=1 UP=UP000008715:Chromosome	ADR61079	34 kDa	-0.321928	0.47	0.023547	0.0092989	0.017671	0.01715	0.012911	0.0093114	0.016839	0.0131241	8	3	6	5	3	3	5.66667	3.66667
FadA OS=Pseudomonas putida (strain BIRD-1) GN=fadA SV=1 UP=UP000008715:Chromosome	ADR61110	42 kDa	-0.321928	0.53	0.0092742	0.0097667	0.0046399	0.0081057	0.0067803	0.0048899	0.0078936	0.00659197	4	4	2	3	2	2	3.33333	2.33333
TyrB_2 OS=Pseudomonas putida (strain BIRD-1) GN=tyrB_2 SV=1 UP=UP000008715:Chromosome	ADR61285	43 kDa	-0.321928	0.074	0.1025	0.09355	0.082049	0.055742	0.079933	0.07446	0.0926997	0.070045	45	39	36	21	24	31	40	25.3333
Efp OS=Pseudomonas putida (strain BIRD-1) GN=efp SV=1 UP=UP000008715:Chromosome	ADR61345	21 kDa	-0.321928	0.3	0.047966	0.035359	0.047994	0.044717	0.035067	0.030348	0.043773	0.0367107	10	7	10	8	5	6	9	6.33333
Hypothetical protein, conserved OS=Pseudomonas putida (strain BIRD-1) GN=PPUBIRD1_3954 SV=1 UP=UP000008715:Chromosome	ADR61537	26 kDa	-0.321928	0.095	0.034572	0.028317	0.034592	0.022382	0.028084	0.028355	0.0324937	0.0262737	9	7	9	5	5	7	8.33333	5.66667
Outer membrane chaperone Skp (OmpH) OS=Pseudomonas putida (strain BIRD-1) GN=PPUBIRD1_4015 SV=1 UP=UP000008715:Chromosome	ADR61598	19 kDa	-0.321928	0.79	0.0054284	0.0057167	0.027158	0.012652	0.0079374	0.011449	0.0127677	0.0106795	1	1	5	2	1	2	2.33333	1.66667
RpsI OS=Pseudomonas putida (strain BIRD-1) GN=rpsI SV=1 UP=UP000008715:Chromosome	ADR61823	15 kDa	-0.321928	0.18	0.076708	0.05875	0.048843	0.048759	0.050983	0.044122	0.0614337	0.0479547	11	8	7	6	5	6	8.66667	5.66667
RplI OS=Pseudomonas putida (strain BIRD-1) GN=rplI SV=1 UP=UP000008715:Chromosome	ADR62224	15 kDa	-0.321928	0.43	0.055128	0.025802	0.055161	0.035691	0.035826	0.038756	0.0453637	0.0367577	9	4	9	5	4	6	7.33333	5
Iron ABC transporter, periplasmic iron-binding protein, putative OS=Pseudomonas putida (strain BIRD-1) GN=PPUBIRD1_4671 SV=1 UP=UP000008715:Chromosome	ADR62230	37 kDa	-0.321928	0.2	0.01883	0.025496	0.026917	0.015674	0.0236	0.014184	0.0237477	0.0178193	7	9	10	5	6	5	8.66667	5.33333
Pyrroline-5-carboxylate reductase OS=Pseudomonas putida (strain BIRD-1) GN=PPUBIRD1_4884 SV=1 UP=UP000008715:Chromosome	ADR62437	28 kDa	-0.321928	0.15	0.013332	0.01053	0.01334	0.011652	0.0097467	0.0070292	0.0124007	0.00947597	4	3	4	3	2	2	3.66667	2.33333
Cytochrome c5 OS=Pseudomonas putida (strain BIRD-1) GN=PPUBIRD1_5061 SV=1 UP=UP000008715:Chromosome	ADR62608	14 kDa	-0.321928	0.56	0.0064754	0.027277	0.019438	0.007546	0.018936	0.013657	0.0177301	0.0133797	1	4	3	1	2	2	2.66667	1.66667
RpmB OS=Pseudomonas putida (strain BIRD-1) GN=rpmB SV=1 UP=UP000008715:Chromosome	ADR62623	9 kDa	-0.321928	0.54	0.069735	0.061198	0.093035	0.067721	0.084971	0.036768	0.074656	0.0631533	6	5	8	5	5	3	6.33333	4.33333
Endoribonuclease OS=Pseudomonas putida (strain BIRD-1) GN=PPUBIRD1_5096 SV=1 UP=UP000008715:Chromosome	ADR62643	14 kDa	-0.321928	0.097	0.10073	0.11365	0.08639	0.067076	0.073642	0.091045	0.100257	0.0772543	14	15	12	8	7	12	13.6667	9
GlmU OS=Pseudomonas putida (strain BIRD-1) GN=glmU SV=1 UP=UP000008715:Chromosome	ADR57767	48 kDa	-0.514573	0.48	0.019924	0.010491	0.0079744	0.0046437	0.014566	0.0084041	0.0127965	0.0092046	10	5	4	2	5	4	6.33333	3.66667
TrpA OS=Pseudomonas putida (strain BIRD-1) GN=trpA SV=1 UP=UP000008715:Chromosome	ADR57819	28 kDa	-0.514573	0.55	0.0067402	0.014196	0.010116	0.0078546	0	0.014215	0.0103507	0.00735653	2	4	3	2	0	4	3	2
OpdA OS=Pseudomonas putida (strain BIRD-1) GN=opdA SV=1 UP=UP000008715:Chromosome	ADR57833	76 kDa	-0.514573	0.037	0.038492	0.029354	0.031874	0.018561	0.021349	0.026594	0.03324	0.022168	29	21	24	12	11	19	24.6667	14
GabT OS=Pseudomonas putida (strain BIRD-1) GN=gabT SV=1 UP=UP000008715:Chromosome	ADR57943	45 kDa	-0.514573	0.042	0.05546	0.056158	0.053358	0.032315	0.037427	0.049486	0.054992	0.0397427	26	25	25	13	12	22	25.3333	15.6667
HisA OS=Pseudomonas putida (strain BIRD-1) GN=hisA SV=1 UP=UP000008715:Chromosome	ADR58022	26 kDa	-0.514573	0.45	0.0074004	0.01169	0.018512	0.004312	0.0054104	0.015608	0.0125341	0.00844347	2	3	5	1	1	4	3.33333	2
Rieske (2Fe-2S) domain protein OS=Pseudomonas putida (strain BIRD-1) GN=PPUBIRD1_0344 SV=1 UP=UP000008715:Chromosome	ADR58045	49 kDa	-0.514573	0.5	0.0063248	0.011101	0.0063286	0.0024568	0.0030827	0.011116	0.00791813	0.00555183	3	5	3	1	1	5	3.66667	2.33333
GlyA OS=Pseudomonas putida (strain BIRD-1) GN=glyA SV=1 UP=UP000008715:Chromosome	ADR58052	45 kDa	-0.514573	0.56	0.0065219	0.0045788	0.0087011	0.0050669	0	0.00917	0.0066006	0.00474563	7	6	7	8	5	9	6.66667	7.33333
AceE OS=Pseudomonas putida (strain BIRD-1) GN=aceE SV=1 UP=UP000008715:Chromosome	ADR58070	99 kDa	-0.514573	0.19	0.024696	0.016255	0.018533	0.011991	0.01956	0.0097659	0.019828	0.0137723	24	15	18	10	13	9	19	10.6667
RplA OS=Pseudomonas putida (strain BIRD-1) GN=rplA SV=1 UP=UP000008715:Chromosome	ADR58175	24 kDa	-0.514573	0.047	0.07064	0.074391	0.066756	0.050307	0.063121	0.041384	0.0705957	0.051604	18	18	17	11	11	10	17.6667	10.6667
FusA OS=Pseudomonas putida (strain BIRD-1) GN=fusA SV=1 UP=UP000008715:Chromosome	ADR58182	79 kDa	-0.514573	0.38	0.16102	0.090796	0.059627	0.070922	0.035224	0.10028	0.103814	0.0688087	134	75	52	55	21	82	87	52.6667
RplB OS=Pseudomonas putida (strain BIRD-1) GN=rplB SV=1 UP=UP000008715:Chromosome	ADR58188	30 kDa	-0.514573	0.5	0.016543	0.02439	0.023174	0.0038556	0.029027	0.013956	0.021369	0.0156129	5	7	7	1	6	4	6.33333	3.66667
RpsS OS=Pseudomonas putida (strain BIRD-1) GN=rpsS SV=1 UP=UP000008715:Chromosome	ADR58189	10 kDa	-0.514573	0.078	0.029886	0.031473	0.039872	0.023219	0.029133	0.02101	0.0337437	0.024454	3	3	4	2	2	2	3.33333	2
RplX OS=Pseudomonas putida (strain BIRD-1) GN=rplX SV=1 UP=UP000008715:Chromosome	ADR58196	11 kDa	-0.514573	0.46	0.02615	0.064258	0.08722	0.020316	0.050983	0.055152	0.0592093	0.0421503	3	7	10	2	4	6	6.66667	4
RplO OS=Pseudomonas putida (strain BIRD-1) GN=rplO SV=1 UP=UP000008715:Chromosome	ADR58204	15 kDa	-0.514573	0.035	0.062955	0.086187	0.069292	0.044018	0.055231	0.046471	0.0728113	0.0485733	10	13	11	6	6	7	11.3333	6.33333
30S ribosomal protein S11 OS=Pseudomonas putida (strain BIRD-1) GN=PPUBIRD1_0514 SV=1 UP=UP000008715:Chromosome	ADR58208	14 kDa	-0.514573	0.12	0.021083	0.029603	0.035159	0.016379	0.020551	0.022232	0.028615	0.0197207	3	4	5	2	2	3	4	2.33333
AccC_2 OS=Pseudomonas putida (strain BIRD-1) GN=accC_2 SV=1 UP=UP000008715:Chromosome	ADR58298	49 kDa	-0.514573	0.42	0.028141	0.044453	0.022124	0.01874	0.0088174	0.038154	0.0315727	0.0219038	14	21	11	8	3	18	15.3333	9.66667
RplU OS=Pseudomonas putida (strain BIRD-1) GN=rplU SV=1 UP=UP000008715:Chromosome	ADR58416	12 kDa	-0.514573	0.15	0.069735	0.064258	0.095942	0.060949	0.063728	0.04596	0.076645	0.056879	8	7	11	6	5	5	8.66667	5.33333
TrxB OS=Pseudomonas putida (strain BIRD-1) GN=trxB SV=1 UP=UP000008715:Chromosome	ADR58515	34 kDa	-0.514573	0.48	0.053826	0.035801	0.017008	0.019808	0.012427	0.041824	0.035545	0.0246863	19	12	6	6	3	14	12.3333	7.66667
GcvT OS=Pseudomonas putida (strain BIRD-1) GN=gcvT SV=1 UP=UP000008715:Chromosome	ADR58718	40 kDa	-0.514573	0.056	0.051039	0.061428	0.058365	0.03682	0.035537	0.051259	0.056944	0.0412053	21	24	24	13	10	20	23	14.3333
Edd OS=Pseudomonas putida (strain BIRD-1) GN=edd SV=1 UP=UP000008715:Chromosome	ADR58742	65 kDa	-0.514573	0.46	0.0059641	0.0078511	0.0074596	0.0017376	0.0043604	0.0094339	0.0070916	0.0051773	4	5	5	1	2	6	4.66667	3
Extracellular solute-binding protein OS=Pseudomonas putida (strain BIRD-1) GN=PPUBIRD1_1121 SV=1 UP=UP000008715:Chromosome	ADR58803	33 kDa	-0.514573	0.016	0.20212	0.21911	0.22008	0.17665	0.12604	0.15045	0.21377	0.151047	68	70	74	51	29	48	70.6667	42.6667
3-oxoacyl-(acyl carrier protein) synthase III OS=Pseudomonas putida (strain BIRD-1) GN=PPUBIRD1_1353 SV=1 UP=UP000008715:Chromosome	ADR59031	40 kDa	-0.514573	0.31	0.012152	0.010238	0.012159	0.0084969	0.0035537	0.012815	0.0115163	0.00828853	5	4	5	3	1	5	4.66667	3
Flagellar basal body rod protein FlgF OS=Pseudomonas putida (strain BIRD-1) GN=PPUBIRD1_1456 SV=1 UP=UP000008715:Chromosome	ADR59129	26 kDa	-0.514573	0.3	0.058963	0.038809	0.081122	0.047239	0.053884	0.023316	0.0596313	0.0414797	16	10	22	11	10	6	16	9
Isocitrate dehydrogenase [NADP] OS=Pseudomonas putida (strain BIRD-1) GN=PPUBIRD1_1802 SV=1 UP=UP000008715:Chromosome	ADR59465	80 kDa	-0.514573	0.17	0.12968	0.09534	0.069776	0.067008	0.073343	0.065796	0.0982653	0.0687157	106	74	57	47	41	51	79	46.3333
LolA OS=Pseudomonas putida (strain BIRD-1) GN=lolA SV=1 UP=UP000008715:Chromosome	ADR59474	23 kDa	-0.514573	0.04	0.017518	0.018448	0.017528	0.015311	0.012807	0.0092364	0.0178313	0.0124515	4	4	4	3	2	2	4	2.33333
Glutathione reductase OS=Pseudomonas putida (strain BIRD-1) GN=PPUBIRD1_1960 SV=1 UP=UP000008715:Chromosome	ADR59608	49 kDa	-0.514573	0.082	0.018091	0.014818	0.012068	0.0070273	0.011757	0.010598	0.0149923	0.0097941	9	7	6	3	4	5	7.33333	4
Saccharopine dehydrogenase OS=Pseudomonas putida (strain BIRD-1) GN=PPUBIRD1_2807 SV=1 UP=UP000008715:Chromosome	ADR60420	45 kDa	-0.514573	0.47	0.037225	0.029978	0.019719	0.015311	0.012807	0.036946	0.028974	0.021688	17	13	9	6	4	16	13	8.66667
Peptidase M14, carboxypeptidase A OS=Pseudomonas putida (strain BIRD-1) GN=PPUBIRD1_3323 SV=1 UP=UP000008715:Chromosome	ADR60920	42 kDa	-0.514573	0.12	0.018985	0.024992	0.016622	0.011062	0.01388	0.017518	0.0201997	0.0141533	8	10	7	4	4	7	8.33333	5
Peptidase M24 OS=Pseudomonas putida (strain BIRD-1) GN=PPUBIRD1_3416 SV=1 UP=UP000008715:Chromosome	ADR61011	65 kDa	-0.514573	0.62	0.015059	0.0047576	0.0030136	0.0017549	0.0044038	0.009528	0.00761007	0.0052289	10	3	2	1	2	6	5	3
PpsA OS=Pseudomonas putida (strain BIRD-1) GN=ppsA SV=1 UP=UP000008715:Chromosome	ADR61164	84 kDa	-0.514573	0.11	0.065675	0.055577	0.039898	0.0328	0.030867	0.044521	0.0537167	0.0360627	56	45	34	24	18	36	45	26
PepN OS=Pseudomonas putida (strain BIRD-1) GN=pepN SV=1 UP=UP000008715:Chromosome	ADR61224	100 kDa	-0.514573	0.26	0.027657	0.01726	0.014349	0.010743	0.01348	0.017283	0.0197553	0.0138353	27	16	14	9	9	16	19	11.3333
3-oxoacyl-[acyl-carrier-protein] synthase II OS=Pseudomonas putida (strain BIRD-1) GN=PPUBIRD1_3707 SV=1 UP=UP000008715:Chromosome	ADR61296	43 kDa	-0.514573	0.55	0.010949	0.0092241	0.015337	0	0.0096054	0.016164	0.0118367	0.0085898	5	4	7	0	3	7	5.33333	3.33333
Enoyl-CoA hydratase OS=Pseudomonas putida (strain BIRD-1) GN=PPUBIRD1_3766 SV=1 UP=UP000008715:Chromosome	ADR61355	25 kDa	-0.514573	0.48	0.019794	0.016676	0.031689	0.0092266	0.011577	0.029222	0.0227197	0.0166752	5	4	8	2	2	7	5.66667	3.66667
RecA OS=Pseudomonas putida (strain BIRD-1) GN=recA SV=1 UP=UP000008715:Chromosome	ADR61570	38 kDa	-0.514573	0.69	0.015322	0.0026893	0.0025552	0.0059518	0.0037339	0.0053858	0.0068555	0.00502383	6	1	1	2	1	2	2.66667	1.66667
Eno OS=Pseudomonas putida (strain BIRD-1) GN=eno SV=1 UP=UP000008715:Chromosome	ADR61586	45 kDa	-0.514573	0.16	0.10355	0.071212	0.07612	0.073877	0.049438	0.064623	0.0836273	0.062646	49	32	36	30	16	29	39	25
Map OS=Pseudomonas putida (strain BIRD-1) GN=map SV=1 UP=UP000008715:Chromosome	ADR61608	29 kDa	-0.514573	0.3	0.024407	0.033047	0.017444	0.01219	0.015295	0.025738	0.024966	0.017741	7	9	5	3	3	7	7	4.33333
RplS OS=Pseudomonas putida (strain BIRD-1) GN=rplS SV=1 UP=UP000008715:Chromosome	ADR61676	13 kDa	-0.514573	0.16	0.078151	0.074071	0.10948	0.036429	0.07999	0.057688	0.087234	0.0580357	10	9	14	4	7	7	11	6
AlgN OS=Pseudomonas putida (strain BIRD-1) GN=algN SV=1 UP=UP000008715:Chromosome	ADR61709	35 kDa	-0.514573	0.59	0.0084724	0.0029741	0.0028258	0.0065822	0	0.0029781	0.00475743	0.00318677	3	1	1	2	0	1	1.66667	1
Periplasmic beta-glucosidase OS=Pseudomonas putida (strain BIRD-1) GN=PPUBIRD1_4156 SV=1 UP=UP000008715:Chromosome	ADR61736	83 kDa	-0.514573	0.4	0.011881	0.011261	0.0035665	0.0027692	0.0086864	0.0062646	0.00890283	0.00590673	10	9	3	2	5	5	7.33333	4
MurE OS=Pseudomonas putida (strain BIRD-1) GN=murE SV=1 UP=UP000008715:Chromosome	ADR61808	54 kDa	-0.514573	0.49	0.0073109	0.013473	0.0073153	0.0063898	0.0026725	0.011564	0.0093664	0.00687543	4	7	4	3	1	6	5	3.33333
TpiA OS=Pseudomonas putida (strain BIRD-1) GN=tpiA SV=1 UP=UP000008715:Chromosome	ADR61990	26 kDa	-0.514573	0.35	0.011011	0.015461	0.018362	0.0042771	0.0161	0.011611	0.0149447	0.0106627	3	4	5	1	3	3	4	2.33333
GreA OS=Pseudomonas putida (strain BIRD-1) GN=greA SV=1 UP=UP000008715:Chromosome	ADR61997	18 kDa	-0.514573	0.14	0.022664	0.029834	0.022677	0.013206	0.016569	0.023899	0.0250583	0.0178913	4	5	4	2	2	4	4.33333	2.66667
Dihydrodipicolinate reductase OS=Pseudomonas putida (strain BIRD-1) GN=PPUBIRD1_4427 SV=1 UP=UP000008715:Chromosome	ADR62000	28 kDa	-0.514573	0.21	0.020372	0.014302	0.016987	0.0079134	0.0099292	0.017902	0.0172203	0.0119149	6	4	5	2	2	5	5	3
NadE OS=Pseudomonas putida (strain BIRD-1) GN=nadE SV=1 UP=UP000008715:Chromosome	ADR62218	29 kDa	-0.514573	0.35	0.0065931	0.0069432	0.013194	0.0076832	0.0048202	0.0069525	0.0089101	0.0064853	2	2	4	2	1	2	2.66667	1.66667
Pgk OS=Pseudomonas putida (strain BIRD-1) GN=pgk SV=1 UP=UP000008715:Chromosome	ADR62305	40 kDa	-0.514573	0.1	0.05622	0.03947	0.05391	0.043677	0.034252	0.029643	0.0498667	0.0358573	24	16	23	16	10	12	21	12.6667
Adenosylhomocysteinase OS=Pseudomonas putida (strain BIRD-1) GN=PPUBIRD1_4761 SV=1 UP=UP000008715:Chromosome	ADR62318	51 kDa	-0.514573	0.032	0.042525	0.034605	0.036748	0.020273	0.03109	0.02446	0.0379593	0.0252743	22	17	19	9	11	12	19.3333	10.6667
PyrC_2 OS=Pseudomonas putida (strain BIRD-1) GN=pyrC_2 SV=1 UP=UP000008715:Chromosome	ADR62341	44 kDa	-0.514573	0.008	0.0085726	0.0090278	0.0085777	0.004995	0.0062674	0.0067799	0.00872603	0.0060141	4	4	4	2	2	3	4	2.33333
Amino acid ABC transporter, periplasmic amino acid-binding protein OS=Pseudomonas putida (strain BIRD-1) GN=PPUBIRD1_4812 SV=1 UP=UP000008715:Chromosome	ADR62366	30 kDa	-0.514573	0.016	0.054529	0.061014	0.051152	0.035744	0.0299	0.043127	0.055565	0.036257	16	17	15	9	6	12	16	9
MaeB OS=Pseudomonas putida (strain BIRD-1) GN=maeB SV=1 UP=UP000008715:Chromosome	ADR62427	45 kDa	-0.514573	0.073	0.17186	0.12895	0.12897	0.10264	0.11622	0.10194	0.14326	0.106933	80	57	60	41	37	45	65.6667	41
Peptidase M16 domain protein OS=Pseudomonas putida (strain BIRD-1) GN=PPUBIRD1_4903 SV=1 UP=UP000008715:Chromosome	ADR62455	52 kDa	-0.514573	0.44	0.0054832	0.013473	0.0091441	0.0021299	0.0080174	0.0096368	0.00936677	0.0065947	3	7	5	1	3	5	5	3
HupA OS=Pseudomonas putida (strain BIRD-1) GN=hupA SV=1 UP=UP000008715:Chromosome	ADR62653	11 kDa	-0.514573	0.39	0.027471	0.048217	0.018325	0.021342	0.026779	0.019313	0.0313377	0.022478	3	5	2	2	2	2	3.33333	2
DnaN OS=Pseudomonas putida (strain BIRD-1) GN=dnaN SV=1 UP=UP000008715:Chromosome	ADR57785	41 kDa	-0.736966	0.14	0.046933	0.031216	0.022245	0.017272	0.021671	0.020839	0.0334647	0.0199273	19	12	9	6	6	8	13.3333	6.66667
Membrane dipeptidase OS=Pseudomonas putida (strain BIRD-1) GN=PPUBIRD1_0338 SV=1 UP=UP000008715:Chromosome	ADR58039	36 kDa	-0.736966	0.26	0.0083682	0.005875	0.013955	0.0032506	0.0081572	0.0058829	0.0093994	0.00576357	3	2	5	1	2	2	3.33333	1.66667
Acyl-CoA dehydrogenase domain-containing protein OS=Pseudomonas putida (strain BIRD-1) GN=PPUBIRD1_0405 SV=1 UP=UP000008715:Chromosome	ADR58100	66 kDa	-0.736966	0.31	0.016592	0.01112	0.0075465	0.0052734	0.0044111	0.012725	0.0117528	0.00746983	15	10	8	7	4	12	11	7.66667
Aminoglycoside phosphotransferase OS=Pseudomonas putida (strain BIRD-1) GN=PPUBIRD1_0443 SV=1 UP=UP000008715:Chromosome	ADR58137	38 kDa	-0.736966	0.42	0.0053484	0.0028162	0.013379	0.0031164	0.0039102	0.00564	0.0071812	0.0042222	2	1	5	1	1	2	2.66667	1.33333
ArgC OS=Pseudomonas putida (strain BIRD-1) GN=argC SV=1 UP=UP000008715:Chromosome	ADR58163	36 kDa	-0.736966	0.0077	0.036894	0.036078	0.039553	0.018426	0.02312	0.02779	0.0375083	0.023112	14	13	15	6	6	10	14	7.33333
RplK OS=Pseudomonas putida (strain BIRD-1) GN=rplK SV=1 UP=UP000008715:Chromosome	ADR58174	11 kDa	-0.736966	0.19	0.025182	0.053038	0.058793	0.019564	0.036821	0.026555	0.045671	0.0276467	3	6	7	2	3	3	5.33333	2.66667
RpsL OS=Pseudomonas putida (strain BIRD-1) GN=rpsL SV=1 UP=UP000008715:Chromosome	ADR58180	14 kDa	-0.736966	0.091	0.029481	0.023285	0.022124	0.008589	0.021554	0.015544	0.0249633	0.015229	4	3	3	1	2	2	3.33333	1.66667
RplR OS=Pseudomonas putida (strain BIRD-1) GN=rplR SV=1 UP=UP000008715:Chromosome	ADR58201	13 kDa	-0.736966	0.13	0.062521	0.098761	0.1173	0.045536	0.057136	0.07417	0.0928607	0.0589473	8	12	15	5	5	9	11.6667	6.33333
RpsD OS=Pseudomonas putida (strain BIRD-1) GN=rpsD SV=1 UP=UP000008715:Chromosome	ADR58209	23 kDa	-0.736966	0.27	0.030805	0.069516	0.083664	0.020513	0.057912	0.032484	0.0613283	0.0369697	7	15	19	4	9	7	13.6667	6.66667
RplQ OS=Pseudomonas putida (strain BIRD-1) GN=rplQ SV=1 UP=UP000008715:Chromosome	ADR58211	12 kDa	-0.736966	0.047	0.033268	0.035035	0.049932	0.019384	0.024322	0.026311	0.0394117	0.023339	4	4	6	2	2	3	4.66667	2.33333
KatA OS=Pseudomonas putida (strain BIRD-1) GN=katA SV=1 UP=UP000008715:Chromosome	ADR58212	54 kDa	-0.736966	0.034	0.018926	0.019931	0.018937	0.0066166	0.013837	0.01397	0.0192647	0.0114745	10	10	10	3	5	7	10	5
Hypothetical protein, conserved OS=Pseudomonas putida (strain BIRD-1) GN=PPUBIRD1_0549 SV=1 UP=UP000008715:Chromosome	ADR58241	21 kDa	-0.736966	0.12	0.014091	0.029679	0.0188	0.010948	0.013736	0.0099064	0.0208567	0.0115301	3	6	4	2	2	2	4.33333	2
IleS OS=Pseudomonas putida (strain BIRD-1) GN=ileS SV=1 UP=UP000008715:Chromosome	ADR58344	106 kDa	-0.736966	0.14	0.034608	0.02531	0.018277	0.012323	0.008434	0.022303	0.026065	0.0143533	36	25	19	11	6	22	26.6667	13
GdhA OS=Pseudomonas putida (strain BIRD-1) GN=gdhA SV=1 UP=UP000008715:Chromosome	ADR58403	49 kDa	-0.736966	0.17	0.018294	0.021406	0.030508	0.0071061	0.020805	0.015004	0.0234027	0.014305	9	10	15	3	7	7	11.3333	5.66667
RpmA OS=Pseudomonas putida (strain BIRD-1) GN=rpmA SV=1 UP=UP000008715:Chromosome	ADR58417	7 kDa	-0.736966	0.079	0.057559	0.075769	0.043195	0.033538	0.042081	0.030348	0.058841	0.0353223	4	5	3	2	2	2	4	2
PyrC OS=Pseudomonas putida (strain BIRD-1) GN=pyrC SV=1 UP=UP000008715:Chromosome	ADR58818	38 kDa	-0.736966	0.056	0.03126	0.027434	0.023459	0.018215	0.011427	0.021976	0.0273843	0.017206	12	10	9	6	3	8	10.3333	5.66667
CapB OS=Pseudomonas putida (strain BIRD-1) GN=capB SV=1 UP=UP000008715:Chromosome	ADR58831	8 kDa	-0.736966	0.081	0.07883	0.06918	0.078878	0.015311	0.057633	0.055419	0.0756293	0.0427877	6	5	6	1	3	4	5.66667	2.66667
FAD dependent oxidoreductase OS=Pseudomonas putida (strain BIRD-1) GN=PPUBIRD1_1179 SV=1 UP=UP000008715:Chromosome	ADR58861	58 kDa	-0.736966	0.63	0.0016945	0.0053534	0.0016955	0	0	0.0053606	0.00291447	0.00178687	1	3	1	0	0	3	1.66667	1
Ferritin Dps family protein OS=Pseudomonas putida (strain BIRD-1) GN=PPUBIRD1_1247 SV=1 UP=UP000008715:Chromosome	ADR58927	18 kDa	-0.736966	0.13	0.023097	0.018242	0.023111	0.0067289	0.016886	0.018267	0.0214833	0.0139606	4	3	4	1	2	3	3.66667	2
Nitroreductase OS=Pseudomonas putida (strain BIRD-1) GN=PPUBIRD1_1393 SV=1 UP=UP000008715:Chromosome	ADR59068	20 kDa	-0.736966	0.44	0.014701	0.015481	0.029419	0.0057105	0.0071651	0.025837	0.019867	0.0129042	3	3	6	1	1	5	4	2.33333
ArgD OS=Pseudomonas putida (strain BIRD-1) GN=argD SV=1 UP=UP000008715:Chromosome	ADR59094	43 kDa	-0.736966	0.041	0.033493	0.042326	0.029045	0.015612	0.019589	0.025901	0.0349547	0.0203673	15	18	13	6	6	11	15.3333	7.66667
Hypothetical protein, conserved OS=Pseudomonas putida (strain BIRD-1) GN=PPUBIRD1_1436 SV=1 UP=UP000008715:Chromosome	ADR59109	19 kDa	-0.736966	0.091	0.015541	0.016366	0.020734	0.0060368	0.015149	0.010925	0.017547	0.0107036	3	3	4	1	2	2	3.33333	1.66667
LpdV OS=Pseudomonas putida (strain BIRD-1) GN=lpdV SV=1 UP=UP000008715:Chromosome	ADR59111	48 kDa	-0.736966	0.14	0.0059252	0.0104	0.0059287	0.0023016	0.0057758	0.0041655	0.00741797	0.00408097	3	5	3	1	2	2	3.66667	1.66667
FlgB OS=Pseudomonas putida (strain BIRD-1) GN=flgB SV=1 UP=UP000008715:Chromosome	ADR59124	15 kDa	-0.736966	0.62	0.0066658	0.01404	0.060028	0.015536	0.02924	0.0070292	0.0269113	0.0172684	1	2	9	2	3	1	4	2
GlxR OS=Pseudomonas putida (strain BIRD-1) GN=glxR SV=1 UP=UP000008715:Chromosome	ADR59227	31 kDa	-0.736966	0.11	0.0091571	0.012858	0.0091625	0.003557	0.0089262	0.0064375	0.0103925	0.0063069	3	4	3	1	2	2	3.33333	1.66667
FpvA OS=Pseudomonas putida (strain BIRD-1) GN=fpvA SV=1 UP=UP000008715:Chromosome	ADR59302	90 kDa	-0.736966	0.0083	0.055822	0.051732	0.046919	0.03773	0.029384	0.027078	0.051491	0.0313973	50	44	42	29	18	23	45.3333	23.3333
Electron transfer flavoprotein, beta subunit OS=Pseudomonas putida (strain BIRD-1) GN=PPUBIRD1_1649 SV=1 UP=UP000008715:Chromosome	ADR59317	26 kDa	-0.736966	0.043	0.080097	0.080516	0.069216	0.033942	0.037264	0.065267	0.0766097	0.045491	22	21	19	8	7	17	20.6667	10.6667
GltA OS=Pseudomonas putida (strain BIRD-1) GN=gltA SV=1 UP=UP000008715:Chromosome	ADR59326	48 kDa	-0.736966	0.032	0.038037	0.02893	0.029602	0.017238	0.024719	0.017827	0.0321897	0.019928	18	13	14	7	8	8	15	7.66667
SucC OS=Pseudomonas putida (strain BIRD-1) GN=sucC SV=1 UP=UP000008715:Chromosome	ADR59334	41 kDa	-0.736966	0.085	0.16823	0.12795	0.093515	0.062624	0.054662	0.098554	0.129898	0.0719467	72	52	40	23	16	40	54.6667	26.3333
HtpG OS=Pseudomonas putida (strain BIRD-1) GN=htpG SV=1 UP=UP000008715:Chromosome	ADR59340	72 kDa	-0.736966	0.25	0.032887	0.028611	0.0186	0.016663	0.0062723	0.027141	0.0266993	0.0166921	23	19	13	10	3	18	18.3333	10.3333
Peptide ABC transporter, periplasmic peptide-binding protein OS=Pseudomonas putida (strain BIRD-1) GN=PPUBIRD1_1702 SV=1 UP=UP000008715:Chromosome	ADR59369	70 kDa	-0.736966	0.22	0.0029674	0.00625	0.0029692	0.001729	0.0021695	0.0031292	0.0040622	0.00234257	2	4	2	1	1	2	2.66667	1.33333
4-hydroxyphenylpyruvate dioxygenase OS=Pseudomonas putida (strain BIRD-1) GN=PPUBIRD1_2355 SV=1 UP=UP000008715:Chromosome	ADR59987	40 kDa	-0.736966	0.63	0	0.0080002	0.010135	0	0	0.010681	0.00604507	0.00356033	0	3	4	0	0	4	2.33333	1.33333
Hypothetical protein, conserved OS=Pseudomonas putida (strain BIRD-1) GN=PPUBIRD1_2789 SV=1 UP=UP000008715:Chromosome	ADR60405	29 kDa	-0.736966	0.0019	0.070249	0.070457	0.076986	0.04678	0.048913	0.038803	0.072564	0.044832	21	20	23	12	10	11	21.3333	11
NspC OS=Pseudomonas putida (strain BIRD-1) GN=nspC SV=1 UP=UP000008715:Chromosome	ADR60419	41 kDa	-0.736966	0.36	0.017386	0.010462	0.0074556	0.0057887	0.0036316	0.013096	0.0117679	0.00750543	7	4	3	2	1	5	4.66667	2.66667
Pyridoxalphosphate dependent aminotransferase, class III OS=Pseudomonas putida (strain BIRD-1) GN=PPUBIRD1_2918 SV=1 UP=UP000008715:Chromosome	ADR60530	104 kDa	-0.736966	0.088	0.0056896	0.0039945	0.0047442	0.0022101	0.0041597	0.0029999	0.00480943	0.00312323	6	4	5	2	3	3	5	2.66667
O-acetylhomoserine aminocarboxypropyltransferase OS=Pseudomonas putida (strain BIRD-1) GN=PPUBIRD1_3155 SV=1 UP=UP000008715:Chromosome	ADR60760	45 kDa	-0.736966	0.056	0.021331	0.020217	0.023478	0.0074572	0.018714	0.011247	0.0216753	0.0124727	10	9	11	3	6	5	10	4.66667
RbsB OS=Pseudomonas putida (strain BIRD-1) GN=rbsB SV=1 UP=UP000008715:Chromosome	ADR60823	34 kDa	-0.736966	0.067	0.028419	0.035913	0.034123	0.026494	0.020777	0.0089903	0.0328183	0.0187538	10	12	12	8	5	3	11.3333	5.33333
Glutaminase-asparaginase OS=Pseudomonas putida (strain BIRD-1) GN=PPUBIRD1_3225 SV=1 UP=UP000008715:Chromosome	ADR60824	39 kDa	-0.736966	0.0073	0.065111	0.063294	0.052621	0.037939	0.036617	0.042253	0.060342	0.0389363	26	24	21	13	10	16	23.6667	13
Tig OS=Pseudomonas putida (strain BIRD-1) GN=tig SV=1 UP=UP000008715:Chromosome	ADR60981	49 kDa	-0.736966	0.01	0.056011	0.054616	0.051893	0.026592	0.030333	0.041564	0.0541733	0.0328297	27	25	25	11	10	19	25.6667	13.3333
Universal stress protein OS=Pseudomonas putida (strain BIRD-1) GN=PPUBIRD1_3464 SV=1 UP=UP000008715:Chromosome	ADR61059	31 kDa	-0.736966	0.097	0.022111	0.019959	0.015803	0.011043	0.0046186	0.016655	0.019291	0.0107722	7	6	5	3	1	5	6	3
Regulator of ribonuclease activity A OS=Pseudomonas putida (strain BIRD-1) GN=PPUBIRD1_3568 SV=1 UP=UP000008715:Chromosome	ADR61161	18 kDa	-0.736966	0.057	0.022247	0.023428	0.016695	0.0064812	0.016264	0.01173	0.02079	0.0114917	4	4	3	1	2	2	3.66667	1.66667
LeuC OS=Pseudomonas putida (strain BIRD-1) GN=leuC SV=1 UP=UP000008715:Chromosome	ADR61273	51 kDa	-0.736966	0.41	0.017105	0.016012	0.0095083	0.0088591	0	0.018037	0.0142084	0.00896537	9	8	5	4	0	9	7.33333	4.33333
FabG_2 OS=Pseudomonas putida (strain BIRD-1) GN=fabG_2 SV=1 UP=UP000008715:Chromosome	ADR61298	25 kDa	-0.736966	0.28	0.022111	0.015523	0.022124	0.008589	0.0053884	0.023316	0.0199193	0.0124311	6	4	6	2	1	6	5.33333	3
Tsf OS=Pseudomonas putida (strain BIRD-1) GN=tsf SV=1 UP=UP000008715:Chromosome	ADR61606	30 kDa	-0.736966	0.091	0.060016	0.039917	0.069533	0.033129	0.023093	0.043302	0.0564887	0.0331747	19	12	22	9	5	13	17.6667	9
Adk OS=Pseudomonas putida (strain BIRD-1) GN=adk SV=1 UP=UP000008715:Chromosome	ADR61635	23 kDa	-0.736966	0.092	0.062955	0.066298	0.054594	0.024455	0.030684	0.057535	0.0612823	0.037558	15	15	13	5	5	13	14.3333	7.66667
LpxC OS=Pseudomonas putida (strain BIRD-1) GN=lpxC SV=1 UP=UP000008715:Chromosome	ADR61797	33 kDa	-0.736966	0.3	0.026927	0.028357	0.029937	0.0069732	0.013124	0.034705	0.028407	0.0182674	9	9	10	2	3	11	9.33333	5.33333
RplM OS=Pseudomonas putida (strain BIRD-1) GN=rplM SV=1 UP=UP000008715:Chromosome	ADR61824	16 kDa	-0.736966	0.13	0.044689	0.060509	0.089432	0.037199	0.046674	0.033661	0.0648767	0.039178	7	9	14	5	5	5	10	5
Gamma-glutamyltranspeptidase OS=Pseudomonas putida (strain BIRD-1) GN=PPUBIRD1_4355 SV=1 UP=UP000008715:Chromosome	ADR61929	60 kDa	-0.736966	0.4	0.0016334	0.0068806	0.0065376	0.0019035	0.0023884	0.0051674	0.0050172	0.0031531	1	4	4	1	1	3	3	1.66667
Pgi OS=Pseudomonas putida (strain BIRD-1) GN=pgi SV=1 UP=UP000008715:Chromosome	ADR61975	61 kDa	-0.736966	0.12	0.0081819	0.0051698	0.0065494	0.0019069	0.0047854	0.0051767	0.0066337	0.00395633	5	3	4	1	2	3	4	2
Fur OS=Pseudomonas putida (strain BIRD-1) GN=fur SV=1 UP=UP000008715:Chromosome	ADR62005	15 kDa	-0.736966	0.65	0	0.0071246	0.020308	0.0078839	0.0098921	0	0.0091442	0.00592533	0	1	3	1	1	0	1.33333	0.666667
AMP nucleosidase OS=Pseudomonas putida (strain BIRD-1) GN=PPUBIRD1_4562 SV=1 UP=UP000008715:Chromosome	ADR62125	55 kDa	-0.736966	0.12	0.014892	0.0098017	0.0093131	0.0043386	0.0054437	0.0098149	0.0113356	0.0065324	8	5	5	2	2	5	6	3
Short chain dehydrogenase/reductase family oxidoreductase OS=Pseudomonas putida (strain BIRD-1) GN=PPUBIRD1_4649 SV=1 UP=UP000008715:Chromosome	ADR62210	27 kDa	-0.736966	0.3	0.0071382	0.011276	0.010714	0	0.0052187	0.011291	0.0097094	0.00550323	2	3	3	0	1	3	2.66667	1.33333
Hypothetical protein, conserved OS=Pseudomonas putida (strain BIRD-1) GN=PPUBIRD1_4753 SV=1 UP=UP000008715:Chromosome	ADR62311	14 kDa	-0.736966	0.44	0.013947	0.022031	0.013955	0	0.010197	0.022061	0.0166443	0.0107527	2	3	2	0	1	3	2.33333	1.33333
GTP-binding protein typA/BipA OS=Pseudomonas putida (strain BIRD-1) GN=PPUBIRD1_4833 SV=1 UP=UP000008715:Chromosome	ADR62386	67 kDa	-0.736966	0.17	0.049367	0.050413	0.032931	0.02615	0.013124	0.042593	0.044237	0.027289	33	32	22	15	6	27	29	16
Pgm OS=Pseudomonas putida (strain BIRD-1) GN=pgm SV=1 UP=UP000008715:Chromosome	ADR62397	55 kDa	-0.736966	0.14	0.0479	0.029892	0.023077	0.018607	0.018158	0.022449	0.033623	0.019738	27	16	13	9	7	12	18.6667	9.33333
BetB OS=Pseudomonas putida (strain BIRD-1) GN=betB SV=1 UP=UP000008715:Chromosome	ADR62405	53 kDa	-0.736966	0.37	0.0055503	0.0019483	0.0037024	0.004312	0	0.001951	0.00373367	0.00208767	3	1	2	2	0	1	2	1
GlnK OS=Pseudomonas putida (strain BIRD-1) GN=glnK SV=1 UP=UP000008715:Chromosome	ADR62577	12 kDa	-0.736966	0.31	0.040471	0.034096	0.040495	0.028298	0	0.042677	0.038354	0.0236583	5	4	5	3	0	5	4.66667	2.66667
Phosphoribosylaminoimidazole carboxylase, catalytic subunit OS=Pseudomonas putida (strain BIRD-1) GN=PPUBIRD1_0004 SV=1 UP=UP000008715:Chromosome	ADR57715	17 kDa	-1	0.099	0.016685	0.023428	0.01113	0.0064812	0.0081322	0.01173	0.017081	0.00878113	3	4	2	1	1	2	3	1.33333
HemF OS=Pseudomonas putida (strain BIRD-1) GN=hemF SV=1 UP=UP000008715:Chromosome	ADR57811	34 kDa	-1	0.068	0.017951	0.025206	0.017962	0.01046	0.0043747	0.015775	0.020373	0.0102032	6	8	6	3	1	5	6.66667	3
GabD OS=Pseudomonas putida (strain BIRD-1) GN=gabD SV=1 UP=UP000008715:Chromosome	ADR57942	52 kDa	-1	0.046	0.02833	0.023867	0.018898	0.0066028	0.0082847	0.017924	0.0236983	0.0109372	15	12	10	3	3	9	12.3333	5
Anthranilate synthase component 1 OS=Pseudomonas putida (strain BIRD-1) GN=PPUBIRD1_0455 SV=1 UP=UP000008715:Chromosome	ADR58149	54 kDa	-1	0.044	0.020227	0.015492	0.01288	0.0064287	0.0053775	0.011635	0.0161997	0.00781373	11	8	7	3	2	6	8.66667	3.66667
RpsG OS=Pseudomonas putida (strain BIRD-1) GN=rpsG SV=1 UP=UP000008715:Chromosome	ADR58181	14 kDa	-1	0.02	0.086338	0.090923	0.064792	0.033538	0.052601	0.045522	0.0806843	0.043887	12	12	9	4	5	6	11	5
Tuf_2 OS=Pseudomonas putida (strain BIRD-1) GN=tuf_2 SV=1 UP=UP000008715:Chromosome	ADR58183	43 kDa	-1	0.036	0.036536	0.033667	0.027418	0.010644	0.013356	0.02408	0.0325403	0.0160267	156	133	100	72	31	78	129.667	60.3333
RpsJ OS=Pseudomonas putida (strain BIRD-1) GN=rpsJ SV=1 UP=UP000008715:Chromosome	ADR58184	12 kDa	-1	0.0041	0.079213	0.092688	0.088067	0.03077	0.051478	0.046406	0.086656	0.0428847	9	10	10	3	4	5	9.66667	4
RplW OS=Pseudomonas putida (strain BIRD-1) GN=rplW SV=1 UP=UP000008715:Chromosome	ADR58187	11 kDa	-1	0.027	0.073257	0.067503	0.064138	0.042685	0.040168	0.0096563	0.0682993	0.0308364	8	7	7	4	3	1	7.33333	2.66667
RpsH OS=Pseudomonas putida (strain BIRD-1) GN=rpsH SV=1 UP=UP000008715:Chromosome	ADR58199	14 kDa	-1	0.064	0.041841	0.044063	0.076754	0.024379	0.020393	0.029415	0.0542193	0.024729	6	6	11	3	2	4	7.66667	3
RpsE OS=Pseudomonas putida (strain BIRD-1) GN=rpsE SV=1 UP=UP000008715:Chromosome	ADR58202	18 kDa	-1	0.019	0.098301	0.097769	0.092895	0.019092	0.063882	0.05183	0.0963217	0.0449347	18	17	17	3	8	9	17.3333	6.66667
RpsT OS=Pseudomonas putida (strain BIRD-1) GN=rpsT SV=1 UP=UP000008715:Chromosome	ADR58341	10 kDa	-1	0.15	0.019708	0.051885	0.059158	0.011483	0.028816	0.020782	0.0435837	0.0203603	2	5	6	1	2	2	4.33333	1.66667
Translation-associated GTPase OS=Pseudomonas putida (strain BIRD-1) GN=PPUBIRD1_0765 SV=1 UP=UP000008715:Chromosome	ADR58451	40 kDa	-1	0.18	0.024769	0.018259	0.017349	0.0086594	0.0036217	0.020896	0.0201257	0.011059	10	7	7	3	1	8	8	4
Hypothetical protein, conserved OS=Pseudomonas putida (strain BIRD-1) GN=PPUBIRD1_0788 SV=1 UP=UP000008715:Chromosome	ADR58474	36 kDa	-1	0.14	0.0082916	0.0058213	0.005531	0.0032209	0	0.0058291	0.00654797	0.00301667	3	2	2	1	0	2	2.33333	1
HisD OS=Pseudomonas putida (strain BIRD-1) GN=hisD SV=1 UP=UP000008715:Chromosome	ADR58701	48 kDa	-1	0.11	0.032891	0.023813	0.018512	0.014373	0.0060116	0.01951	0.025072	0.0132982	16	11	9	6	2	9	12	5.66667
LeuA OS=Pseudomonas putida (strain BIRD-1) GN=leuA SV=1 UP=UP000008715:Chromosome	ADR58757	62 kDa	-1	0.075	0.052082	0.032566	0.026057	0.018967	0.011899	0.020595	0.0369017	0.0171537	32	19	16	10	5	12	22.3333	9
Dcd OS=Pseudomonas putida (strain BIRD-1) GN=dcd SV=1 UP=UP000008715:Chromosome	ADR58832	21 kDa	-1	0.28	0.019288	0.025391	0.0096499	0.0056194	0	0.02034	0.0181096	0.00865313	4	5	2	1	0	4	3.66667	1.66667
TolC family type I secretion outer membrane protein OS=Pseudomonas putida (strain BIRD-1) GN=PPUBIRD1_1380 SV=1 UP=UP000008715:Chromosome	ADR59056	50 kDa	-1	0.019	0.032305	0.023389	0.024243	0.014117	0.011809	0.017033	0.0266457	0.0143197	16	11	12	6	4	8	13	6
N-succinylglutamate 5-semialdehyde dehydrogenase OS=Pseudomonas putida (strain BIRD-1) GN=PPUBIRD1_1424 SV=1 UP=UP000008715:Chromosome	ADR59097	51 kDa	-1	0.56	0.0055845	0.0019603	0	0.0021693	0	0.001963	0.00251493	0.00137743	3	1	0	1	0	1	1.33333	0.666667
Aspartokinase OS=Pseudomonas putida (strain BIRD-1) GN=PPUBIRD1_1430 SV=1 UP=UP000008715:Chromosome	ADR59103	45 kDa	-1	0.018	0.03088	0.023228	0.026484	0.010282	0.0096755	0.018608	0.026864	0.0128552	14	10	12	4	3	8	12	5
SucD OS=Pseudomonas putida (strain BIRD-1) GN=sucD SV=1 UP=UP000008715:Chromosome	ADR59335	30 kDa	-1	0.11	0.20351	0.1169	0.095646	0.0539	0.058613	0.091045	0.138685	0.0678527	66	36	31	15	13	28	44.3333	18.6667
3-oxoacyl-(acyl carrier protein) synthase I OS=Pseudomonas putida (strain BIRD-1) GN=PPUBIRD1_1677 SV=1 UP=UP000008715:Chromosome	ADR59344	43 kDa	-1	0.081	0.042425	0.039975	0.026811	0.020817	0.0097947	0.028255	0.0364037	0.0196222	19	17	12	8	3	12	16	7.66667
ModA OS=Pseudomonas putida (strain BIRD-1) GN=modA SV=1 UP=UP000008715:Chromosome	ADR59600	27 kDa	-1	0.086	0.017987	0.018942	0.028797	0.016769	0.01052	0.0037935	0.0219087	0.0103608	5	5	8	4	2	1	6	2.33333
GalU OS=Pseudomonas putida (strain BIRD-1) GN=galU SV=1 UP=UP000008715:Chromosome	ADR59607	31 kDa	-1	0.012	0.029244	0.020531	0.022759	0.01136	0.0095021	0.013706	0.024178	0.0115227	9	6	7	3	2	4	7.33333	3
Phosphoglucomutase OS=Pseudomonas putida (strain BIRD-1) GN=PPUBIRD1_2214 SV=1 UP=UP000008715:Chromosome	ADR59850	59 kDa	-1	0.14	0.018297	0.021021	0.011651	0.0058153	0.0024322	0.015787	0.0169897	0.0080115	11	12	7	3	1	9	10	4.33333
InfC OS=Pseudomonas putida (strain BIRD-1) GN=infC SV=1 UP=UP000008715:Chromosome	ADR60811	21 kDa	-1	0.2	0.029723	0.041735	0.01487	0.017319	0.0072434	0.020896	0.028776	0.0151528	6	8	3	3	1	4	5.66667	2.66667
Hypothetical protein, conserved OS=Pseudomonas putida (strain BIRD-1) GN=PPUBIRD1_3305 SV=1 UP=UP000008715:Chromosome	ADR60904	17 kDa	-1	0.17	0.0056659	0.0179	0.022677	0.0066028	0.0082847	0.0059748	0.0154143	0.0069541	1	3	4	1	1	1	2.66667	1
Methylcitrate synthase OS=Pseudomonas putida (strain BIRD-1) GN=PPUBIRD1_3351 SV=1 UP=UP000008715:Chromosome	ADR60947	42 kDa	-1	0.044	0.01934	0.012729	0.014513	0.0084515	0.0035348	0.010197	0.0155273	0.00739443	8	5	6	3	1	4	6.33333	2.66667
PrpB OS=Pseudomonas putida (strain BIRD-1) GN=prpB SV=1 UP=UP000008715:Chromosome	ADR60948	32 kDa	-1	0.34	0.009188	0.0032253	0.0030645	0	0.0044782	0.0032296	0.00515927	0.00256927	3	1	1	0	1	1	1.66667	0.666667
FadB_2 OS=Pseudomonas putida (strain BIRD-1) GN=fadB_2 SV=1 UP=UP000008715:Chromosome	ADR61029	28 kDa	-1	0.09	0.010582	0.014859	0.021177	0.0082213	0.010316	0.0037197	0.0155393	0.007419	3	4	6	2	2	1	4.33333	1.66667
Asd OS=Pseudomonas putida (strain BIRD-1) GN=asd SV=1 UP=UP000008715:Chromosome	ADR61269	41 kDa	-1	0.008	0.053903	0.038704	0.04658	0.017132	0.025078	0.023253	0.0463957	0.021821	22	15	19	6	7	9	18.6667	7.33333
LeuD OS=Pseudomonas putida (strain BIRD-1) GN=leuD SV=1 UP=UP000008715:Chromosome	ADR61272	24 kDa	-1	0.24	0.0042362	0.017845	0.016955	0.0049366	0.0061941	0.0089343	0.0130121	0.00668833	1	4	4	1	1	2	3	1.33333
3-phosphoshikimate 1-carboxyvinyltransferase OS=Pseudomonas putida (strain BIRD-1) GN=PPUBIRD1_3843 SV=1 UP=UP000008715:Chromosome	ADR61430	79 kDa	-1	0.042	0.023089	0.023035	0.019455	0.0070807	0.0088844	0.01794	0.0218597	0.0113017	19	18	16	5	5	14	17.6667	8
Alcohol dehydrogenase, zinc-containing OS=Pseudomonas putida (strain BIRD-1) GN=PPUBIRD1_3897 SV=1 UP=UP000008715:Chromosome	ADR61483	34 kDa	-1	0.32	0.0084989	0.0059668	0.0028347	0.0033014	0	0.0059748	0.0057668	0.00309207	3	2	1	1	0	2	2	1
Fpr OS=Pseudomonas putida (strain BIRD-1) GN=fpr SV=1 UP=UP000008715:Chromosome	ADR61561	30 kDa	-1	0.011	0.077004	0.081093	0.10157	0.040789	0.040944	0.055365	0.0865557	0.0456993	22	22	29	10	8	15	24.3333	11
PrfB OS=Pseudomonas putida (strain BIRD-1) GN=prfB SV=1 UP=UP000008715:Chromosome	ADR61646	34 kDa	-1	0.33	0.0059641	0.0094213	0.0029839	0.0034751	0	0.0062893	0.0061231	0.0032548	2	3	1	1	0	2	2	1
PurT OS=Pseudomonas putida (strain BIRD-1) GN=purT SV=1 UP=UP000008715:Chromosome	ADR61684	43 kDa	-1	0.022	0.039215	0.024292	0.032314	0.016129	0.010119	0.017027	0.0319403	0.014425	17	10	14	6	3	7	13.6667	5.33333
Ddl OS=Pseudomonas putida (strain BIRD-1) GN=ddl SV=1 UP=UP000008715:Chromosome	ADR61801	34 kDa	-1	0.33	0.0085524	0.0030022	0.005705	0.0033221	0	0.0060124	0.0057532	0.0031115	3	1	2	1	0	2	2	1
GrpE OS=Pseudomonas putida (strain BIRD-1) GN=grpE SV=1 UP=UP000008715:Chromosome	ADR62003	21 kDa	-1	0.01	0.014701	0.010321	0.01471	0.0057105	0.0071651	0.0051674	0.013244	0.00601433	3	2	3	1	1	1	2.66667	1
HemL OS=Pseudomonas putida (strain BIRD-1) GN=hemL SV=1 UP=UP000008715:Chromosome	ADR62130	45 kDa	-1	0.076	0.029723	0.013415	0.019119	0.0098964	0.009313	0.0089552	0.0207523	0.0093882	14	6	9	4	3	4	9.66667	3.66667
PurH OS=Pseudomonas putida (strain BIRD-1) GN=purH SV=1 UP=UP000008715:Chromosome	ADR62167	58 kDa	-1	0.019	0.040668	0.028551	0.027128	0.013823	0.012388	0.017869	0.0321157	0.0146933	24	16	16	7	5	10	18.6667	7.33333
Phosphoribosylamine--glycine ligase OS=Pseudomonas putida (strain BIRD-1) GN=PPUBIRD1_4607 SV=1 UP=UP000008715:Chromosome	ADR62168	46 kDa	-1	0.045	0.033654	0.033226	0.025255	0.0098046	0.012302	0.024398	0.0307117	0.0155015	16	15	12	4	4	11	14.3333	6.33333
HisZ OS=Pseudomonas putida (strain BIRD-1) GN=hisZ SV=1 UP=UP000008715:Chromosome	ADR62235	43 kDa	-1	0.4	0.0022951	0.0048339	0.011482	0	0.0067116	0.0024202	0.00620367	0.00304393	1	2	5	0	2	1	2.66667	1
SerB OS=Pseudomonas putida (strain BIRD-1) GN=serB SV=1 UP=UP000008715:Chromosome	ADR62254	45 kDa	-1	0.071	0.028398	0.018404	0.017486	0.0050913	0.012776	0.013821	0.0214293	0.0105628	13	8	8	2	4	6	9.66667	4
Fda OS=Pseudomonas putida (strain BIRD-1) GN=fda SV=1 UP=UP000008715:Chromosome	ADR62302	38 kDa	-1	0.056	0.051951	0.057446	0.046784	0.015135	0.011394	0.043827	0.0520603	0.023452	20	21	18	5	3	16	19.6667	8
TktA OS=Pseudomonas putida (strain BIRD-1) GN=tktA SV=1 UP=UP000008715:Chromosome	ADR62307	72 kDa	-1	0.043	0.038171	0.028712	0.025917	0.012709	0.01196	0.023001	0.0309333	0.01589	28	20	19	8	6	16	22.3333	10
MetK OS=Pseudomonas putida (strain BIRD-1) GN=metK SV=1 UP=UP000008715:Chromosome	ADR62309	43 kDa	-1	0.085	0.025182	0.016876	0.025197	0.0080034	0.0066947	0.019313	0.0224183	0.011337	11	7	11	3	2	8	9.66667	4.33333
SecB OS=Pseudomonas putida (strain BIRD-1) GN=secB SV=1 UP=UP000008715:Chromosome	ADR62394	18 kDa	-1	0.19	0.039415	0.029649	0.016902	0.0065618	0.016466	0.023751	0.0286553	0.0155929	7	5	3	1	2	4	5	2.33333
Peptidase M16 domain protein OS=Pseudomonas putida (strain BIRD-1) GN=PPUBIRD1_4902 SV=1 UP=UP000008715:Chromosome	ADR62454	50 kDa	-1	0.31	0.0020101	0.0084673	0.010056	0	0.0058783	0.0042393	0.00684447	0.00337253	1	4	5	0	2	2	3.33333	1.33333
IlvD OS=Pseudomonas putida (strain BIRD-1) GN=ilvD SV=1 UP=UP000008715:Chromosome	ADR62470	66 kDa	-1	0.075	0.056197	0.043607	0.025156	0.015511	0.019462	0.023392	0.0416533	0.019455	38	28	17	9	9	15	27.6667	11
Aldehyde dehydrogenase family protein OS=Pseudomonas putida (strain BIRD-1) GN=PPUBIRD1_5052 SV=1 UP=UP000008715:Chromosome	ADR62599	53 kDa	-1	0.062	0.020105	0.013473	0.010973	0.0063898	0.005345	0.0096368	0.0148503	0.00712387	11	7	6	3	2	5	8	3.33333
Hypothetical protein, conserved OS=Pseudomonas putida (strain BIRD-1) GN=PPUBIRD1_5054 SV=1 UP=UP000008715:Chromosome	ADR62601	51 kDa	-1	0.33	0.0039075	0.0020575	0.0058648	0.0022768	0	0.0041206	0.00394327	0.00213247	2	1	3	1	0	2	2	1
Phosphomannomutase/phosphoglucomutase OS=Pseudomonas putida (strain BIRD-1) GN=PPUBIRD1_5082 SV=1 UP=UP000008715:Chromosome	ADR62629	51 kDa	-1	0.53	0	0.0061461	0.0058396	0	0	0.0061543	0.00399523	0.00205143	0	3	3	0	0	3	2	1
PurK OS=Pseudomonas putida (strain BIRD-1) GN=purK SV=1 UP=UP000008715:Chromosome	ADR57714	39 kDa	-1.32193	0.068	0.012591	0.021215	0.012599	0.0058691	0.0036821	0.010622	0.0154683	0.0067244	5	8	5	2	1	4	6	2.33333
GlmS OS=Pseudomonas putida (strain BIRD-1) GN=glmS SV=1 UP=UP000008715:Chromosome	ADR57765	66 kDa	-1.32193	0.11	0.0638	0.03125	0.031177	0.013832	0.0086779	0.028163	0.0420757	0.016891	43	20	21	8	4	18	28	10
GshA OS=Pseudomonas putida (strain BIRD-1) GN=gshA SV=1 UP=UP000008715:Chromosome	ADR57973	59 kDa	-1.32193	0.43	0.0034535	0.0054554	0	0	0	0.0036418	0.00296963	0.00121393	2	3	0	0	0	2	1.66667	0.666667
NusG OS=Pseudomonas putida (strain BIRD-1) GN=nusG SV=1 UP=UP000008715:Chromosome	ADR58173	18 kDa	-1.32193	0.14	0.0057016	0.018013	0.01141	0.0066443	0	0.0060124	0.0117082	0.0042189	1	3	2	1	0	1	2	0.666667
RpsC OS=Pseudomonas putida (strain BIRD-1) GN=rpsC SV=1 UP=UP000008715:Chromosome	ADR58191	26 kDa	-1.32193	0.029	0.043737	0.041872	0.047742	0.0046335	0.023255	0.02935	0.0444503	0.0190795	11	10	12	1	4	7	11	4
RpsM OS=Pseudomonas putida (strain BIRD-1) GN=rpsM SV=1 UP=UP000008715:Chromosome	ADR58207	13 kDa	-1.32193	0.0068	0.053778	0.064725	0.061498	0.0089529	0.022467	0.032406	0.0600003	0.0212753	7	8	8	1	2	4	7.66667	2.33333
RpoA OS=Pseudomonas putida (strain BIRD-1) GN=rpoA SV=1 UP=UP000008715:Chromosome	ADR58210	37 kDa	-1.32193	0.05	0.013612	0.020069	0.02724	0.0031725	0.0079612	0.011483	0.020307	0.0075389	5	7	10	1	2	4	7.33333	2.33333
Aldehyde dehydrogenase OS=Pseudomonas putida (strain BIRD-1) GN=PPUBIRD1_0594 SV=1 UP=UP000008715:Chromosome	ADR58285	55 kDa	-1.32193	0.025	0.01075	0.01132	0.012549	0	0.0052393	0.0075571	0.0115397	0.00426547	10	9	11	0	2	5	10	2.33333
MmsA OS=Pseudomonas putida (strain BIRD-1) GN=mmsA SV=1 UP=UP000008715:Chromosome	ADR58337	53 kDa	-1.32193	0.17	0.0072962	0.0038418	0.0036503	0.0042513	0	0.0019235	0.00492943	0.00205827	4	2	2	2	0	1	2.66667	1
GlyA_2 OS=Pseudomonas putida (strain BIRD-1) GN=glyA_2 SV=1 UP=UP000008715:Chromosome	ADR58399	45 kDa	-1.32193	0.046	0.058698	0.032052	0.04133	0.012667	0.012715	0.02751	0.0440267	0.0176307	31	18	22	11	9	17	23.6667	12.3333
NadC OS=Pseudomonas putida (strain BIRD-1) GN=nadC SV=1 UP=UP000008715:Chromosome	ADR58516	30 kDa	-1.32193	0.17	0.012859	0.013542	0.0064333	0.0037463	0	0.01017	0.0109448	0.00463877	4	4	2	1	0	3	3.33333	1.33333
SuhB OS=Pseudomonas putida (strain BIRD-1) GN=suhB SV=1 UP=UP000008715:Chromosome	ADR58573	30 kDa	-1.32193	0.074	0.013332	0.01404	0.026679	0.003884	0.0048733	0.010544	0.018017	0.00643377	4	4	8	1	1	3	5.33333	1.66667
IscS OS=Pseudomonas putida (strain BIRD-1) GN=iscS SV=1 UP=UP000008715:Chromosome	ADR58577	44 kDa	-1.32193	0.0072	0.01122	0.011815	0.013472	0.002615	0.0032811	0.0070988	0.012169	0.00433163	5	5	6	1	1	3	5.33333	1.66667
GatB OS=Pseudomonas putida (strain BIRD-1) GN=gatB SV=1 UP=UP000008715:Chromosome	ADR58665	53 kDa	-1.32193	0.028	0.020732	0.013894	0.018858	0.010982	0.0027558	0.0079499	0.017828	0.00722923	11	7	10	5	1	4	9.33333	3.33333
MurA OS=Pseudomonas putida (strain BIRD-1) GN=murA SV=1 UP=UP000008715:Chromosome	ADR58699	45 kDa	-1.32193	0.039	0.02584	0.018141	0.021546	0.0050187	0.0031486	0.015895	0.0218423	0.00802077	12	8	10	2	1	7	10	3.33333
ValS OS=Pseudomonas putida (strain BIRD-1) GN=valS SV=1 UP=UP000008715:Chromosome	ADR58710	107 kDa	-1.32193	0.2	0.017213	0.01712	0.0066979	0.0022288	0.0027965	0.013109	0.013677	0.00604477	18	17	7	2	2	13	14	5.66667
FAD-binding 9, siderophore-interacting domain-containing protein OS=Pseudomonas putida (strain BIRD-1) GN=PPUBIRD1_1106 SV=1 UP=UP000008715:Chromosome	ADR58788	28 kDa	-1.32193	0.13	0.0035832	0.007547	0.010756	0.0041757	0	0.0037785	0.0072954	0.0026514	1	2	3	1	0	1	2	0.666667
ArgG OS=Pseudomonas putida (strain BIRD-1) GN=argG SV=1 UP=UP000008715:Chromosome	ADR58820	45 kDa	-1.32193	0.014	0.026861	0.021215	0.022397	0.0078255	0.003273	0.014163	0.023491	0.0084205	12	9	10	3	1	6	10.3333	3.33333
NrdA OS=Pseudomonas putida (strain BIRD-1) GN=nrdA SV=1 UP=UP000008715:Chromosome	ADR58902	107 kDa	-1.32193	0.017	0.0075625	0.007964	0.0056752	0.0033048	0.0013822	0.0039874	0.00706723	0.00289147	8	8	6	3	1	4	7.33333	2.66667
AspS OS=Pseudomonas putida (strain BIRD-1) GN=aspS SV=1 UP=UP000008715:Chromosome	ADR58930	67 kDa	-1.32193	0.0087	0.030679	0.024231	0.019953	0.010725	0.0089716	0.0097053	0.0249543	0.00980063	20	15	13	6	4	6	16	5.33333
Guanine deaminase OS=Pseudomonas putida (strain BIRD-1) GN=PPUBIRD1_1574 SV=1 UP=UP000008715:Chromosome	ADR59244	48 kDa	-1.32193	0.17	0.0062665	0.0043995	0.0020901	0	0.0030543	0.0022027	0.00425203	0.00175233	3	2	1	0	1	1	2	0.666667
GpsA OS=Pseudomonas putida (strain BIRD-1) GN=gpsA SV=1 UP=UP000008715:Chromosome	ADR59349	36 kDa	-1.32193	0.27	0.005317	0.011199	0.01064	0	0	0.011214	0.009052	0.003738	2	4	4	0	0	4	3.33333	1.33333
GlgB OS=Pseudomonas putida (strain BIRD-1) GN=glgB SV=1 UP=UP000008715:Chromosome	ADR59430	83 kDa	-1.32193	0.19	0.0024635	0.0038914	0.0012325	0	0.001801	0.0012989	0.00252913	0.0010333	2	3	1	0	1	1	2	0.666667
MnmA OS=Pseudomonas putida (strain BIRD-1) GN=mnmA SV=1 UP=UP000008715:Chromosome	ADR59463	42 kDa	-1.32193	0.57	0.0072718	0	0	0	0	0.0025561	0.00242393	0.000852033	3	0	0	0	0	1	1	0.333333
Translation initiation factor IF-1 OS=Pseudomonas putida (strain BIRD-1) GN=PPUBIRD1_1807 SV=1 UP=UP000008715:Chromosome	ADR59470	8 kDa	-1.32193	0.34	0.012591	0.01326	0.050394	0	0.01841	0.013277	0.025415	0.0105623	1	1	4	0	1	1	2	0.666667
Hypothetical protein, conserved OS=Pseudomonas putida (strain BIRD-1) GN=PPUBIRD1_2263 SV=1 UP=UP000008715:Chromosome	ADR59899	32 kDa	-1.32193	0.037	0.0065219	0.010302	0.013052	0.0038002	0.0047682	0.0034387	0.00995863	0.00400237	2	3	4	1	1	1	3	1
Outer membrane ferric siderophore receptor, putative OS=Pseudomonas putida (strain BIRD-1) GN=PPUBIRD1_2577 SV=1 UP=UP000008715:Chromosome	ADR60202	78 kDa	-1.32193	0.011	0.019179	0.026931	0.023029	0.0059602	0.013087	0.0094384	0.0230463	0.0094952	15	20	18	4	7	7	17.6667	6
Major head protein OS=Pseudomonas putida (strain BIRD-1) GN=PPUBIRD1_2764 SV=1 UP=UP000008715:Chromosome	ADR60383	43 kDa	-1.32193	0.012	0.018407	0.014538	0.02072	0.008044	0.010093	0.0048526	0.0178883	0.0076632	8	6	9	3	3	2	7.66667	2.66667
Amidase OS=Pseudomonas putida (strain BIRD-1) GN=PPUBIRD1_2803 SV=1 UP=UP000008715:Chromosome	ADR60416	60 kDa	-1.32193	0.28	0.0015989	0.011786	0.0095989	0	0.0023378	0.0067441	0.00766127	0.0030273	1	7	6	0	1	4	4.66667	1.66667
HemB OS=Pseudomonas putida (strain BIRD-1) GN=hemB SV=1 UP=UP000008715:Chromosome	ADR60434	35 kDa	-1.32193	0.26	0.008394	0.0058931	0.022397	0	0.0081824	0.0059011	0.012228	0.0046945	3	2	8	0	2	2	4.33333	1.33333
Glutaminyl-tRNA synthetase OS=Pseudomonas putida (strain BIRD-1) GN=PPUBIRD1_2832 SV=1 UP=UP000008715:Chromosome	ADR60444	65 kDa	-1.32193	0.034	0.030378	0.031991	0.023997	0.013043	0.0046757	0.020232	0.0287887	0.0126502	19	19	15	7	2	12	17.6667	7
TonB-dependent siderophore receptor OS=Pseudomonas putida (strain BIRD-1) GN=PPUBIRD1_3161 SV=1 UP=UP000008715:Chromosome	ADR60765	87 kDa	-1.32193	0.013	0.022579	0.017834	0.016944	0.0065781	0.011555	0.004762	0.019119	0.0076317	20	15	15	5	7	4	16.6667	5.33333
RplT OS=Pseudomonas putida (strain BIRD-1) GN=rplT SV=1 UP=UP000008715:Chromosome	ADR60809	13 kDa	-1.32193	0.13	0.0076826	0.024272	0.023062	0	0.011233	0.0081015	0.0183389	0.00644483	1	3	3	0	1	1	2.33333	0.666667
Periplasmic binding protein OS=Pseudomonas putida (strain BIRD-1) GN=PPUBIRD1_3269 SV=1 UP=UP000008715:Chromosome	ADR60868	37 kDa	-1.32193	0.39	0	0.0056827	0.010799	0	0.0039451	0.0028452	0.0054939	0.00226343	0	2	4	0	1	1	2	0.666667
Bifunctional protein folD 1 OS=Pseudomonas putida (strain BIRD-1) GN=PPUBIRD1_3388 SV=1 UP=UP000008715:Chromosome	ADR60983	31 kDa	-1.32193	0.3	0.0031921	0.0067232	0.019164	0.0037199	0	0.0067322	0.0096931	0.00348403	1	2	6	1	0	2	3	1
Gap_2 OS=Pseudomonas putida (strain BIRD-1) GN=gap_2 SV=1 UP=UP000008715:Chromosome	ADR61098	52 kDa	-1.32193	0.035	0.043259	0.051498	0.026347	0.019726	0.01375	0.015867	0.040368	0.0164477	23	26	14	9	5	8	21	7.33333
PurF OS=Pseudomonas putida (strain BIRD-1) GN=purF SV=1 UP=UP000008715:Chromosome	ADR61260	55 kDa	-1.32193	0.19	0.0018095	0.0057167	0.0036211	0	0.0026458	0.0019081	0.00371577	0.00151797	1	3	2	0	1	1	2	0.666667
LeuB OS=Pseudomonas putida (strain BIRD-1) GN=leuB SV=1 UP=UP000008715:Chromosome	ADR61270	39 kDa	-1.32193	0.059	0.025182	0.023867	0.040315	0.0029346	0.01841	0.013277	0.029788	0.0115405	10	9	16	1	5	5	11.6667	3.66667
Phosphoserine aminotransferase OS=Pseudomonas putida (strain BIRD-1) GN=PPUBIRD1_3845 SV=1 UP=UP000008715:Chromosome	ADR61432	37 kDa	-1.32193	0.0046	0.043298	0.039897	0.032493	0.015768	0.011871	0.019976	0.0385627	0.0158717	16	14	12	5	3	7	14	5
MinD OS=Pseudomonas putida (strain BIRD-1) GN=minD SV=1 UP=UP000008715:Chromosome	ADR61470	30 kDa	-1.32193	0.37	0.0033576	0.010608	0.0033596	0	0	0.0070813	0.00577507	0.00236043	1	3	1	0	0	2	1.66667	0.666667
CysM OS=Pseudomonas putida (strain BIRD-1) GN=cysM SV=1 UP=UP000008715:Chromosome	ADR61546	32 kDa	-1.32193	0.13	0.0030319	0.0095788	0.0091013	0	0.0044333	0.0031972	0.00723733	0.0025435	1	3	3	0	1	1	2.33333	0.666667
IspF OS=Pseudomonas putida (strain BIRD-1) GN=ispF SV=1 UP=UP000008715:Chromosome	ADR61580	17 kDa	-1.32193	0.1	0.011548	0.018242	0.017333	0	0.008443	0.012178	0.0157077	0.00687367	2	3	3	0	1	2	2.66667	1
PyrG OS=Pseudomonas putida (strain BIRD-1) GN=pyrG SV=1 UP=UP000008715:Chromosome	ADR61588	59 kDa	-1.32193	0.11	0.041815	0.035228	0.02343	0.013644	0.0024457	0.028221	0.033491	0.0147702	25	20	14	7	1	16	19.6667	8
PdxJ OS=Pseudomonas putida (strain BIRD-1) GN=pdxJ SV=1 UP=UP000008715:Chromosome	ADR61702	27 kDa	-1.32193	0.51	0	0.0038809	0.018437	0.0042945	0.0053884	0	0.0074393	0.00322763	0	1	5	1	1	0	2	0.666667
ArgJ OS=Pseudomonas putida (strain BIRD-1) GN=argJ SV=1 UP=UP000008715:Chromosome	ADR61794	42 kDa	-1.32193	0.0081	0.017907	0.016501	0.013438	0.005217	0.0065459	0.0094417	0.0159487	0.0070682	8	7	6	2	2	4	7	2.66667
Aldo/keto reductase OS=Pseudomonas putida (strain BIRD-1) GN=PPUBIRD1_4248 SV=1 UP=UP000008715:Chromosome	ADR61825	39 kDa	-1.32193	0.03	0.01048	0.019315	0.01573	0.0061066	0.0076621	0.0055258	0.015175	0.0064315	4	7	6	2	2	2	5.66667	2
Tryptophanyl-tRNA synthetase OS=Pseudomonas putida (strain BIRD-1) GN=PPUBIRD1_4251 SV=1 UP=UP000008715:Chromosome	ADR61828	49 kDa	-1.32193	0.064	0.02019	0.023389	0.014142	0.0047058	0.0029522	0.014904	0.0192403	0.00752067	10	11	7	2	1	7	9.33333	3.33333
Oxidoreductase FAD/NAD(P)-binding subunit OS=Pseudomonas putida (strain BIRD-1) GN=PPUBIRD1_4342 SV=1 UP=UP000008715:Chromosome	ADR61916	29 kDa	-1.32193	0.3	0.0035138	0.014801	0.010548	0	0	0.011116	0.00962093	0.00370533	1	4	3	0	0	3	2.66667	1
Acetolactate synthase isozyme 3 large subunit OS=Pseudomonas putida (strain BIRD-1) GN=PPUBIRD1_4380 SV=1 UP=UP000008715:Chromosome	ADR61953	62 kDa	-1.32193	0.21	0.0064067	0.020241	0.011218	0.0018665	0.0046839	0.010134	0.0126219	0.00556147	4	12	7	1	2	6	7.66667	3
Hypothetical protein, conserved OS=Pseudomonas putida (strain BIRD-1) GN=PPUBIRD1_4384 SV=1 UP=UP000008715:Chromosome	ADR61957	58 kDa	-1.32193	0.15	0.013947	0.0055078	0.008722	0.0060949	0	0.0055152	0.00939227	0.00387003	8	3	5	3	0	3	5.33333	2
Polyribonucleotide nucleotidyltransferase OS=Pseudomonas putida (strain BIRD-1) GN=PPUBIRD1_4409 SV=1 UP=UP000008715:Chromosome	ADR61982	75 kDa	-1.32193	0.0035	0.025864	0.024514	0.024586	0.0075353	0.015128	0.01091	0.024988	0.0111911	20	18	19	5	8	8	19	7
LeuS OS=Pseudomonas putida (strain BIRD-1) GN=leuS SV=1 UP=UP000008715:Chromosome	ADR62139	97 kDa	-1.32193	0.1	0.032377	0.016498	0.014631	0.0085197	0.0030543	0.012115	0.0211687	0.00789633	31	15	14	7	2	11	20	6.66667
MltB OS=Pseudomonas putida (strain BIRD-1) GN=mltB SV=1 UP=UP000008715:Chromosome	ADR62150	38 kDa	-1.32193	0.4	0	0.0056827	0.010799	0.0031442	0.0039451	0	0.0054939	0.0023631	0	2	4	1	1	0	2	0.666667
Iojap-like protein OS=Pseudomonas putida (strain BIRD-1) GN=PPUBIRD1_4592 SV=1 UP=UP000008715:Chromosome	ADR62154	16 kDa	-1.32193	0.31	0.0065219	0.027473	0.0065258	0.0076003	0	0.0068775	0.0135069	0.00482593	1	4	1	1	0	1	2	0.666667
RpsF OS=Pseudomonas putida (strain BIRD-1) GN=rpsF SV=1 UP=UP000008715:Chromosome	ADR62227	16 kDa	-1.32193	0.019	0.025718	0.040625	0.0386	0.0074925	0.018802	0.01356	0.034981	0.0132848	4	6	6	1	2	2	5.33333	1.66667
PurA OS=Pseudomonas putida (strain BIRD-1) GN=purA SV=1 UP=UP000008715:Chromosome	ADR62234	47 kDa	-1.32193	0.053	0.059031	0.035523	0.031643	0.012284	0.012331	0.024455	0.0420657	0.0163567	28	16	15	5	4	11	19.6667	6.66667
Orn OS=Pseudomonas putida (strain BIRD-1) GN=orn SV=1 UP=UP000008715:Chromosome	ADR62247	21 kDa	-1.32193	0.1	0.010073	0.026519	0.020158	0.011738	0.0073642	0.005311	0.0189167	0.00813773	2	5	4	2	1	1	3.66667	1.33333
Fbp OS=Pseudomonas putida (strain BIRD-1) GN=fbp SV=1 UP=UP000008715:Chromosome	ADR62382	37 kDa	-1.32193	0.086	0.056659	0.028413	0.032396	0.012577	0.011835	0.025606	0.039156	0.0166727	21	10	12	4	3	9	14.3333	5.33333
ArgS OS=Pseudomonas putida (strain BIRD-1) GN=argS SV=1 UP=UP000008715:Chromosome	ADR62431	64 kDa	-1.32193	0.0087	0.023526	0.016517	0.018832	0.007311	0.0045867	0.0099236	0.019625	0.00727377	15	10	12	4	2	6	12.3333	4
NLPA lipoprotein OS=Pseudomonas putida (strain BIRD-1) GN=PPUBIRD1_4958 SV=1 UP=UP000008715:Chromosome	ADR62508	28 kDa	-1.32193	0.034	0.02084	0.036578	0.024328	0.0080954	0.010157	0.014651	0.0272487	0.0109678	6	10	7	2	2	4	7.66667	2.66667
Glutamine synthetase, putative OS=Pseudomonas putida (strain BIRD-1) GN=PPUBIRD1_4979 SV=1 UP=UP000008715:Chromosome	ADR62527	51 kDa	-1.32193	0.27	0.0039587	0.004169	0.0019806	0	0	0.0041745	0.00336943	0.0013915	3	2	1	0	0	2	2	0.666667
LysA_2 OS=Pseudomonas putida (strain BIRD-1) GN=lysA_2 SV=1 UP=UP000008715:Chromosome	ADR62570	45 kDa	-1.32193	0.16	0.0043689	0.011502	0.0087431	0.0025456	0	0.0069106	0.00820467	0.00315207	2	5	4	1	0	3	3.66667	1.33333
TrpB OS=Pseudomonas putida (strain BIRD-1) GN=trpB SV=1 UP=UP000008715:Chromosome	ADR57820	44 kDa	-1.73697	0.073	0.038053	0.023573	0.017918	0.0078255	0.003273	0.016523	0.0265147	0.00920717	17	10	8	3	1	7	11.6667	3.66667
HisH OS=Pseudomonas putida (strain BIRD-1) GN=hisH SV=1 UP=UP000008715:Chromosome	ADR58020	24 kDa	-1.73697	0.22	0.0042762	0.0090065	0.012836	0	0	0.0090186	0.00870623	0.0030062	1	2	3	0	0	2	2	0.666667
TrpC OS=Pseudomonas putida (strain BIRD-1) GN=trpC SV=1 UP=UP000008715:Chromosome	ADR58153	30 kDa	-1.73697	0.085	0.0065455	0.013786	0.019648	0.0038139	0	0.0069023	0.0133265	0.00357207	2	4	6	1	0	2	4	1
TyrS OS=Pseudomonas putida (strain BIRD-1) GN=tyrS SV=1 UP=UP000008715:Chromosome	ADR58167	44 kDa	-1.73697	0.051	0.020449	0.011964	0.022734	0.010591	0	0.0071878	0.0183823	0.00592627	9	5	10	4	0	3	8	2.33333
Acetyl-CoA carboxylase biotin carboxyl carrier protein subunit OS=Pseudomonas putida (strain BIRD-1) GN=PPUBIRD1_0609 SV=1 UP=UP000008715:Chromosome	ADR58299	16 kDa	-1.73697	0.52	0	0	0.023715	0	0	0.0062482	0.007905	0.00208273	0	0	4	0	0	1	1.33333	0.333333
Extracellular solute-binding protein OS=Pseudomonas putida (strain BIRD-1) GN=PPUBIRD1_0700 SV=1 UP=UP000008715:Chromosome	ADR58388	30 kDa	-1.73697	0.052	0.023245	0.013988	0.033227	0.0077395	0.009711	0.0070035	0.0234867	0.00815133	7	4	10	2	2	2	7	2
Uncharacterized ABC transporter ATP-binding protein HI1252 OS=Pseudomonas putida (strain BIRD-1) GN=PPUBIRD1_0714 SV=1 UP=UP000008715:Chromosome	ADR58402	62 kDa	-1.73697	0.0036	0.013067	0.015481	0.013075	0.003807	0.0023884	0.0068899	0.0138743	0.00436177	8	9	8	2	1	4	8.33333	2.33333
FklB_2 OS=Pseudomonas putida (strain BIRD-1) GN=fklB_2 SV=1 UP=UP000008715:Chromosome	ADR58412	22 kDa	-1.73697	0.067	0.026533	0.023285	0.013275	0	0.0064661	0.01399	0.021031	0.0068187	6	5	3	0	1	3	4.66667	1.33333
Upp OS=Pseudomonas putida (strain BIRD-1) GN=upp SV=1 UP=UP000008715:Chromosome	ADR58478	23 kDa	-1.73697	0.22	0.012829	0.0090065	0.0042787	0	0	0.0090186	0.00870473	0.0030062	3	2	1	0	0	2	2	0.666667
GatA OS=Pseudomonas putida (strain BIRD-1) GN=gatA SV=1 UP=UP000008715:Chromosome	ADR58666	52 kDa	-1.73697	0.035	0.020646	0.01186	0.013146	0.0021873	0.0054888	0.007917	0.0152173	0.0051977	11	6	7	1	2	4	8	2.33333
PmbA OS=Pseudomonas putida (strain BIRD-1) GN=pmbA SV=1 UP=UP000008715:Chromosome	ADR58677	48 kDa	-1.73697	0.081	0.024283	0.02131	0.010124	0.0023581	0	0.012803	0.0185723	0.0050537	12	10	5	1	0	6	9	2.33333
Histidinol-phosphate aminotransferase OS=Pseudomonas putida (strain BIRD-1) GN=PPUBIRD1_1020 SV=1 UP=UP000008715:Chromosome	ADR58702	39 kDa	-1.73697	0.13	0.01042	0.010973	0.028672	0.0060715	0.003809	0.0054941	0.0166883	0.00512487	4	4	11	2	1	2	6.33333	1.66667
GuaA OS=Pseudomonas putida (strain BIRD-1) GN=guaA SV=1 UP=UP000008715:Chromosome	ADR58764	58 kDa	-1.73697	0.02	0.039716	0.043643	0.029373	0.0040245	0.0025249	0.021851	0.0375773	0.0094668	23	24	17	2	1	12	21.3333	5
Ornithine carbamoyltransferase OS=Pseudomonas putida (strain BIRD-1) GN=PPUBIRD1_1129 SV=1 UP=UP000008715:Chromosome	ADR58811	34 kDa	-1.73697	0.028	0.014813	0.01248	0.017786	0	0.0043319	0.0093723	0.0150263	0.00456807	5	4	6	0	1	3	5	1.33333
NrdB OS=Pseudomonas putida (strain BIRD-1) GN=nrdB SV=1 UP=UP000008715:Chromosome	ADR58900	47 kDa	-1.73697	0.0056	0.015254	0.01377	0.019625	0.0050791	0.0031864	0.006894	0.0162163	0.00505317	7	6	9	2	1	3	7.33333	2
ProS OS=Pseudomonas putida (strain BIRD-1) GN=proS SV=1 UP=UP000008715:Chromosome	ADR58922	64 kDa	-1.73697	0.021	0.030165	0.021736	0.015886	0.0018502	0.0069644	0.008371	0.0225957	0.00572853	19	13	10	1	3	5	14	3
DapA_2 OS=Pseudomonas putida (strain BIRD-1) GN=dapA_2 SV=1 UP=UP000008715:Chromosome	ADR58955	32 kDa	-1.73697	0.00087	0.046096	0.035599	0.039974	0.010743	0.01348	0.012962	0.0405563	0.012395	15	11	13	3	3	4	13	3.33333
Hypothetical protein, conserved OS=Pseudomonas putida (strain BIRD-1) GN=PPUBIRD1_1635 SV=1 UP=UP000008715:Chromosome	ADR59304	33 kDa	-1.73697	0.0049	0.021083	0.015859	0.021095	0.0035098	0.0088076	0.003176	0.0193457	0.00516447	7	5	7	1	2	1	6.33333	1.33333
Dihydrolipoamide succinyltransferase OS=Pseudomonas putida (strain BIRD-1) GN=PPUBIRD1_1664 SV=1 UP=UP000008715:Chromosome	ADR59332	42 kDa	-1.73697	0.062	0.0089096	0.018765	0.026745	0.0025957	0.0065137	0.0046976	0.0181399	0.00460233	4	8	12	1	2	2	8	1.66667
SerS OS=Pseudomonas putida (strain BIRD-1) GN=serS SV=1 UP=UP000008715:Chromosome	ADR59477	47 kDa	-1.73697	0.14	0.017024	0.0044821	0.010647	0.0024799	0	0.0067322	0.0107177	0.0030707	8	2	5	1	0	3	5	1.33333
Hypothetical protein, conserved OS=Pseudomonas putida (strain BIRD-1) GN=PPUBIRD1_1977 SV=1 UP=UP000008715:Chromosome	ADR59625	30 kDa	-1.73697	0.082	0.012635	0.0099793	0.025285	0.007362	0.0046186	0	0.0159664	0.00399353	4	3	8	2	1	0	5	1
Alr OS=Pseudomonas putida (strain BIRD-1) GN=alr SV=1 UP=UP000008715:Chromosome	ADR59688	41 kDa	-1.73697	0.029	0.007157	0.012562	0.011935	0.0055602	0	0.0025157	0.0105513	0.00269197	3	5	5	2	0	1	4.33333	1
DpkA OS=Pseudomonas putida (strain BIRD-1) GN=dpkA SV=1 UP=UP000008715:Chromosome	ADR59838	36 kDa	-1.73697	0.16	0.0079755	0.013998	0.01064	0	0	0.011214	0.0108712	0.003738	3	5	4	0	0	4	4	1.33333
Redoxin domain-containing protein OS=Pseudomonas putida (strain BIRD-1) GN=PPUBIRD1_2206 SV=1 UP=UP000008715:Chromosome	ADR59842	17 kDa	-1.73697	0.22	0.016383	0.0057511	0.010929	0	0	0.011518	0.011021	0.00383933	3	1	2	0	0	2	2	0.666667
AcdA OS=Pseudomonas putida (strain BIRD-1) GN=acdA SV=1 UP=UP000008715:Chromosome	ADR59934	42 kDa	-1.73697	0.22	0.002367	0.0049853	0.011842	0	0.003461	0.002496	0.0063981	0.00198567	1	2	5	0	1	1	2.66667	0.666667
CysS OS=Pseudomonas putida (strain BIRD-1) GN=cysS SV=1 UP=UP000008715:Chromosome	ADR60443	52 kDa	-1.73697	0.033	0.017737	0.014528	0.0098597	0.0022966	0.0028816	0.0083128	0.0140416	0.004497	9	7	5	1	1	4	7	2
Sulfite reductase (ferredoxin) OS=Pseudomonas putida (strain BIRD-1) GN=PPUBIRD1_3315 SV=1 UP=UP000008715:Chromosome	ADR60913	62 kDa	-1.73697	0.031	0.0478	0.03298	0.02309	0.013446	0.0072303	0.010429	0.0346233	0.0103684	29	19	14	7	3	6	20.6667	5.33333
AroF OS=Pseudomonas putida (strain BIRD-1) GN=aroF SV=1 UP=UP000008715:Chromosome	ADR60958	39 kDa	-1.73697	0.00072	0.012661	0.013334	0.015203	0.002951	0.0037026	0.0053406	0.0137327	0.00399807	5	5	6	1	1	2	5.33333	1.33333
ClpX OS=Pseudomonas putida (strain BIRD-1) GN=clpX SV=1 UP=UP000008715:Chromosome	ADR60979	47 kDa	-1.73697	0.013	0.016985	0.015651	0.012746	0.0024741	0.0031043	0.0089552	0.0151273	0.00484453	8	7	6	1	1	4	7	2
ClpP OS=Pseudomonas putida (strain BIRD-1) GN=clpP SV=1 UP=UP000008715:Chromosome	ADR60980	21 kDa	-1.73697	0.035	0.014165	0.0099447	0.018898	0	0.0069039	0.004979	0.0143359	0.00396097	3	2	4	0	1	1	3	0.666667
FadB_3 OS=Pseudomonas putida (strain BIRD-1) GN=fadB_3 SV=1 UP=UP000008715:Chromosome	ADR61111	77 kDa	-1.73697	0.027	0.0076074	0.0040057	0.0063433	0	0.0018539	0.002674	0.00598547	0.0015093	6	3	5	0	1	2	4.66667	1
O-succinylhomoserine sulfhydrylase OS=Pseudomonas putida (strain BIRD-1) GN=PPUBIRD1_3669 SV=1 UP=UP000008715:Chromosome	ADR61259	43 kDa	-1.73697	0.027	0.013497	0.014214	0.013505	0	0.0032892	0.0094886	0.0137387	0.00425927	6	6	6	0	1	4	6	1.66667
PheA OS=Pseudomonas putida (strain BIRD-1) GN=pheA SV=1 UP=UP000008715:Chromosome	ADR61431	40 kDa	-1.73697	0.045	0.019924	0.013114	0.009968	0.0029023	0	0.0078789	0.0143353	0.00359373	9	5	4	1	0	3	6	1.33333
RpsB OS=Pseudomonas putida (strain BIRD-1) GN=rpsB SV=1 UP=UP000008715:Chromosome	ADR61607	27 kDa	-1.73697	0.04	0.040702	0.019483	0.025917	0.012936	0.0054104	0.0078039	0.0287007	0.00871677	11	5	7	3	1	2	7.66667	2
LysS OS=Pseudomonas putida (strain BIRD-1) GN=lysS SV=1 UP=UP000008715:Chromosome	ADR61645	57 kDa	-1.73697	0.018	0.02357	0.019094	0.018142	0.0063387	0	0.011472	0.0202687	0.0059369	13	10	10	3	0	6	11	3
Oxaloacetate decarboxylase OS=Pseudomonas putida (strain BIRD-1) GN=PPUBIRD1_4171 SV=1 UP=UP000008715:Chromosome	ADR61750	32 kDa	-1.73697	0.027	0.0094106	0.016517	0.015694	0	0.0045867	0.0066157	0.0138739	0.00373413	3	5	5	0	1	2	4.33333	1
Transcriptional regulator MvaT, P16 subunit OS=Pseudomonas putida (strain BIRD-1) GN=PPUBIRD1_4196 SV=1 UP=UP000008715:Chromosome	ADR61774	14 kDa	-1.73697	0.035	0.021757	0.015275	0.029027	0	0.010604	0.0076478	0.0220197	0.00608393	3	3	5	1	1	2	3.66667	1.33333
IlvH OS=Pseudomonas putida (strain BIRD-1) GN=ilvH SV=1 UP=UP000008715:Chromosome	ADR61952	18 kDa	-1.73697	0.22	0.0055617	0.011714	0.016695	0	0	0.01173	0.0113236	0.00391	1	2	3	0	0	2	2	0.666667
NusA OS=Pseudomonas putida (strain BIRD-1) GN=nusA SV=1 UP=UP000008715:Chromosome	ADR61987	55 kDa	-1.73697	0.028	0.018388	0.015492	0.01288	0.0042858	0	0.0096955	0.0155867	0.00466043	10	8	7	2	0	5	8.33333	2.33333
CarB OS=Pseudomonas putida (strain BIRD-1) GN=carB SV=1 UP=UP000008715:Chromosome	ADR61998	118 kDa	-1.73697	0.056	0.053079	0.033716	0.02782	0.0068728	0.0086235	0.023988	0.038205	0.0131614	63	38	33	7	7	27	44.6667	13.6667
DnaK OS=Pseudomonas putida (strain BIRD-1) GN=dnaK SV=1 UP=UP000008715:Chromosome	ADR62002	69 kDa	-1.73697	0.0034	0.072128	0.090852	0.065096	0.016481	0.016544	0.029828	0.0760253	0.020951	51	61	46	10	8	20	52.6667	12.6667
5,10-methylenetetrahydrofolate reductase OS=Pseudomonas putida (strain BIRD-1) GN=PPUBIRD1_4762 SV=1 UP=UP000008715:Chromosome	ADR62319	31 kDa	-1.73697	0.043	0.012905	0.016987	0.012912	0.0037596	0	0.010206	0.014268	0.0046552	4	5	4	1	0	3	4.33333	1.33333
HslU OS=Pseudomonas putida (strain BIRD-1) GN=hslU SV=1 UP=UP000008715:Chromosome	ADR62343	50 kDa	-1.73697	0.025	0.012168	0.01495	0.012176	0.0023634	0	0.0085546	0.013098	0.00363933	6	7	6	1	0	4	6.33333	1.66667
GltB OS=Pseudomonas putida (strain BIRD-1) GN=gltB SV=1 UP=UP000008715:Chromosome	ADR62418	162 kDa	-1.73697	0.0041	0.0097939	0.010959	0.010412	0.0014267	0.0053702	0.0032275	0.0103883	0.00334147	16	17	17	2	6	5	16.6667	4.33333
ThiG OS=Pseudomonas putida (strain BIRD-1) GN=thiG SV=1 UP=UP000008715:Chromosome	ADR62446	29 kDa	-1.73697	0.096	0.010073	0.0070718	0.016798	0.0039128	0	0.0070813	0.0113143	0.0036647	3	2	5	1	0	2	3.33333	1
Putative aminotransferase OS=Pseudomonas putida (strain BIRD-1) GN=PPUBIRD1_4977 SV=1 UP=UP000008715:Chromosome	ADR62525	50 kDa	-1.73697	0.19	0.010006	0.0021075	0.0040048	0.0023321	0	0.0021103	0.00537277	0.0014808	5	1	2	1	0	1	2.66667	0.666667
ArgB OS=Pseudomonas putida (strain BIRD-1) GN=argB SV=1 UP=UP000008715:Chromosome	ADR62630	32 kDa	-1.73697	0.35	0	0.0031717	0.0090408	0	0	0.003176	0.00407083	0.00105867	0	1	3	0	0	1	1.33333	0.333333
Acetyl-CoA hydrolase/transferase family protein OS=Pseudomonas putida (strain BIRD-1) GN=PPUBIRD1_0183 SV=1 UP=UP000008715:Chromosome	ADR57891	54 kDa	-2.32193	0.25	0.012768	0.0038418	0.0018251	0	0.0026671	0.0019235	0.00614497	0.0015302	7	2	1	0	1	1	3.33333	0.666667
ArlY OS=Pseudomonas putida (strain BIRD-1) GN=arlY SV=1 UP=UP000008715:Chromosome	ADR57920	52 kDa	-2.32193	0.0097	0.013676	0.014403	0.021504	0.0022768	0.0057136	0.0041206	0.0165277	0.004037	7	7	11	1	2	2	8.33333	1.66667
HslO OS=Pseudomonas putida (strain BIRD-1) GN=hslO SV=1 UP=UP000008715:Chromosome	ADR57982	33 kDa	-2.32193	0.017	0.018192	0.0095788	0.012135	0.0035333	0	0.0031972	0.0133019	0.0022435	6	3	4	1	0	1	4.33333	0.666667
AceF OS=Pseudomonas putida (strain BIRD-1) GN=aceF SV=1 UP=UP000008715:Chromosome	ADR58069	56 kDa	-2.32193	0.017	0.0099621	0.017485	0.019936	0.0019349	0.0024277	0.0052526	0.0157944	0.00320507	6	10	12	1	1	3	9.33333	1.66667
RplJ OS=Pseudomonas putida (strain BIRD-1) GN=rplJ SV=1 UP=UP000008715:Chromosome	ADR58176	18 kDa	-2.32193	0.059	0.021845	0.023005	0.043715	0	0.01597	0.0057589	0.0295217	0.00724297	4	4	8	0	2	1	5.33333	1
RpoB OS=Pseudomonas putida (strain BIRD-1) GN=rpoB SV=1 UP=UP000008715:Chromosome	ADR58178	151 kDa	-2.32193	0.043	0.0046764	0.01196	0.014038	0	0.0019536	0.0028179	0.0102248	0.0015905	7	17	21	0	2	4	15	2
Ppa OS=Pseudomonas putida (strain BIRD-1) GN=ppa SV=1 UP=UP000008715:Chromosome	ADR58278	19 kDa	-2.32193	0.01	0.020721	0.016366	0.025917	0.0060368	0.0075746	0	0.0210013	0.00453713	4	3	5	1	1	0	4	0.666667
Cluster of Aldehyde dehydrogenase OS=Pseudomonas putida (strain BIRD-1) GN=PPUBIRD1_0594 SV=1 UP=UP000008715:Chromosome (ADR58285)	ADR58285	55 kDa	-2.32193	0.034	0.01075	0.01132	0.012549	0	0	0.0075571	0.0115397	0.00251903	10	9	11	0	2	5	10	2.33333
UDP-N-acetylmuramate OS=Pseudomonas putida (strain BIRD-1) GN=PPUBIRD1_0596 SV=1 UP=UP000008715:Chromosome	ADR58287	48 kDa	-2.32193	0.11	0.02019	0.012758	0.0060607	0	0	0.0085165	0.0130029	0.00283883	10	6	3	0	0	4	6.33333	1.33333
FumC OS=Pseudomonas putida (strain BIRD-1) GN=fumC SV=1 UP=UP000008715:Chromosome	ADR58679	48 kDa	-2.32193	0.044	0.029691	0.010422	0.025747	0.0046133	0.0057884	0.0041745	0.0219533	0.00485873	15	5	13	2	2	2	11	2
GlpK OS=Pseudomonas putida (strain BIRD-1) GN=glpK SV=1 UP=UP000008715:Chromosome	ADR58807	55 kDa	-2.32193	0.19	0.0109	0.011479	0	0	0	0.0038316	0.00745967	0.0012772	6	6	0	0	0	2	4	0.666667
Acetolactate synthase OS=Pseudomonas putida (strain BIRD-1) GN=PPUBIRD1_1200 SV=1 UP=UP000008715:Chromosome	ADR58882	47 kDa	-2.32193	0.047	0.021281	0.011205	0.010647	0.0024799	0	0.0067322	0.0143777	0.0030707	10	5	5	1	0	3	6.66667	1.33333
Hydroxypyruvate isomerase OS=Pseudomonas putida (strain BIRD-1) GN=PPUBIRD1_1558 SV=1 UP=UP000008715:Chromosome	ADR59228	29 kDa	-2.32193	0.23	0	0.014688	0.020933	0	0.0050983	0.0036768	0.0118737	0.00292503	0	4	6	0	1	1	3.33333	0.666667
Aminotransferase, class V OS=Pseudomonas putida (strain BIRD-1) GN=PPUBIRD1_1636 SV=1 UP=UP000008715:Chromosome	ADR59305	48 kDa	-2.32193	0.00035	0.042362	0.051303	0.046626	0.0049366	0.012388	0.0089343	0.0467637	0.00875297	20	23	22	2	4	4	21.6667	3.33333
SdhB OS=Pseudomonas putida (strain BIRD-1) GN=sdhB SV=1 UP=UP000008715:Chromosome	ADR59330	26 kDa	-2.32193	0.0055	0.011622	0.01224	0.015506	0.0045147	0	0.0040853	0.0131227	0.00286667	3	3	4	1	0	1	3.33333	0.666667
SucA OS=Pseudomonas putida (strain BIRD-1) GN=sucA SV=1 UP=UP000008715:Chromosome	ADR59331	107 kDa	-2.32193	0.054	0.0038454	0.012149	0.010581	0	0.0028113	0.0020275	0.00885847	0.00161293	4	12	11	0	2	2	9	1.33333
PurB OS=Pseudomonas putida (strain BIRD-1) GN=purB SV=1 UP=UP000008715:Chromosome	ADR59461	51 kDa	-2.32193	0.13	0.011928	0.0020936	0.015914	0.0046335	0	0	0.00997853	0.0015445	6	1	8	2	0	0	5	0.666667
Decarboxylase family protein OS=Pseudomonas putida (strain BIRD-1) GN=PPUBIRD1_2066 SV=1 UP=UP000008715:Chromosome	ADR59712	51 kDa	-2.32193	0.0054	0.01587	0.010445	0.015879	0.0023117	0	0.0041837	0.0140647	0.00216513	8	5	8	1	0	2	7	1
Hydroxymethylglutaryl-CoA lyase OS=Pseudomonas putida (strain BIRD-1) GN=PPUBIRD1_2254 SV=1 UP=UP000008715:Chromosome	ADR59890	32 kDa	-2.32193	0.15	0.0030319	0.0031929	0.0091013	0	0	0.0031972	0.0051087	0.00106573	1	1	3	0	0	1	1.66667	0.333333
ThrS OS=Pseudomonas putida (strain BIRD-1) GN=thrS SV=1 UP=UP000008715:Chromosome	ADR60812	73 kDa	-2.32193	0.017	0.011332	0.0089502	0.0070867	0.0016507	0	0.0044811	0.00912297	0.00204393	8	6	5	1	0	3	6.33333	1.33333
Dihydrodipicolinate synthetase OS=Pseudomonas putida (strain BIRD-1) GN=PPUBIRD1_3615 SV=1 UP=UP000008715:Chromosome	ADR61207	31 kDa	-2.32193	0.018	0.043023	0.035599	0.021524	0	0.0089868	0.0097217	0.033382	0.00623617	14	11	7	0	2	3	10.6667	1.66667
Uncharacterized aminotransferase yfbQ OS=Pseudomonas putida (strain BIRD-1) GN=PPUBIRD1_3743 SV=1 UP=UP000008715:Chromosome	ADR61332	45 kDa	-2.32193	0.059	0.011248	0.018952	0.011254	0	0	0.0094886	0.013818	0.00316287	5	8	5	0	0	4	6	1.33333
RpsA OS=Pseudomonas putida (strain BIRD-1) GN=rpsA SV=1 UP=UP000008715:Chromosome	ADR61428	62 kDa	-2.32193	0.0039	0.02112	0.023953	0.016256	0.0018933	0.0047511	0.0068528	0.020443	0.00449907	13	14	10	1	2	4	12.3333	2.33333
DNA gyrase subunit A OS=Pseudomonas putida (strain BIRD-1) GN=PPUBIRD1_3846 SV=1 UP=UP000008715:Chromosome	ADR61433	102 kDa	-2.32193	0.076	0.00098645	0.0031165	0.0019741	0	0	0.0010402	0.00202568	0.000346733	1	3	2	0	0	1	2	0.333333
L-carnitine dehydratase/bile acid-inducible protein F OS=Pseudomonas putida (strain BIRD-1) GN=PPUBIRD1_4084 SV=1 UP=UP000008715:Chromosome	ADR61666	43 kDa	-2.32193	0.025	0.01136	0.0071781	0.01364	0.0026477	0	0.0047918	0.010726	0.00247983	5	3	6	1	0	2	4.66667	1
Hom OS=Pseudomonas putida (strain BIRD-1) GN=hom SV=1 UP=UP000008715:Chromosome	ADR61671	46 kDa	-2.32193	0.023	0.0083553	0.0043995	0.0083603	0.0024342	0	0.0022027	0.00703837	0.00154563	4	2	4	1	0	1	3.33333	0.666667
PykA OS=Pseudomonas putida (strain BIRD-1) GN=pykA SV=1 UP=UP000008715:Chromosome	ADR61778	52 kDa	-2.32193	0.021	0.014984	0.019725	0.014993	0.0021827	0	0.0098757	0.0165673	0.00401947	8	10	8	1	0	5	8.66667	2
FtsZ OS=Pseudomonas putida (strain BIRD-1) GN=ftsZ SV=1 UP=UP000008715:Chromosome	ADR61798	42 kDa	-2.32193	0.094	0.0068333	0.0095949	0.018233	0	0	0.0072058	0.0115537	0.00240193	3	4	8	0	0	3	5	1
MurC OS=Pseudomonas putida (strain BIRD-1) GN=murC SV=1 UP=UP000008715:Chromosome	ADR61802	52 kDa	-2.32193	0.0028	0.0075232	0.0099034	0.0075277	0.0021918	0	0.0019833	0.0083181	0.0013917	4	5	4	1	0	1	4.33333	0.666667
2-hydroxyacid dehydrogenase OS=Pseudomonas putida (strain BIRD-1) GN=PPUBIRD1_4298 SV=1 UP=UP000008715:Chromosome	ADR61874	35 kDa	-2.32193	0.061	0.005596	0.014733	0.011199	0	0	0.0059011	0.0105093	0.00196703	2	5	4	0	0	2	3.66667	0.666667
AroB OS=Pseudomonas putida (strain BIRD-1) GN=aroB SV=1 UP=UP000008715:Chromosome	ADR62420	41 kDa	-2.32193	0.012	0.0072331	0.010156	0.0072374	0	0.0035254	0.0025425	0.00820883	0.00202263	3	4	3	0	1	1	3.33333	0.666667
FAD linked oxidase domain-containing protein OS=Pseudomonas putida (strain BIRD-1) GN=PPUBIRD1_4945 SV=1 UP=UP000008715:Chromosome	ADR62495	51 kDa	-2.32193	0.017	0.0058487	0.0041062	0.0039015	0.0022719	0	0	0.0046188	0.0007573	3	2	2	1	0	0	2.33333	0.333333
Rho OS=Pseudomonas putida (strain BIRD-1) GN=rho SV=1 UP=UP000008715:Chromosome	ADR62558	47 kDa	-2.32193	0.035	0.010818	0.0068355	0.015154	0.0025213	0	0.0045631	0.0109358	0.00236147	5	3	7	1	0	2	5	1
Aldehyde dehydrogenase family protein OS=Pseudomonas putida (strain BIRD-1) GN=PPUBIRD1_5072 SV=1 UP=UP000008715:Chromosome	ADR62619	53 kDa	-2.32193	0.013	0.016416	0.0096045	0.010951	0	0.0026671	0.003847	0.0123238	0.00217137	9	5	6	0	1	2	6.66667	1
CynT OS=Pseudomonas putida (strain BIRD-1) GN=cynT SV=1 UP=UP000008715:Chromosome	ADR57837	26 kDa	-3.32193	0.0029	0.015172	0.011984	0.011386	0	0	0.0039999	0.0128473	0.0013333	4	3	3	0	0	1	3.33333	0.333333
Glutathione-independent formaldehyde dehydrogenase OS=Pseudomonas putida (strain BIRD-1) GN=PPUBIRD1_0359 SV=1 UP=UP000008715:Chromosome	ADR58058	42 kDa	-3.32193	0.026	0.013632	0.014356	0.0068202	0	0	0.0047918	0.0116027	0.00159727	6	6	3	0	0	2	5	0.666667
GlnE OS=Pseudomonas putida (strain BIRD-1) GN=glnE SV=1 UP=UP000008715:Chromosome	ADR58071	109 kDa	-3.32193	0.089	0.0046395	0.00097716	0.0027853	0	0	0.00097848	0.00280065	0.00032616	5	1	3	0	0	1	3	0.333333
IspB OS=Pseudomonas putida (strain BIRD-1) GN=ispB SV=1 UP=UP000008715:Chromosome	ADR58415	35 kDa	-3.32193	0.16	0.0084461	0.0029649	0.022536	0.0032809	0	0	0.0113157	0.00109363	3	1	8	1	0	0	4	0.333333
Tgt OS=Pseudomonas putida (strain BIRD-1) GN=tgt SV=1 UP=UP000008715:Chromosome	ADR58568	41 kDa	-3.32193	0.079	0.012218	0.010293	0.002445	0.0028476	0	0	0.00831867	0.0009492	5	4	1	1	0	0	3.33333	0.333333
XenB OS=Pseudomonas putida (strain BIRD-1) GN=xenB SV=1 UP=UP000008715:Chromosome	ADR58656	38 kDa	-3.32193	0.26	0.0025976	0.0027355	0.018194	0.0030271	0	0	0.00784237	0.00100903	1	1	7	1	0	0	3	0.333333
Rod shape-determining protein MreB OS=Pseudomonas putida (strain BIRD-1) GN=PPUBIRD1_0985 SV=1 UP=UP000008715:Chromosome	ADR58668	37 kDa	-3.32193	0.14	0.018394	0.0083017	0.0026293	0.0030622	0	0	0.009775	0.00102073	7	3	1	1	0	0	3.66667	0.333333
GcvP OS=Pseudomonas putida (strain BIRD-1) GN=gcvP SV=1 UP=UP000008715:Chromosome	ADR58720	102 kDa	-3.32193	0.023	0.019065	0.008031	0.013354	0	0.0027877	0.0020105	0.0134833	0.0015994	20	8	14	0	2	2	14	1.33333
Phosphoribosylformylglycinamidine synthase OS=Pseudomonas putida (strain BIRD-1) GN=PPUBIRD1_1087 SV=1 UP=UP000008715:Chromosome	ADR58769	141 kDa	-3.32193	0.022	0.019541	0.013964	0.0083796	0.00081327	0	0.0036796	0.0139615	0.00149762	28	19	12	1	0	5	19.6667	2
Pyridoxal-phosphate dependent enzyme family protein OS=Pseudomonas putida (strain BIRD-1) GN=PPUBIRD1_1162 SV=1 UP=UP000008715:Chromosome	ADR58844	33 kDa	-3.32193	0.17	0.012087	0.012729	0	0	0	0.0031866	0.008272	0.0010622	4	4	0	0	0	1	2.66667	0.333333
XenA OS=Pseudomonas putida (strain BIRD-1) GN=xenA SV=1 UP=UP000008715:Chromosome	ADR58970	40 kDa	-3.32193	0.0094	0.0049948	0.00789	0.0074966	0	0	0.0026335	0.0067938	0.000877833	2	3	3	0	0	1	2.66667	0.333333
AlaS OS=Pseudomonas putida (strain BIRD-1) GN=alaS SV=1 UP=UP000008715:Chromosome	ADR59102	95 kDa	-3.32193	0.011	0.01141	0.0065539	0.011416	0	0	0.0032814	0.0097933	0.0010938	11	6	11	0	0	3	9.33333	1
MetH OS=Pseudomonas putida (strain BIRD-1) GN=metH SV=1 UP=UP000008715:Chromosome	ADR60909	136 kDa	-3.32193	0.096	0.0088086	0.0038651	0.0022035	0	0	0.0015481	0.00495907	0.000516033	12	5	3	0	0	2	6.66667	0.666667
TopA OS=Pseudomonas putida (strain BIRD-1) GN=topA SV=1 UP=UP000008715:Chromosome	ADR61108	97 kDa	-3.32193	0.15	0.0010432	0.005493	0.0020877	0	0	0.0011001	0.00287463	0.0003667	1	5	2	0	0	1	2.66667	0.333333
GltX OS=Pseudomonas putida (strain BIRD-1) GN=gltX SV=1 UP=UP000008715:Chromosome	ADR61281	56 kDa	-3.32193	0.049	0.0091942	0.003873	0.01288	0	0.0026887	0	0.00864907	0.000896233	5	2	7	0	1	0	4.66667	0.333333
DEAD-box ATP dependent DNA helicase OS=Pseudomonas putida (strain BIRD-1) GN=PPUBIRD1_3747 SV=1 UP=UP000008715:Chromosome	ADR61336	61 kDa	-3.32193	0.068	0.0064869	0.0068314	0.0016227	0	0	0.0017101	0.00498033	0.000570033	4	4	1	0	0	1	3	0.333333
AroC OS=Pseudomonas putida (strain BIRD-1) GN=aroC SV=1 UP=UP000008715:Chromosome	ADR61370	39 kDa	-3.32193	0.0094	0.0074922	0.00789	0.0049978	0	0	0.0026335	0.00679333	0.000877833	3	3	2	0	0	1	2.66667	0.333333
Hypothetical protein, conserved OS=Pseudomonas putida (strain BIRD-1) GN=PPUBIRD1_4027 SV=1 UP=UP000008715:Chromosome	ADR61610	44 kDa	-3.32193	0.014	0.0091111	0.0095949	0.015954	0.0026544	0	0.0024019	0.0115533	0.00168543	4	4	7	1	0	1	5	0.666667
2,3,4,5-tetrahydropyridine-2-carboxylate N-succinyltransferase DapD OS=Pseudomonas putida (strain BIRD-1) GN=PPUBIRD1_4030 SV=1 UP=UP000008715:Chromosome	ADR61613	36 kDa	-3.32193	0.033	0.050071	0.033303	0.018458	0.0030711	0	0.008337	0.033944	0.0038027	19	12	7	1	0	3	12.6667	1.33333
DapE OS=Pseudomonas putida (strain BIRD-1) GN=dapE SV=1 UP=UP000008715:Chromosome	ADR61618	41 kDa	-3.32193	0.0094	0.0047339	0.007478	0.0071052	0	0	0.002496	0.00643903	0.000832	2	3	3	0	0	1	2.66667	0.333333
CysNC OS=Pseudomonas putida (strain BIRD-1) GN=cysNC SV=1 UP=UP000008715:Chromosome	ADR61833	69 kDa	-3.32193	0.15	0.02005	0.0045246	0.005732	0	0	0.0030204	0.0101022	0.0010068	14	3	4	0	0	2	7	0.666667
Carbamoyl-phosphate synthase small chain OS=Pseudomonas putida (strain BIRD-1) GN=PPUBIRD1_4426 SV=1 UP=UP000008715:Chromosome	ADR61999	41 kDa	-3.32193	0.0047	0.019186	0.012628	0.016798	0	0	0.0050581	0.016204	0.00168603	8	5	7	0	0	2	6.66667	0.666667
Superfamily I DNA/RNA helicase-like protein OS=Pseudomonas putida (strain BIRD-1) GN=PPUBIRD1_4541 SV=1 UP=UP000008715:Chromosome	ADR62104	85 kDa	-3.32193	0.029	0.015486	0.016309	0.0059599	0.0013882	0.0017419	0.0012562	0.012585	0.0014621	13	13	5	1	1	1	10.3333	1
ProA OS=Pseudomonas putida (strain BIRD-1) GN=proA SV=1 UP=UP000008715:Chromosome	ADR62156	45 kDa	-3.32193	0.0094	0.0064294	0.0067709	0.0042889	0	0	0.00226	0.00582973	0.000753333	3	3	2	0	0	1	2.66667	0.333333
ThiC OS=Pseudomonas putida (strain BIRD-1) GN=thiC SV=1 UP=UP000008715:Chromosome	ADR62267	70 kDa	-3.32193	0.01	0.023171	0.021351	0.013041	0	0	0.0061084	0.0191877	0.00203613	16	14	9	0	0	4	13	1.33333
SerA OS=Pseudomonas putida (strain BIRD-1) GN=serA SV=1 UP=UP000008715:Chromosome	ADR62496	44 kDa	-3.32193	0.0004	0.033248	0.032679	0.028832	0.005166	0	0.007012	0.0315863	0.00405933	15	14	13	2	0	3	14	1.66667
Hypothetical protein, conserved OS=Pseudomonas putida (strain BIRD-1) GN=PPUBIRD1_0964 SV=1 UP=UP000008715:Chromosome	ADR58648	47 kDa	-3.47393	0.01	0.0061253	0.0064506	0.010215	0	0	0.0021531	0.00759697	0.0007177	3	3	5	0	0	1	3.66667	0.333333
Isochorismatase superfamily hydrolase OS=Pseudomonas putida (strain BIRD-1) GN=PPUBIRD1_3786 SV=1 UP=UP000008715:Chromosome	ADR61374	21 kDa	-3.47393	0.01	0.013876	0.014613	0.02314	0	0	0.0048774	0.0172097	0.0016258	3	3	5	0	0	1	3.66667	0.333333
PurU_2 OS=Pseudomonas putida (strain BIRD-1) GN=purU_2 SV=1 UP=UP000008715:Chromosome	ADR61773	32 kDa	-3.47393	0.0054	0.0096101	0.013494	0.016026	0	0	0.003378	0.0130434	0.001126	3	4	5	0	0	1	4	0.333333
HemE OS=Pseudomonas putida (strain BIRD-1) GN=hemE SV=1 UP=UP000008715:Chromosome	ADR62416	39 kDa	-3.47393	0.0027	0.0076826	0.010787	0.01025	0	0	0.0027005	0.0095732	0.000900167	3	4	4	0	0	1	3.66667	0.333333
RpsU OS=Pseudomonas putida (strain BIRD-1) GN=rpsU SV=1 UP=UP000008715:Chromosome	ADR58121	8 kDa	-3.64386	0.018	0.038305	0.067232	0.089432	0.014879	0	0	0.0649897	0.00495967	3	5	7	1	0	0	5	0.333333
GlmM OS=Pseudomonas putida (strain BIRD-1) GN=glmM SV=1 UP=UP000008715:Chromosome	ADR61991	48 kDa	-3.8365	0.041	0.010163	0.0042811	0.014237	0	0	0.0021434	0.00956037	0.000714467	5	2	7	0	0	1	4.66667	0.333333
IspG OS=Pseudomonas putida (strain BIRD-1) GN=ispG SV=1 UP=UP000008715:Chromosome	ADR58588	40 kDa	-4.05889	0.00083	0.012284	0.015523	0.012291	0	0	0.0025907	0.013366	0.000863567	5	6	5	0	0	1	5.33333	0.333333
3-deoxy-D-manno-octulosonate cytidylyltransferase OS=Pseudomonas putida (strain BIRD-1) GN=PPUBIRD1_3811 SV=1 UP=UP000008715:Chromosome	ADR61399	46 kDa	-4.05889	0.00023	0.012709	0.011153	0.012716	0	0	0.0022336	0.0121927	0.000744533	6	5	6	0	0	1	5.66667	0.333333
InfB OS=Pseudomonas putida (strain BIRD-1) GN=infB SV=1 UP=UP000008715:Chromosome	ADR61986	91 kDa	-4.05889	0.0017	0.0075366	0.0056692	0.0053865	0	0	0.0011354	0.00619743	0.000378467	7	5	5	0	0	1	5.66667	0.333333
TonB-dependent siderophore receptor OS=Pseudomonas putida (strain BIRD-1) GN=PPUBIRD1_1698 SV=1 UP=UP000008715:Chromosome	ADR59365	79 kDa	-4.64386	0.00032	0.011192	0.014405	0.012443	0.0014492	0	0	0.01268	0.000483067	9	11	10	1	0	0	10	0.333333
Acyl-homoserine lactone acylase pvdQ OS=Pseudomonas putida (strain BIRD-1) GN=PPUBIRD1_2835 SV=1 UP=UP000008715:Chromosome	ADR60447	83 kDa	-5.05889	0.0049	0.011773	0.019838	0.012958	0.001372	0	0	0.0148563	0.000457333	10	16	11	1	0	0	12.3333	0.333333
AspA OS=Pseudomonas putida (strain BIRD-1) GN=aspA SV=1 UP=UP000008715:Chromosome	ADR57718	52 kDa	INF -	0.1	0.0056075	0.0019684	0.013092	0	0	0	0.0068893	0	3	1	7	0	0	0	3.66667	0
DapA OS=Pseudomonas putida (strain BIRD-1) GN=dapA SV=1 UP=UP000008715:Chromosome	ADR57758	34 kDa	INF -	0.2	0	0.0030896	0.0088067	0	0	0	0.00396543	0	0	1	3	0	0	0	1.33333	0
AtpG OS=Pseudomonas putida (strain BIRD-1) GN=atpG SV=1 UP=UP000008715:Chromosome	ADR57770	31 kDa	INF -	0.22	0.0063395	0	0.022202	0	0	0	0.00951383	0	2	0	7	0	0	0	3	0
GyrB OS=Pseudomonas putida (strain BIRD-1) GN=gyrB SV=1 UP=UP000008715:Chromosome	ADR57787	90 kDa	INF -	0.0017	0.0033743	0.0035534	0.0022508	0	0	0	0.0030595	0	3	3	2	0	0	0	2.66667	0
GlyS OS=Pseudomonas putida (strain BIRD-1) GN=glyS SV=1 UP=UP000008715:Chromosome	ADR57798	75 kDa	INF -	0.03	0.0092776	0.0027915	0.0066308	0	0	0	0.0062333	0	7	2	5	0	0	0	4.66667	0
GlyQ OS=Pseudomonas putida (strain BIRD-1) GN=glyQ SV=1 UP=UP000008715:Chromosome	ADR57799	36 kDa	INF -	0.03	0.0057559	0.0090923	0.0028797	0	0	0	0.0059093	0	2	3	1	0	0	0	2	0
Luciferase family protein OS=Pseudomonas putida (strain BIRD-1) GN=PPUBIRD1_0116 SV=1 UP=UP000008715:Chromosome	ADR57825	37 kDa	INF -	0.37	0.0081427	0	0	0	0	0	0.00271423	0	3	0	0	0	0	0	1	0
Serine O-acetyltransferase OS=Pseudomonas putida (strain BIRD-1) GN=PPUBIRD1_0252 SV=1 UP=UP000008715:Chromosome	ADR57957	34 kDa	INF -	0.15	0.014622	0.0030796	0.0029261	0	0	0	0.0068759	0	5	1	1	0	0	0	2.33333	0
TonB-dependent siderophore receptor OS=Pseudomonas putida (strain BIRD-1) GN=PPUBIRD1_0294 SV=1 UP=UP000008715:Chromosome	ADR57997	76 kDa	INF -	0.37	0	0.0027712	0.0013165	0	0	0	0.00136257	0	1	4	2	0	0	0	2.33333	0
Cluster of TonB-dependent siderophore receptor OS=Pseudomonas putida (strain BIRD-1) GN=PPUBIRD1_0294 SV=1 UP=UP000008715:Chromosome (ADR57997)	ADR57997	76 kDa	INF -	0.16	0	0.0027712	0	0	0	0	0.000923733	0	1	3	2	0	0	0	2	0
RpoC OS=Pseudomonas putida (strain BIRD-1) GN=rpoC SV=1 UP=UP000008715:Chromosome	ADR58179	155 kDa	INF -	0.0012	0.005832	0.0088713	0.0071322	0	0	0	0.0072785	0	9	13	11	0	0	0	11	0
RpmC OS=Pseudomonas putida (strain BIRD-1) GN=rpmC SV=1 UP=UP000008715:Chromosome	ADR58193	7 kDa	INF -	0.038	0.01439	0.045461	0.057593	0	0	0	0.039148	0	1	3	4	0	0	0	2.66667	0
ObgE OS=Pseudomonas putida (strain BIRD-1) GN=obgE SV=1 UP=UP000008715:Chromosome	ADR58418	45 kDa	INF -	0.023	0.0044439	0.0023399	0.0066698	0	0	0	0.00448453	0	2	1	3	0	0	0	2	0
PrsA OS=Pseudomonas putida (strain BIRD-1) GN=prsA SV=1 UP=UP000008715:Chromosome	ADR58454	34 kDa	INF -	0.038	0.0028963	0.0091504	0.011592	0	0	0	0.00787957	0	1	3	4	0	0	0	2.66667	0
TonB-dependent siderophore receptor OS=Pseudomonas putida (strain BIRD-1) GN=PPUBIRD1_0868 SV=1 UP=UP000008715:Chromosome	ADR58552	92 kDa	INF -	0.21	0	0.0034056	0.0010786	0	0	0	0.00149473	0	0	3	1	0	0	0	1.33333	0
HisS OS=Pseudomonas putida (strain BIRD-1) GN=hisS SV=1 UP=UP000008715:Chromosome	ADR58589	48 kDa	INF -	0.019	0.016905	0.0066762	0.010572	0	0	0	0.0113844	0	8	3	5	0	0	0	5.33333	0
HisG OS=Pseudomonas putida (strain BIRD-1) GN=hisG SV=1 UP=UP000008715:Chromosome	ADR58700	23 kDa	INF -	0.27	0	0.0045246	0.025794	0	0	0	0.0101062	0	0	1	6	0	0	0	2.33333	0
TonB-dependent hemoglobin/transferrin/lactoferrin family receptor OS=Pseudomonas putida (strain BIRD-1) GN=PPUBIRD1_1056 SV=1 UP=UP000008715:Chromosome	ADR58738	93 kDa	INF -	< 0.00010	0.0043067	0.0045353	0.0043092	0	0	0	0.00438373	0	4	4	4	0	0	0	4	0
GuaB OS=Pseudomonas putida (strain BIRD-1) GN=guaB SV=1 UP=UP000008715:Chromosome	ADR58763	52 kDa	INF -	0.00088	0.0092694	0.013666	0.01113	0	0	0	0.0113551	0	5	7	6	0	0	0	6	0
Methionyl-tRNA synthetase OS=Pseudomonas putida (strain BIRD-1) GN=PPUBIRD1_1147 SV=1 UP=UP000008715:Chromosome	ADR58829	75 kDa	INF -	0.035	0.0080108	0.002812	0.0040078	0	0	0	0.00494353	0	6	2	3	0	0	0	3.66667	0
Beta-agarase OS=Pseudomonas putida (strain BIRD-1) GN=PPUBIRD1_1172 SV=1 UP=UP000008715:Chromosome	ADR58854	82 kDa	INF -	0.2	0.0036554	0.0012832	0	0	0	0	0.0016462	0	3	1	0	0	0	0	1.33333	0
Type IV pilus assembly PilZ OS=Pseudomonas putida (strain BIRD-1) GN=PPUBIRD1_1445 SV=1 UP=UP000008715:Chromosome	ADR59118	28 kDa	INF -	0.0052	0.011011	0.0077303	0.01469	0	0	0	0.0111438	0	3	2	4	0	0	0	3	0
Siderophore biosynthesis protein OS=Pseudomonas putida (strain BIRD-1) GN=PPUBIRD1_1611 SV=1 UP=UP000008715:Chromosome	ADR59281	39 kDa	INF -	0.37	0.01076	0	0	0	0	0	0.00358667		4	0	0	0	0	0	1.33333	0
Diaminobutyrate--2-oxoglutarate aminotransferase OS=Pseudomonas putida (strain BIRD-1) GN=PPUBIRD1_1626 SV=1 UP=UP000008715:Chromosome	ADR59296	50 kDa	INF -	0.0037	0.033072	0.022536	0.019465	0	0	0	0.0250243	0	17	11	10	0	0	0	12.6667	0
SyrP protein, putative OS=Pseudomonas putida (strain BIRD-1) GN=PPUBIRD1_1627 SV=1 UP=UP000008715:Chromosome	ADR59297	37 kDa	INF -	0.017	0.0055447	0.014598	0.01387	0	0	0	0.0113376	0	2	5	5	0	0	0	4	0
Tyrocidine synthase 3 OS=Pseudomonas putida (strain BIRD-1) GN=PPUBIRD1_1628 SV=1 UP=UP000008715:Chromosome	ADR59298	236 kDa	INF -	0.16	0.00083399	0	0.00041725	0	0	0	0.00041708	0	3	1	1	0	0	0	1.66667	0
Linear gramicidin synthase subunit B OS=Pseudomonas putida (strain BIRD-1) GN=PPUBIRD1_1629 SV=1 UP=UP000008715:Chromosome	ADR59299	287 kDa	INF -	0.037	0.0017248	0.00072655	0.00069033	0	0	0	0.00104723	0	5	2	2	0	0	0	3	0
PpsD OS=Pseudomonas putida (strain BIRD-1) GN=ppsD SV=1 UP=UP000008715:Chromosome	ADR59300	382 kDa	INF -	0.37	0	0.00055041	0	0	0	0	0.00018347	0	1	3	0	0	0	0	1.33333	0
NADH-quinone oxidoreductase subunit G OS=Pseudomonas putida (strain BIRD-1) GN=PPUBIRD1_1726 SV=1 UP=UP000008715:Chromosome	ADR59392	98 kDa	INF -	0.26	0.0050141	0	0.0010034	0	0	0	0.00200583	0	5	0	1	0	0	0	2	0
Periplasmic solute binding protein OS=Pseudomonas putida (strain BIRD-1) GN=PPUBIRD1_1980 SV=1 UP=UP000008715:Chromosome	ADR59628	33 kDa	INF -	0.0016	0.012087	0.0095469	0.015118	0	0	0	0.0122506	0	4	3	5	0	0	0	4	0
L-ornithine N5-oxygenase OS=Pseudomonas putida (strain BIRD-1) GN=PPUBIRD1_1985 SV=1 UP=UP000008715:Chromosome	ADR59633	50 kDa	INF -	0.043	0.0020418	0.0086008	0.006129	0	0	0	0.00559053	0	1	4	3	0	0	0	2.66667	0
TonB-dependent siderophore receptor OS=Pseudomonas putida (strain BIRD-1) GN=PPUBIRD1_2177 SV=1 UP=UP000008715:Chromosome	ADR59815	60 kDa	INF -	0.0084	0.0068162	0.0071781	0.0034101	0	0	0	0.00580147	0	4	4	2	0	0	0	3.33333	0
Inositol monophosphatase family protein OS=Pseudomonas putida (strain BIRD-1) GN=PPUBIRD1_2575 SV=1 UP=UP000008715:Chromosome	ADR60200	28 kDa	INF -	0.21	0	0.01089	0.003449	0	0	0	0.00477967	0	0	3	1	0	0	0	1.33333	0
Putative siderophore receptor OS=Pseudomonas putida (strain BIRD-1) GN=PPUBIRD1_2697 SV=1 UP=UP000008715:Chromosome	ADR60320	85 kDa	INF -	0.14	0	0.0036719	0.0023259	0	0	0	0.00199927	0	0	3	2	0	0	0	1.66667	0
Hypothetical protein, conserved OS=Pseudomonas putida (strain BIRD-1) GN=PPUBIRD1_2717 SV=1 UP=UP000008715:Chromosome	ADR60338	19 kDa	INF -	0.0062	0.011475	0.018127	0.022964	0	0	0	0.017522	0	2	3	4	0	0	0	3	0
Hypothetical protein, conserved OS=Pseudomonas putida (strain BIRD-1) GN=PPUBIRD1_2914 SV=1 UP=UP000008715:Chromosome	ADR60526	32 kDa	INF -	0.00056	0.0097829	0.013737	0.013052	0	0	0	0.0121906	0	3	4	4	0	0	0	3.66667	0
Short-chain dehydrogenase/reductase SDR OS=Pseudomonas putida (strain BIRD-1) GN=PPUBIRD1_2917 SV=1 UP=UP000008715:Chromosome	ADR60529	26 kDa	INF -	0.063	0.0074004	0.0077934	0.022215	0	0	0	0.0124696	0	2	2	6	0	0	0	3.33333	0
Beta-ketoacyl synthase OS=Pseudomonas putida (strain BIRD-1) GN=PPUBIRD1_2919 SV=1 UP=UP000008715:Chromosome	ADR60531	42 kDa	INF -	0.023	0.0067485	0.002369	0.0045017	0	0	0	0.00453973	0	3	1	2	0	0	0	2	0
Acyl carrier protein, putative OS=Pseudomonas putida (strain BIRD-1) GN=PPUBIRD1_2923 SV=1 UP=UP000008715:Chromosome	ADR60535	20 kDa	INF -	0.014	0.0095931	0.010103	0.019198	0	0	0	0.0129647	0	2	2	4	0	0	0	2.66667	0
UspA domain-containing protein OS=Pseudomonas putida (strain BIRD-1) GN=PPUBIRD1_3030 SV=1 UP=UP000008715:Chromosome	ADR60640	32 kDa	INF -	0.099	0.0062306	0.016404	0.0031172	0	0	0	0.00858393	0	2	5	1	0	0	0	2.66667	0
PheT OS=Pseudomonas putida (strain BIRD-1) GN=pheT SV=1 UP=UP000008715:Chromosome	ADR60807	87 kDa	INF -	0.0063	0.0045728	0.0048156	0.0080071	0	0	0	0.0057985	0	4	4	7	0	0	0	5	0
PheS OS=Pseudomonas putida (strain BIRD-1) GN=pheS SV=1 UP=UP000008715:Chromosome	ADR60808	38 kDa	INF -	0.12	0	0.011298	0.013419	0	0	0	0.008239	0	0	4	5	0	0	0	3	0
Lon OS=Pseudomonas putida (strain BIRD-1) GN=lon SV=1 UP=UP000008715:Chromosome	ADR60978	89 kDa	INF -	0.21	0.001136	0.0035891	0	0	0	0	0.00157503	0	1	3	0	0	0	0	1.33333	0
Acetyl-CoA acetyltransferase OS=Pseudomonas putida (strain BIRD-1) GN=PPUBIRD1_3436 SV=1 UP=UP000008715:Chromosome	ADR61031	41 kDa	INF -	0.014	0.004567	0.009619	0.011424	0	0	0	0.00853667	0	2	4	5	0	0	0	3.66667	0
NAD-glutamate dehydrogenase OS=Pseudomonas putida (strain BIRD-1) GN=PPUBIRD1_3574 SV=1 UP=UP000008715:Chromosome	ADR61166	183 kDa	INF -	0.0062	0.0011185	0.0017669	0.0022384	0	0	0	0.00170793	0	2	3	4	0	0	0	3	0
LysA OS=Pseudomonas putida (strain BIRD-1) GN=lysA SV=1 UP=UP000008715:Chromosome	ADR61169	45 kDa	INF -	0.0072	0.013267	0.009314	0.0066373	0	0	0	0.00973943	0	6	4	3	0	0	0	4.33333	0
Hypothetical protein, conserved OS=Pseudomonas putida (strain BIRD-1) GN=PPUBIRD1_3614 SV=1 UP=UP000008715:Chromosome	ADR61206	28 kDa	INF -	0.036	0.01046	0.0036719	0.013955	0	0	0	0.0093623	0	3	1	4	0	0	0	2.66667	0
KdsA OS=Pseudomonas putida (strain BIRD-1) GN=kdsA SV=1 UP=UP000008715:Chromosome	ADR61398	23 kDa	INF -	0.00096	0.047486	0.031823	0.038875	0	0	0	0.0393947	0	11	7	9	0	0	0	9	0
Polysaccharide biosynthesis protein OS=Pseudomonas putida (strain BIRD-1) GN=PPUBIRD1_3833 SV=1 UP=UP000008715:Chromosome	ADR61420	38 kDa	INF -	0.0016	0.01076	0.0084987	0.013458	0	0	0	0.0109056	0	4	3	5	0	0	0	4	0
Probable cysteine desulfurase OS=Pseudomonas putida (strain BIRD-1) GN=PPUBIRD1_4031 SV=1 UP=UP000008715:Chromosome	ADR61614	43 kDa	INF -	0.12	0	0.0071423	0.0067862	0	0	0	0.00464283	0	0	3	3	0	0	0	2	0
Hypothetical protein, conserved OS=Pseudomonas putida (strain BIRD-1) GN=PPUBIRD1_4042 SV=1 UP=UP000008715:Chromosome	ADR61624	24 kDa	INF -	0.37	0	0	0.015914	0	0	0	0.00530467		0	0	4	0	0	0	1.33333	0
Threonine synthase OS=Pseudomonas putida (strain BIRD-1) GN=PPUBIRD1_4088 SV=1 UP=UP000008715:Chromosome	ADR61670	52 kDa	INF -	0.013	0.013531	0.0081423	0.019341	0	0	0	0.0136714	0	7	4	10	0	0	0	7	0
CysD OS=Pseudomonas putida (strain BIRD-1) GN=cysD SV=1 UP=UP000008715:Chromosome	ADR61834	35 kDa	INF -	0.057	0.014861	0.0031301	0.0089222	0	0	0	0.0089711	0	5	1	3	0	0	0	3	0
Periplasmic binding protein OS=Pseudomonas putida (strain BIRD-1) GN=PPUBIRD1_4389 SV=1 UP=UP000008715:Chromosome	ADR61962	31 kDa	INF -	0.0062	0.006167	0.0097417	0.012341	0	0	0	0.00941657	0	2	3	4	0	0	0	3	0
PanC OS=Pseudomonas putida (strain BIRD-1) GN=panC SV=1 UP=UP000008715:Chromosome	ADR61974	31 kDa	INF -	0.0017	0.0063174	0.0099793	0.0094818	0	0	0	0.00859283	0	2	3	3	0	0	0	2.66667	0
Stk OS=Pseudomonas putida (strain BIRD-1) GN=stk SV=1 UP=UP000008715:Chromosome	ADR62102	39 kDa	INF -	0.37	0.007906	0	0	0	0	0	0.00263533		3	0	0	0	0	0	1	0
PyrB OS=Pseudomonas putida (strain BIRD-1) GN=pyrB SV=1 UP=UP000008715:Chromosome	ADR62340	36 kDa	INF -	0.2	0	0.0028584	0.0081475	0	0	0	0.00366863	0	0	1	3	0	0	0	1.33333	0
CoaD OS=Pseudomonas putida (strain BIRD-1) GN=coaD SV=1 UP=UP000008715:Chromosome	ADR62465	18 kDa	INF -	0.14	0.0056307	0.01186	0.039439	0	0	0	0.0189766	0	1	2	7	0	0	0	3.33333	0

## Sheet: S2 P. fluorescens SBW25_Exo
					NSAF								Spectral Counts
Identified Proteins (890)	Accession Number	Molecular Weight		T-Test (P-Value): (p <= 0.05)	SBW25 +P 1	SBW25 +P 2	SBW25 +P 3	SBW25 -P 1	SBW25 -P 2	SBW25 -P 3	Mean Pi replete	Mean Pi deplete	SBW25 +P 1	MS15-216 +P SBW	SBW25 +P 3	SBW25 -P 1	MS15-216 -P SBW	SBW25 -P 3	Mean Pi replete	Mean Pi deplete
Putative non-ribosomal peptide synthetase OS=Pseudomonas fluorescens (strain SBW25) GN=viscA PE=4 SV=1	C3JZ02	231 kDa	INF	0.23	0	0	0	0.0037933	0.017689	0.00071928	0	0.00740053	1	1	1	6	13	1	1	6.66667
Biotin carboxylase OS=Pseudomonas fluorescens (strain SBW25) GN=PFLU_4024 PE=4 SV=1	C3JZ19	49 kDa	INF	1	0	0	0	0	0	0	0	0	0	0	0	0	0	0	0	0
Putative metalloprotease OS=Pseudomonas fluorescens (strain SBW25) GN=PFLU_4216 PE=4 SV=1	C3JZV8	39 kDa	INF	0.00022	0	0	0	0.01285	0.013595	0.010392	0	0.012279	0	0	0	4	4	3	0	3.66667
L-arabinose-binding periplasmic protein OS=Pseudomonas fluorescens (strain SBW25) GN=PFLU_4684 PE=3 SV=1	C3K0L3	35 kDa	INF	1	0	0	0	0	0	0	0	0	0	3	1	1	0	0	1.33333	0.333333
Uncharacterized protein OS=Pseudomonas fluorescens (strain SBW25) GN=PFLU_5073 PE=4 SV=1	C3K1N0	19 kDa	INF	0.15	0	0	0	0.0051276	0.0090768	0	0	0.0047348	0	0	0	1	3	0	0	1.33333
GTP cyclohydrolase 1 OS=Pseudomonas fluorescens (strain SBW25) GN=folE PE=3 SV=1	C3K1W5	21 kDa	INF	1	0	0	0	0	0	0	0	0	0	0	2	0	0	0	0.666667	0
Putative dehydrogenase OS=Pseudomonas fluorescens (strain SBW25) GN=PFLU_5607 PE=3 SV=1	C3K356	63 kDa	INF	1	0	0	0	0	0	0	0	0	0	0	0	0	0	0	0	0
Serine hydroxymethyltransferase OS=Pseudomonas fluorescens (strain SBW25) GN=glyA PE=3 SV=1	C3K3A0	45 kDa	INF	1	0	0	0	0	0	0	0	0	3	4	0	0	4	0	2.33333	1.33333
Uncharacterized protein OS=Pseudomonas fluorescens (strain SBW25) GN=PFLU_5950 PE=4 SV=1	C3K440	11 kDa	INF	< 0.00010	0	0	0	0.017092	0.015128	0.015908	0	0.0160427	0	0	0	2	3	2	0	2.33333
Phosphate-specific transport system accessory protein PhoU OS=Pseudomonas fluorescens (strain SBW25) GN=phoU PE=3 SV=1	C3K4D1	29 kDa	INF	0.0064	0	0	0	0.017781	0.0088284	0.014284	0	0.0136311	0	0	0	5	3	4	0	4
Putative exported alkaline phosphatase OS=Pseudomonas fluorescens (strain SBW25) GN=PFLU_0807 PE=4 SV=1	C3K4M6	58 kDa	INF	0.011	0	0	0	0.01024	0.021735	0.023333	0	0.018436	0	0	0	4	11	9	0	8
Putative lipoprotein OS=Pseudomonas fluorescens (strain SBW25) GN=PFLU_1525 PE=4 SV=1	C3K4U1	34 kDa	INF	0.0017	0	0	0	0.13567	0.11581	0.18039	0	0.143957	0	0	0	28	29	29	0	28.6667
Dipeptide ABC transport system, substrate-binding protein OS=Pseudomonas fluorescens (strain SBW25) GN=dppA2 PE=4 SV=1	C3K5B8	59 kDa	INF	1	0	0	0	0	0	0	0	0	0	1	0	0	0	0	0.333333	0
Phosphonates ABC transport system, substrate-binding periplasmic protein OS=Pseudomonas fluorescens (strain SBW25) GN=phnD PE=4 SV=1	C3K5L3	36 kDa	INF	0.0006	0	0	0	0.042779	0.038009	0.053367	0	0.0447183	0	0	0	18	16	17	0	17
Putative nucelotidyl transferase OS=Pseudomonas fluorescens (strain SBW25) GN=PFLU_2081 PE=3 SV=1	C3K5Q0	54 kDa	INF	0.00019	0	0	0	0.016681	0.020484	0.016274	0	0.017813	0	0	0	5	7	4	0	5.33333
Uncharacterized protein OS=Pseudomonas fluorescens (strain SBW25) GN=PFLU_1037 PE=4 SV=1	C3K5Z0	16 kDa	INF	0.0048	0	0	0	0.0067866	0.012013	0.012633	0	0.0104775	0	0	0	1	3	2	0	2
Alginate biosynthesis transcriptional regulatory protein OS=Pseudomonas fluorescens (strain SBW25) GN=algB PE=4 SV=1	C3K6T8	50 kDa	INF	0.37	0	0	0	0	0.0067879	0	0	0.00226263	0	0	0	0	3	0	0	1
Putative modulation of DNA gyrase-related protein OS=Pseudomonas fluorescens (strain SBW25) GN=PFLU_0872 PE=4 SV=1	C3K7G9	48 kDa	INF	0.041	0	0	0	0.0083768	0.011213	0.0027054	0	0.00743173	0	0	0	3	5	1	0	3
Putative dipeptidase OS=Pseudomonas fluorescens (strain SBW25) GN=PFLU_1859 PE=4 SV=1	C3K7M0	63 kDa	INF	1	0	0	0	0	0	0	0	0	0	0	0	0	0	0	0	0
Putative periplasmic solute-binding protein OS=Pseudomonas fluorescens (strain SBW25) GN=PFLU_3577 PE=4 SV=1	C3K7X7	37 kDa	INF	0.00013	0	0	0	0.006635	0.0065888	0.0053301	0	0.00618463	0	0	0	3	2	2	0	2.33333
Uncharacterized protein OS=Pseudomonas fluorescens (strain SBW25) GN=PFLU_2428 PE=4 SV=1	C3K8K2	418 kDa	INF	0.11	0	0	0	0.025851	0.091799	0.023043	0	0.0468977	0	0	0	65	109	58	0	77.3333
Uncharacterized protein OS=Pseudomonas fluorescens (strain SBW25) GN=PFLU_2439 PE=4 SV=1	C3K8L0	17 kDa	INF	0.0034	0	0	0	0.030163	0.021357	0.037936	0	0.0298187	0	0	0	5	6	5	0	5.33333
Cluster of L-arabinose-binding periplasmic protein OS=Pseudomonas fluorescens (strain SBW25) GN=araF PE=3 SV=1 (C3K970)	C3K970	36 kDa	INF	1	0	0	0	0	0	0	0	0	0	3	1	1	0	0	1.33333	0.333333
L-arabinose-binding periplasmic protein OS=Pseudomonas fluorescens (strain SBW25) GN=araF PE=3 SV=1	C3K970	36 kDa	INF	1	0	0	0	0	0	0	0	0	0	3	1	1	0	0	1.33333	0.333333
Putative dehydrogenase OS=Pseudomonas fluorescens (strain SBW25) GN=PFLU_2410 PE=3 SV=1	C3K9A5	38 kDa	INF	0.051	0	0	0	0.012672	0.012584	0.002545	0	0.009267	0	0	0	6	6	1	0	4.33333
Putative morphinone reductase OS=Pseudomonas fluorescens (strain SBW25) GN=PFLU_3335 PE=4 SV=1	C3KCD5	39 kDa	INF	1	0	0	0	0	0	0	0	0	0	0	0	0	0	0	0	0
Putative exported protein OS=Pseudomonas fluorescens (strain SBW25) GN=PFLU_3360 PE=4 SV=1	C3KD13	16 kDa	INF	0.14	0	0	0	0.018709	0	0.011609	0	0.010106	0	0	0	3	0	2	0	1.66667
Cluster of Putative methyl-accepting chemotaxis protein OS=Pseudomonas fluorescens (strain SBW25) GN=PFLU_1438 PE=4 SV=1 (C3KDS3)	C3KDS3	58 kDa	INF	1	0	0	0	0	0	0	0	0	3	1	1	2	2	3	1.66667	2.33333
Putative peptidase OS=Pseudomonas fluorescens (strain SBW25) GN=PFLU_1472 PE=4 SV=1	C3KEC9	53 kDa	INF	0.069	0	0	0	0.0026459	0.0042501	0.010254	0	0.00571667	0	0	0	1	2	4	0	2.33333
Uncharacterized protein OS=Pseudomonas fluorescens (strain SBW25) GN=PFLU_4536 PE=4 SV=1	C3K139	49 kDa	5.75489	0.00036	0.0021494	0	0	0.042862	0.040988	0.032113	0.000716467	0.0386543	1	0	0	13	17	11	0.333333	13.6667
Uncharacterized protein OS=Pseudomonas fluorescens (strain SBW25) GN=PFLU_4872 PE=4 SV=1	C3JZJ0	35 kDa	4.70044	0.0055	0	0.0020214	0	0.018803	0.01167	0.021724	0.0006738	0.017399	0	1	0	8	5	6	0.333333	6.33333
Phosphate regulon two-component system, response regulator OS=Pseudomonas fluorescens (strain SBW25) GN=phoB PE=4 SV=1	C3K4C6	26 kDa	4.32193	0.0022	0	0.0028158	0	0.022918	0.016256	0.015781	0.0009386	0.0183183	0	1	0	6	5	4	0.333333	5
Glucose-6-phosphate 1-dehydrogenase OS=Pseudomonas fluorescens (strain SBW25) GN=zwf PE=3 SV=1	C3JZ70	55 kDa	3.58496	0.15	0	0.0020642	0	0.0032617	0.016617	0.0050116	0.000688067	0.00829677	0	1	0	1	8	2	0.333333	3.66667
Flagellar hook-basal body complex protein FliE OS=Pseudomonas fluorescens (strain SBW25) GN=fliE PE=3 SV=1	C3K0U6	12 kDa	3.58496	0.06	0	0	0.0068236	0.016935	0.019986	0.047286	0.00227453	0.028069	0	0	1	2	4	6	0.333333	4
Uncharacterized protein OS=Pseudomonas fluorescens (strain SBW25) GN=PFLU_5610 PE=4 SV=1	C3K359	10 kDa	3.58496	0.0029	0.038062	0.017549	0.047985	0.46435	0.30098	0.48526	0.034532	0.416863	5	3	6	13	15	15	4.66667	14.3333
Polyphosphate kinase OS=Pseudomonas fluorescens (strain SBW25) GN=ppk PE=3 SV=1	C3K402	83 kDa	3.58496	0.026	0.001709	0.004838	0.0021632	0.037029	0.048171	0.01723	0.0029034	0.0341433	1	3	1	13	13	6	1.66667	10.6667
Putative alkaline phosphatase OS=Pseudomonas fluorescens (strain SBW25) GN=PFLU_2427 PE=1 SV=1	C3K8K1	40 kDa	3.58496	< 0.00010	0.067218	0.06365	0.15006	1.05	1.0411	1.1409	0.0936427	1.07733	10	11	14	46	57	49	11.6667	50.6667
Flagellar basal body rod protein FlgB OS=Pseudomonas fluorescens (strain SBW25) GN=PFLU_4731 PE=3 SV=1	C3K0R0	15 kDa	3.32193	0.0036	0.0045161	0	0.016528	0.082042	0.052444	0.076359	0.0070147	0.0702817	1	0	3	12	13	12	1.33333	12.3333
Uncharacterized protein OS=Pseudomonas fluorescens (strain SBW25) GN=PFLU_5618 PE=4 SV=1	C3K367	68 kDa	3.32193	0.0003	0.10077	0.077917	0.13453	1.054	0.95887	1.236	0.104406	1.08296	32	31	34	100	107	103	32.3333	103.333
Putative exported protein OS=Pseudomonas fluorescens (strain SBW25) GN=PFLU_2076 PE=3 SV=1	C3K542	49 kDa	3.32193	0.0091	0.0021737	0.002279	0.0028753	0.017596	0.024618	0.034419	0.00244267	0.0255443	1	1	1	5	10	8	1	7.66667
Negative regulator of flagellin synthesis OS=Pseudomonas fluorescens (strain SBW25) GN=PFLU_4736 PE=4 SV=1	C3K0R4	12 kDa	3.10434	0.0012	0.039699	0.025422	0.041707	0.36281	0.24866	0.30842	0.0356093	0.30663	6	5	6	13	17	19	5.66667	16.3333
Aminomethyltransferase OS=Pseudomonas fluorescens (strain SBW25) GN=gcvT PE=3 SV=1	C3K3W5	40 kDa	3.08746	0.016	0.0026688	0	0	0.0055885	0.010341	0.0067935	0.0008896	0.00757433	1	0	0	1	5	2	0.333333	2.66667
Bacterioferritin OS=Pseudomonas fluorescens (strain SBW25) GN=bfr1 PE=3 SV=1	C3KBY6	18 kDa	3.07039	0.013	0.0039082	0.0034873	0	0.020335	0.013964	0.028103	0.00246517	0.0208007	1	1	0	2	4	3	0.666667	3
Uncharacterized protein OS=Pseudomonas fluorescens (strain SBW25) GN=PFLU_0994 PE=4 SV=1	C3KEA4	52 kDa	3.03562	0.0026	0.0020706	0.0050605	0	0.017741	0.02364	0.017046	0.00237703	0.0194757	1	1	0	5	9	4	0.666667	6
Putative flagellar hook-length control protein OS=Pseudomonas fluorescens (strain SBW25) GN=PFLU_4430 PE=4 SV=1	C3K0J3	45 kDa	2.74416	< 0.00010	0.01023	0.0094424	0.0097678	0.062216	0.063176	0.070515	0.0098134	0.0653023	4	5	4	13	12	14	4.33333	13
Uncharacterized protein OS=Pseudomonas fluorescens (strain SBW25) GN=PFLU_1880 PE=4 SV=1	C3K876	37 kDa	2.70044	0.016	0	0.0031629	0	0.0065386	0.0086574	0.0052527	0.0010543	0.00681623	0	2	0	3	4	2	0.666667	3
Lon protease OS=Pseudomonas fluorescens (strain SBW25) GN=lon PE=2 SV=1	C3JYJ8	89 kDa	2.63227	0.019	0	0.0061024	0	0.0091904	0.015794	0.013045	0.00203413	0.0126765	0	3	0	5	5	5	1	5
Putative decarboxylase OS=Pseudomonas fluorescens (strain SBW25) GN=PFLU_1191 PE=4 SV=1	C3KDG2	42 kDa	2.63227	0.12	0	0.0027224	0	0.0034111	0.010061	0.0033049	0.000907467	0.00559233	0	1	0	1	4	1	0.333333	2
Alpha-1,4 glucan phosphorylase OS=Pseudomonas fluorescens (strain SBW25) GN=glgP PE=3 SV=1	C3K7D3	92 kDa	2.48543	0.0089	0.0030997	0.0041164	0.0039234	0.014686	0.027146	0.020798	0.00371317	0.0208767	2	3	2	7	12	6	2.33333	8.33333
Putative transport-related, exported protein OS=Pseudomonas fluorescens (strain SBW25) GN=PFLU_5981 PE=4 SV=1	C3K470	58 kDa	2.45943	0.0059	0.011931	0.0057017	0.0060405	0.047734	0.031145	0.051995	0.00789107	0.0436247	5	3	2	12	11	13	3.33333	12
Glycerate dehydrogenase OS=Pseudomonas fluorescens (strain SBW25) GN=hprA PE=3 SV=1	C3KBK9	34 kDa	2.45943	0.026	0	0.0040175	0	0.0093428	0.0069582	0.005629	0.00133917	0.00731	0	2	0	4	3	2	0.666667	3
Putative phosphate ABC transport system, periplasmic substrate-binding protein OS=Pseudomonas fluorescens (strain SBW25) GN=PFLU_6048 PE=4 SV=1	C3K4D5	35 kDa	2.43296	0.0007	0.079183	0.072593	0.061741	0.45017	0.33771	0.37409	0.0711723	0.387323	15	23	22	40	40	34	20	38
Fumarate hydratase class II OS=Pseudomonas fluorescens (strain SBW25) GN=fumC PE=3 SV=1	C3K062	49 kDa	2.37851	0.026	0.0020751	0.0021756	0.0027448	0.0081777	0.017515	0.010564	0.00233183	0.0120856	1	1	1	3	8	4	1	5
Putative ABC transport system, substrate-binding protein OS=Pseudomonas fluorescens (strain SBW25) GN=PFLU_2039 PE=4 SV=1	C3K914	39 kDa	2.37851	0.001	0.018786	0.019696	0.0142	0.10783	0.079731	0.086796	0.0175607	0.0914523	6	7	4	19	24	16	5.66667	19.6667
Cell division protein ftsA OS=Pseudomonas fluorescens (strain SBW25) GN=ftsA PE=3 SV=1	C3KDD8	45 kDa	2.3505	0.021	0.0029032	0.0061411	0.0052284	0.0206	0.03428	0.01739	0.00475757	0.02409	2	4	2	5	12	4	2.66667	7
Methylmalonate-semialdehyde dehydrogenase OS=Pseudomonas fluorescens (strain SBW25) GN=mmsA PE=3 SV=1	C3K564	55 kDa	2.32193	0.48	0	0.0020186	0	0	0.010157	0	0.000672867	0.00338567	0	1	0	0	5	0	0.333333	1.66667
Putative exported protein OS=Pseudomonas fluorescens (strain SBW25) GN=PFLU_2914 PE=4 SV=1	C3KB02	42 kDa	2.26303	0.019	0.0024955	0.0026164	0	0.0098345	0.0052658	0.0095285	0.00170397	0.0082096	1	1	0	3	2	3	0.666667	2.66667
Putative sulfatase OS=Pseudomonas fluorescens (strain SBW25) GN=PFLU_4327 PE=4 SV=1	C3K075	77 kDa	2.23266	0.0087	0.0013824	0.0014494	0	0.0054479	0.0043755	0.0035189	0.000943933	0.00444743	1	1	0	3	3	2	0.666667	2.66667
Putative oxidoreductase OS=Pseudomonas fluorescens (strain SBW25) GN=PFLU_4576 PE=4 SV=1	C3K0S6	37 kDa	2.1375	0.012	0.0055859	0.0029282	0	0.010711	0.015607	0.011434	0.00283803	0.012584	2	1	0	3	5	3	1	3.66667
Aconitate hydratase OS=Pseudomonas fluorescens (strain SBW25) GN=acnA PE=3 SV=1	C3K5G3	99 kDa	2.1375	0.015	0.012489	0.017653	0.014954	0.053188	0.09201	0.055452	0.015032	0.0668833	6	12	7	23	27	16	8.33333	22
Putative NADP-dependent glyceraldehyde-3-phosphate dehydrogenase OS=Pseudomonas fluorescens (strain SBW25) GN=PFLU_3844 PE=3 SV=1	C3JYA7	59 kDa	2.03562	0.2	0	0	0.0029753	0.0023459	0.0075365	0.0022729	0.000991767	0.00405177	0	0	1	1	4	1	0.333333	2
Chaperone OS=Pseudomonas fluorescens (strain SBW25) GN=clpB2 PE=4 SV=1	C3K4B3	97 kDa	2.03562	0.011	0.002808	0.0040565	0.004036	0.0171	0.017488	0.0098625	0.0036335	0.0148168	2	3	3	6	8	4	2.66667	6
Beta-hexosaminidase OS=Pseudomonas fluorescens (strain SBW25) GN=nagZ PE=3 SV=1	C3K4V5	36 kDa	2.03562	0.011	0	0.0019191	0.0021083	0.0044628	0.0066476	0.0053777	0.00134247	0.00549603	0	1	1	2	3	2	0.666667	2.33333
Putative p-aminobenzoic acid synthase OS=Pseudomonas fluorescens (strain SBW25) GN=PFLU_1771 PE=4 SV=1	C3K4Z9	76 kDa	2	0.059	0.010016	0.0093194	0.0023233	0.027178	0.042668	0.015871	0.00721957	0.0285723	4	4	1	10	12	5	3	9
Bifunctional PutA protein OS=Pseudomonas fluorescens (strain SBW25) GN=putA PE=3 SV=1	C3KCN5	142 kDa	2	0.34	0	0.0013398	0.0037172	0.0048343	0.015371	0	0.00168567	0.0067351	0	2	2	4	6	0	1.33333	3.33333
Putative non-ribosomal peptide synthetase OS=Pseudomonas fluorescens (strain SBW25) GN=viscC PE=4 SV=1	C3K9G3	410 kDa	1.96347	0.35	0.0020218	0.0056271	0.0045413	0.0067498	0.037557	0.0027997	0.0040634	0.0157022	6	16	8	17	44	8	10	23
Putative carboxymethylenebutenolidase OS=Pseudomonas fluorescens (strain SBW25) GN=PFLU_3464 PE=4 SV=1	C3KCH1	32 kDa	1.96347	0.11	0.0020667	0.0021858	0	0.0050831	0.0025238	0.0091877	0.0014175	0.0055982	1	1	0	2	1	3	0.666667	2
Alcohol dehydrogenase class III OS=Pseudomonas fluorescens (strain SBW25) GN=adhC PE=4 SV=1	C3K6I0	39 kDa	1.88753	0.027	0.0016478	0.0034855	0.0053493	0.01207	0.01757	0.0089621	0.0034942	0.0128674	1	2	2	4	9	2	1.66667	5
Acetyltransferase component of pyruvate dehydrogenase complex OS=Pseudomonas fluorescens (strain SBW25) GN=aceF PE=3 SV=1	C3KCP3	56 kDa	1.848	0.01	0.053779	0.054171	0.042056	0.15294	0.2371	0.152	0.050002	0.18068	15	21	18	24	29	21	18	24.6667
Putative exported protein OS=Pseudomonas fluorescens (strain SBW25) GN=PFLU_3580 PE=4 SV=1	C3K7Y0	45 kDa	1.80735	0.02	0.0084487	0.014897	0.0069297	0.032432	0.0474	0.026316	0.0100918	0.0353827	5	5	4	6	12	5	4.66667	7.66667
Uncharacterized protein OS=Pseudomonas fluorescens (strain SBW25) GN=PFLU_1833 PE=4 SV=1	C3K6P0	15 kDa	1.76553	0.029	0.01026	0.0039422	0	0.013376	0.015786	0.018675	0.00473407	0.0159457	2	1	0	2	4	3	1	3
Two-component system, response regulator OS=Pseudomonas fluorescens (strain SBW25) GN=gacA PE=4 SV=1	C3K7T1	23 kDa	1.76553	0.03	0	0.0051082	0.0034919	0.0086665	0.012784	0.0080661	0.0028667	0.00983887	0	2	1	2	5	2	1	3
Putative flagelling-related protein OS=Pseudomonas fluorescens (strain SBW25) GN=PFLU_4447 PE=4 SV=1	C3K0V3	13 kDa	1.72247	0.087	0.20855	0.12579	0.21412	0.81158	0.23689	0.74825	0.18282	0.598907	17	15	18	22	30	24	16.6667	25.3333
Uncharacterized protein OS=Pseudomonas fluorescens (strain SBW25) GN=PFLU_3779 PE=4 SV=1	C3JY36	16 kDa	1.67807	0.16	0.0048491	0.011179	0.010189	0.017224	0.04922	0.01622	0.00873903	0.0275547	1	3	2	1	7	1	2	3
Transcriptional regulatory protein algp (Alginate regulatory protein algr3) OS=Pseudomonas fluorescens (strain SBW25) GN=algP1 PE=4 SV=1	C3K417	39 kDa	1.67807	0.042	0.0061047	0.0015804	0.0036459	0.011397	0.0082692	0.0169	0.003777	0.0121887	2	2	2	2	1	5	2	2.66667
Uncharacterized protein OS=Pseudomonas fluorescens (strain SBW25) GN=PFLU_6017 PE=4 SV=1	C3K4A5	49 kDa	1.63227	0.042	0.0015909	0.0024451	0.0033428	0.0077465	0.010505	0.0046783	0.0024596	0.00764327	1	2	2	3	5	2	1.66667	3.33333
N5-carboxyaminoimidazole ribonucleotide synthase OS=Pseudomonas fluorescens (strain SBW25) GN=purK PE=3 SV=1	C3K4E1	39 kDa	1.63227	0.15	0	0.0055806	0	0.0083076	0.0041248	0.0050053	0.0018602	0.00581257	0	2	0	4	2	2	0.666667	2.66667
Putative exported protein OS=Pseudomonas fluorescens (strain SBW25) GN=PFLU_0828 PE=4 SV=1	C3K5X0	26 kDa	1.63227	0.02	0.0077174	0.0054415	0.0029889	0.018981	0.020303	0.011436	0.0053826	0.0169067	3	2	1	6	5	3	2	4.66667
Dihydrolipoyllysine-residue succinyltransferase component of 2-oxoglutarate dehydrogenase complex OS=Pseudomonas fluorescens (strain SBW25) GN=sucB PE=3 SV=1	C3K6M8	42 kDa	1.58496	0.00086	0.039548	0.031618	0.029368	0.10421	0.11317	0.089159	0.0335113	0.10218	12	10	7	16	19	14	9.66667	16.3333
Putative medium-chain-fatty-acid--CoA ligase OS=Pseudomonas fluorescens (strain SBW25) GN=PFLU_0922 PE=4 SV=1	C3KBL1	62 kDa	1.58496	0.0035	0.0090573	0.0083924	0.0072295	0.021481	0.029991	0.022957	0.0082264	0.0248097	3	3	2	5	8	3	2.66667	5.33333
Phosphate-binding protein PstS OS=Pseudomonas fluorescens (strain SBW25) GN=PFLU_3318 PE=3 SV=1	C3KCB8	37 kDa	1.58496	0.0056	0.084403	0.083695	0.099705	0.25865	0.21757	0.32903	0.0892677	0.268417	17	17	19	34	39	34	17.6667	35.6667
ATP-dependent Clp protease ATP-binding subunit ClpA OS=Pseudomonas fluorescens (strain SBW25) GN=PFLU_3805 PE=3 SV=1	C3JY62	83 kDa	1.53605	0.19	0.0024793	0.010295	0.0021174	0.011641	0.024417	0.0068851	0.0049639	0.0143144	1	6	1	6	10	2	2.66667	6
KHG/KDPG aldolase OS=Pseudomonas fluorescens (strain SBW25) GN=PFLU_4836 PE=4 SV=1	C3JZ68	24 kDa	1.53605	0.18	0	0.0028035	0.0030799	0.0097794	0.0032371	0.0039281	0.00196113	0.0056482	0	1	1	3	1	1	0.666667	1.66667
Putative flagellar basal-body rod protein OS=Pseudomonas fluorescens (strain SBW25) GN=PFLU_4730 PE=4 SV=1	C3K0Q9	16 kDa	1.53605	0.07	0.013111	0.019326	0.04917	0.10882	0.046664	0.081902	0.0272023	0.0791287	2	2	3	8	8	7	2.33333	7.66667
NADH-quinone oxidoreductase OS=Pseudomonas fluorescens (strain SBW25) GN=PFLU_3823 PE=3 SV=1	C3JY86	98 kDa	1.43296	0.11	0.0055458	0.016101	0.0017707	0.022992	0.027017	0.012096	0.00780583	0.0207017	5	13	1	12	13	5	6.33333	10
Tyrosine--tRNA ligase OS=Pseudomonas fluorescens (strain SBW25) GN=tyrZ PE=3 SV=1	C3K2Z3	44 kDa	1.43296	0.0014	0.0078719	0.0057567	0.0049605	0.017695	0.017109	0.014523	0.00619637	0.0164423	3	2	2	5	7	4	2.33333	5.33333
Cluster of Putative dehydrogenase OS=Pseudomonas fluorescens (strain SBW25) GN=PFLU_5609 PE=3 SV=1 (C3K358)	C3K358	65 kDa	1.43296	0.27	0.0041332	0.0032187	0	0.0073217	0.012286	0	0.00245063	0.0065359	5	8	1	6	7	3	4.66667	5.33333
Glutaredoxin OS=Pseudomonas fluorescens (strain SBW25) GN=PFLU_1149 PE=3 SV=1	C3KBM6	12 kDa	1.43296	0.1	0	0.0048574	0.0066408	0.0082409	0.014588	0.00767	0.00383273	0.0101663	0	1	1	1	3	1	0.666667	1.66667
Flagellar basal-body rod protein OS=Pseudomonas fluorescens (strain SBW25) GN=PFLU_4456 PE=4 SV=1	C3K0W2	26 kDa	1.37851	0.027	0.03014	0.01671	0.023324	0.066536	0.041335	0.076442	0.0233913	0.0614377	9	6	6	12	11	12	7	11.6667
50S ribosomal protein L7/L12 OS=Pseudomonas fluorescens (strain SBW25) GN=rplL PE=3 SV=1	C3K2Y4	12 kDa	1.37851	0.11	0	0.0089922	0.0061468	0.0076279	0.018004	0.014199	0.00504633	0.013277	0	2	1	1	4	2	1	2.33333
Recombination-associated protein RdgC OS=Pseudomonas fluorescens (strain SBW25) GN=rdgC PE=3 SV=1	C3K7N8	34 kDa	1.37851	0.4	0	0.0042145	0.0023149	0.012251	0.0048662	0	0.00217647	0.00570573	0	2	1	5	2	0	1	2.33333
Methylmalonate-semialdehyde dehydrogenase OS=Pseudomonas fluorescens (strain SBW25) GN=mmsA PE=3 SV=1	C3KAJ2	53 kDa	1.37851	0.074	0.0057994	0.0040535	0.0076712	0.01336	0.022435	0.0098416	0.00584137	0.0152122	3	2	3	4	11	4	2.66667	6.33333
Putative multiphosphoryl transfer protein OS=Pseudomonas fluorescens (strain SBW25) GN=PFLU_5037 PE=4 SV=1	C3K1J4	88 kDa	1.32193	0.25	0.0059906	0.0087346	0.0016906	0.0055491	0.025295	0.010622	0.00547193	0.013822	3	5	2	2	7	3	3.33333	4
Argininosuccinate lyase OS=Pseudomonas fluorescens (strain SBW25) GN=argH PE=3 SV=1	C3K426	52 kDa	1.32193	0.22	0.0068813	0.0021709	0.0027389	0.017031	0.0043692	0.0079062	0.00393037	0.0097688	3	1	1	5	2	3	1.66667	3.33333
Uncharacterized protein OS=Pseudomonas fluorescens (strain SBW25) GN=PFLU_3765A PE=4 SV=1	C3JY22	30 kDa	1.26303	0.05	0.064443	0.075661	0.095277	0.20032	0.11451	0.24288	0.0784603	0.185903	22	24	24	26	24	28	23.3333	26
Aspartate carbamoyltransferase OS=Pseudomonas fluorescens (strain SBW25) GN=pyrB PE=3 SV=1	C3K3K2	36 kDa	1.26303	0.13	0.0028766	0.0038612	0.0021209	0.0044896	0.011146	0.0054099	0.0029529	0.00701517	1	2	1	2	5	2	1.33333	3
Peptidyl-prolyl cis-trans isomerase OS=Pseudomonas fluorescens (strain SBW25) GN=PFLU_2635 PE=4 SV=1	C3K9P3	10 kDa	1.26303	0.066	0.015225	0.011699	0.015995	0.019849	0.035136	0.046185	0.0143063	0.0337233	2	2	2	2	6	5	2	4.33333
Putative short chain dehydrogenase OS=Pseudomonas fluorescens (strain SBW25) GN=PFLU_2754 PE=3 SV=1	C3KAW2	26 kDa	1.26303	0.035	0.01023	0.009181	0.0058554	0.025256	0.013398	0.021858	0.00842213	0.0201707	3	3	2	5	4	6	2.66667	5
Uncharacterized protein OS=Pseudomonas fluorescens (strain SBW25) GN=PFLU_1188 PE=4 SV=1	C3KDF9	18 kDa	1.26303	0.13	0.0036727	0.019854	0.0042673	0.020153	0.029527	0.015792	0.00926467	0.021824	1	5	1	2	9	2	2.33333	4.33333
3,4-dihydroxy-2-butanone 4-phosphate synthase OS=Pseudomonas fluorescens (strain SBW25) GN=ribB PE=3 SV=1	C3K2S0	39 kDa	1.20163	0.16	0.0043263	0.0063276	0.0089534	0.011739	0.0089456	0.02431	0.00653577	0.0149982	2	2	3	4	3	5	2.33333	4
Rhamnosyltransferase 1 subunit A OS=Pseudomonas fluorescens (strain SBW25) GN=rhlA PE=4 SV=1	C3K3D6	33 kDa	1.20163	0.63	0	0.0043568	0	0	0.010061	0	0.00145227	0.00335367	0	2	0	0	4	0	0.666667	1.33333
Putative 2-amino-3-ketobutyrate coenzyme A ligase OS=Pseudomonas fluorescens (strain SBW25) GN=PFLU_1773 PE=4 SV=1	C3K501	46 kDa	1.20163	0.015	0.033794	0.03448	0.021154	0.055715	0.065655	0.084315	0.0298093	0.0685617	7	7	5	8	12	10	6.33333	10
Putative glycosyl hydrolase OS=Pseudomonas fluorescens (strain SBW25) GN=PFLU_3367 PE=4 SV=1	C3KD20	103 kDa	1.20163	0.23	0.0013807	0.003667	0	0.0032026	0.0060456	0.0023876	0.00168257	0.0038786	1	3	0	2	3	1	1.33333	2
Cell division protein FtsZ OS=Pseudomonas fluorescens (strain SBW25) GN=ftsZ PE=3 SV=1	C3KDD9	42 kDa	1.20163	0.0033	0.020871	0.020529	0.015987	0.049485	0.045718	0.037117	0.019129	0.0441067	9	10	9	13	15	12	9.33333	13.3333
Sulfate adenylyltransferase subunit 1 OS=Pseudomonas fluorescens (strain SBW25) GN=cysN PE=3 SV=1	C3KDP2	69 kDa	1.20163	0.052	0.0094663	0.01618	0.011026	0.022343	0.040003	0.023802	0.0122241	0.028716	5	8	5	6	10	4	6	6.66667
Ornithine carbamoyltransferase OS=Pseudomonas fluorescens (strain SBW25) GN=argF PE=3 SV=1	C3JYQ6	38 kDa	1.1375	0.035	0.0057189	0.012326	0.0075647	0.018781	0.023948	0.014557	0.00853653	0.0190953	2	4	2	5	5	4	2.66667	4.66667
Phosphoribosylformylglycinamidine cyclo-ligase OS=Pseudomonas fluorescens (strain SBW25) GN=purM PE=3 SV=1	C3K102	37 kDa	1.1375	0.023	0.0034641	0.0036637	0.0040248	0.00639	0.010576	0.0076999	0.00371753	0.00822197	2	2	2	3	5	3	2	3.66667
S-adenosylmethionine:tRNA ribosyltransferase-isomerase OS=Pseudomonas fluorescens (strain SBW25) GN=queA PE=3 SV=1	C3K1N5	38 kDa	1.1375	0.64	0	0.0028863	0	0	0.0064	0	0.0009621	0.00213333	0	1	0	0	3	0	0.333333	1
Putative chemotaxis two-component system, response regulator OS=Pseudomonas fluorescens (strain SBW25) GN=PFLU_5095 PE=4 SV=1	C3K1Q4	13 kDa	1.1375	0.65	0	0	0.0060965	0	0.013392	0	0.00203217	0.004464	0	0	1	0	3	0	0.333333	1
Uncharacterized protein OS=Pseudomonas fluorescens (strain SBW25) GN=PFLU_5112 PE=4 SV=1	C3K1S1	10 kDa	1.1375	0.063	0.01609	0.012364	0.016904	0.041953	0.037133	0.019524	0.0151193	0.03287	2	2	2	4	6	2	2	4
Uncharacterized protein OS=Pseudomonas fluorescens (strain SBW25) GN=PFLU_5225 PE=4 SV=1	C3K232	13 kDa	1.1375	0.24	0.0062102	0.014316	0	0.0080963	0.014332	0.022606	0.00684207	0.0150114	1	3	0	1	3	3	1.33333	2.33333
Putative dehydrogenase OS=Pseudomonas fluorescens (strain SBW25) GN=PFLU_5609 PE=3 SV=1	C3K358	65 kDa	1.1375	0.34	0.0053112	0.0059869	0	0.0099701	0.012286	0.0025109	0.00376603	0.00825567	5	8	1	6	7	3	4.66667	5.33333
Cluster of Putative reductase OS=Pseudomonas fluorescens (strain SBW25) GN=PFLU_1387 PE=4 SV=1 (C3KBP1)	C3KBP1	38 kDa	1.1375	0.9	0	0.017219	0	0.012816	0.014848	0.010296	0.00573967	0.0126533	2	9	3	7	8	4	4.66667	6.33333
Bifunctional protein HldE OS=Pseudomonas fluorescens (strain SBW25) GN=hldE PE=3 SV=1	C3KDB8	50 kDa	1.1375	0.29	0	0.0059513	0.0029889	0.010651	0.0064156	0.0025798	0.00298007	0.0065488	0	4	2	4	3	1	2	2.66667
Putative phosphatase OS=Pseudomonas fluorescens (strain SBW25) GN=PFLU_0504 PE=4 SV=1	C3KDM5	44 kDa	1.1375	0.24	0	0.0024933	0.0094371	0.006248	0.0075272	0.012107	0.0039768	0.0086274	0	1	3	2	3	4	1.33333	3
Phosphoenolpyruvate carboxylase OS=Pseudomonas fluorescens (strain SBW25) GN=ppc PE=3 SV=1	C3KEC5	97 kDa	1.1375	0.011	0.0028983	0.0063981	0.0054882	0.010201	0.012658	0.0099978	0.0049282	0.0109523	2	5	3	5	6	4	3.33333	5
Uncharacterized protein OS=Pseudomonas fluorescens (strain SBW25) GN=PFLU_5571 PE=4 SV=1	C3K320	35 kDa	1.07039	0.32	0.0037634	0.0019902	0	0.0069422	0.0022979	0.0027885	0.00191787	0.00400953	2	1	0	3	1	1	1	1.66667
Uncharacterized protein OS=Pseudomonas fluorescens (strain SBW25) GN=PFLU_5582 PE=4 SV=1	C3K331	74 kDa	1.07039	0.0013	0.04842	0.046437	0.031337	0.086235	0.094304	0.088059	0.0420647	0.0895327	18	20	11	26	25	20	16.3333	23.6667
Phosphoenolpyruvate-protein phosphotransferase OS=Pseudomonas fluorescens (strain SBW25) GN=ptsP PE=4 SV=1	C3K3R2	84 kDa	1.07039	0.37	0	0.0052751	0.004218	0.0019325	0.01216	0.0057629	0.00316437	0.00661847	0	3	2	1	5	2	1.66667	2.66667
Tryptophan--tRNA ligase OS=Pseudomonas fluorescens (strain SBW25) GN=trpS PE=3 SV=1	C3K5X6	49 kDa	1.07039	0.22	0.0058304	0.004646	0.0056358	0.018252	0.0044952	0.010845	0.00537073	0.0111974	3	3	2	4	2	4	2.66667	3.33333
Adenylosuccinate lyase OS=Pseudomonas fluorescens (strain SBW25) GN=PFLU_3813 PE=3 SV=1	C3JY70	51 kDa	1	0.42	0.0042139	0.004418	0	0.0083033	0.0088917	0	0.0028773	0.00573167	2	2	0	3	4	0	1.33333	2.33333
Putrescine ABC transport system, substrate-binding periplasmic protein OS=Pseudomonas fluorescens (strain SBW25) GN=potF2 PE=4 SV=1	C3K3T7	40 kDa	1	0.24	0.005279	0.0045388	0.0034914	0.012359	0.012273	0.002482	0.0044364	0.009038	2	2	1	6	5	1	1.66667	4
Uncharacterized protein OS=Pseudomonas fluorescens (strain SBW25) GN=PFLU_6015 PE=4 SV=1	C3K4A3	48 kDa	1	0.19	0.014357	0.021463	0.00732	0.031268	0.040488	0.013771	0.01438	0.028509	6	9	2	10	16	5	5.66667	10.3333
Putative chorismate mutase OS=Pseudomonas fluorescens (strain SBW25) GN=PFLU_1770 PE=4 SV=1	C3K4Z8	32 kDa	1	0.03	0.0084093	0.0066705	0.007328	0.012927	0.012837	0.019753	0.00746927	0.0151723	4	3	3	5	5	3	3.33333	4.33333
D-alanine--D-alanine ligase OS=Pseudomonas fluorescens (strain SBW25) GN=ddlA PE=3 SV=1	C3KBW8	39 kDa	1	0.25	0.0043144	0.0070858	0.0019461	0.013869	0.0096604	0.0033594	0.00444877	0.00896293	1	4	1	4	4	1	2	3
L-allo-threonine aldolase OS=Pseudomonas fluorescens (strain SBW25) GN=PFLU_4749 PE=4 SV=1	C3JXY2	36 kDa	0.925999	0.012	0.0057531	0.0098929	0.0059259	0.013469	0.014181	0.012633	0.00719063	0.0134277	2	3	2	6	5	3	2.33333	4.66667
Isocitrate dehydrogenase [NADP] OS=Pseudomonas fluorescens (strain SBW25) GN=PFLU_3808 PE=3 SV=1	C3JY65	45 kDa	0.925999	0.0011	0.020601	0.023553	0.015991	0.039794	0.038519	0.038162	0.0200483	0.038825	6	6	4	9	10	7	5.33333	8.66667
Uncharacterized protein OS=Pseudomonas fluorescens (strain SBW25) GN=PFLU_4894 PE=4 SV=1	C3JYQ8	14 kDa	0.925999	0.12	0.0058997	0.0090671	0.0061981	0.0076915	0.018154	0.014317	0.00705497	0.0133875	1	2	1	1	4	2	1.33333	2.33333
Uncharacterized protein OS=Pseudomonas fluorescens (strain SBW25) GN=PFLU_4250 PE=4 SV=1	C3JZZ1	26 kDa	0.925999	0.066	0.028883	0.035663	0.029787	0.057101	0.04194	0.079769	0.0314443	0.0596033	9	9	9	12	12	12	9	12
Adenosylmethionine-8-amino-7-oxononanoate aminotransferase OS=Pseudomonas fluorescens (strain SBW25) GN=bioA PE=3 SV=1	C3K3H3	53 kDa	0.925999	0.47	0.0041059	0.0021524	0	0.0053936	0.0064978	0	0.0020861	0.0039638	2	1	0	2	3	0	1	1.66667
Conserved hypothetical exported protein OS=Pseudomonas fluorescens (strain SBW25) GN=PFLU_0091 PE=4 SV=1	C3K6U1	17 kDa	0.925999	0.25	0.009135	0	0.009597	0.011909	0.0070272	0.016627	0.006244	0.0118544	2	0	2	2	2	3	1.33333	2.33333
Putative adhesin OS=Pseudomonas fluorescens (strain SBW25) GN=PFLU_3246 PE=4 SV=1	C3KCX5	413 kDa	0.925999	0.1	0.049717	0.053625	0.096082	0.10009	0.17594	0.10588	0.0664747	0.127303	107	121	120	157	166	149	116	157.333
Uncharacterized protein OS=Pseudomonas fluorescens (strain SBW25) GN=PFLU_4818 PE=4 SV=1	C3JZ52	19 kDa	0.847997	0.02	0.063581	0.059517	0.10159	0.12947	0.12201	0.14987	0.074896	0.133783	9	13	13	16	17	17	11.6667	16.6667
Putative 6-phosphogluconolactonase OS=Pseudomonas fluorescens (strain SBW25) GN=PFLU_4837 PE=4 SV=1	C3JZ69	26 kDa	0.847997	0.3	0.015116	0.0026645	0.0058543	0.018589	0.015383	0.0074666	0.00787827	0.0138129	4	1	2	6	5	2	2.33333	4.33333
Flagellar basal-body rod protein OS=Pseudomonas fluorescens (strain SBW25) GN=PFLU_4455 PE=4 SV=1	C3K0W1	27 kDa	0.847997	0.041	0.028408	0.023933	0.041389	0.057898	0.044665	0.06855	0.0312433	0.0570377	10	8	10	15	13	15	9.33333	14.3333
Indole-3-glycerol phosphate synthase OS=Pseudomonas fluorescens (strain SBW25) GN=trpC PE=3 SV=1	C3K307	30 kDa	0.847997	0.44	0.0043861	0.0046389	0	0.002697	0.010713	0.0032499	0.00300833	0.0055533	2	2	0	1	4	1	1.33333	2
Putative L-asparaginase OS=Pseudomonas fluorescens (strain SBW25) GN=PFLU_6059 PE=3 SV=1	C3K4E6	34 kDa	0.847997	0.39	0	0.0059339	0.0021729	0.0068996	0.0045677	0.0027713	0.00270227	0.0047462	0	3	1	3	2	1	1.33333	2
Osmotically inducible protein c OS=Pseudomonas fluorescens (strain SBW25) GN=osmC PE=4 SV=1	C3K575	15 kDa	0.847997	0.026	0.029705	0.022826	0.015604	0.045181	0.038085	0.036044	0.0227117	0.03977	6	6	3	7	10	6	5	7.66667
Putative quinone oxidoreductase OS=Pseudomonas fluorescens (strain SBW25) GN=PFLU_4231 PE=4 SV=1	C3JZX3	35 kDa	0.765535	0.097	0.0038643	0.0039198	0.0043062	0.0068367	0.0090521	0.0045868	0.0040301	0.0068252	1	2	2	3	4	1	1.66667	2.66667
Putative chemotaxis protein OS=Pseudomonas fluorescens (strain SBW25) GN=PFLU_4401 PE=4 SV=1	C3K0G5	35 kDa	0.765535	0.51	0	0.0038226	0.0045555	0.0072324	0.007182	0	0.0027927	0.0048048	0	2	2	3	3	0	1.33333	2
Osmotically inducible protein Y OS=Pseudomonas fluorescens (strain SBW25) GN=PFLU_5248 PE=4 SV=1	C3K254	21 kDa	0.765535	0.022	0.17663	0.12562	0.14787	0.24405	0.2105	0.28855	0.15004	0.2477	26	25	22	23	31	28	24.3333	27.3333
tRNA pseudouridine synthase B OS=Pseudomonas fluorescens (strain SBW25) GN=truB PE=3 SV=1	C3K257	33 kDa	0.765535	0.26	0.0023212	0.0072005	0.0024386	0.0098329	0.0048822	0.0059243	0.00398677	0.0068798	1	2	1	4	2	2	1.33333	2.66667
Transcription termination factor Rho OS=Pseudomonas fluorescens (strain SBW25) GN=rho PE=3 SV=1	C3K3Z0	47 kDa	0.765535	0.14	0.0054377	0.0056746	0.0016906	0.0060243	0.0066154	0.0087553	0.00426763	0.00713167	3	4	1	2	2	3	2.66667	2.33333
Putative dehydrogenase OS=Pseudomonas fluorescens (strain SBW25) GN=PFLU_0670 PE=3 SV=1	C3KAI6	24 kDa	0.765535	0.12	0.016044	0.011312	0.0093207	0.013154	0.026124	0.023775	0.0122256	0.0210177	6	4	3	4	8	5	4.33333	5.66667
Putative adhesin OS=Pseudomonas fluorescens (strain SBW25) GN=PFLU_3191 PE=4 SV=1	C3KC21	422 kDa	0.765535	0.15	0.098109	0.10226	0.18805	0.16699	0.28945	0.1888	0.129473	0.21508	201	217	222	240	257	225	213.333	240.667
Uncharacterized protein OS=Pseudomonas fluorescens (strain SBW25) GN=PFLU_1182 PE=4 SV=1	C3KDF3	39 kDa	0.765535	0.02	0.016643	0.01315	0.01844	0.032235	0.027543	0.02304	0.0160777	0.027606	5	5	6	7	8	6	5.33333	7
Putative exported heat-shock adaptation serine protease OS=Pseudomonas fluorescens (strain SBW25) GN=PFLU_1471 PE=4 SV=1	C3KEC8	51 kDa	0.765535	0.42	0.0032855	0.0034563	0.0041407	0.0042089	0.012161	0.0025582	0.0036275	0.00630937	1	1	1	1	6	1	1	2.66667
Uncharacterized protein OS=Pseudomonas fluorescens (strain SBW25) GN=PFLU_3816 PE=3 SV=1	C3JY73	26 kDa	0.678072	0.24	0.0049769	0.0026319	0.0057826	0.0091807	0.0091167	0.0036876	0.0044638	0.00732833	2	1	2	2	3	1	1.66667	2
Putative exported protein OS=Pseudomonas fluorescens (strain SBW25) GN=PFLU_4790 PE=4 SV=1	C3K024	11 kDa	0.678072	0.25	0.020822	0.010667	0.029167	0.018098	0.037375	0.04211	0.0202187	0.0325277	3	2	4	2	6	5	3	4.33333
Methylisocitrate lyase OS=Pseudomonas fluorescens (strain SBW25) GN=PFLU_4632 PE=3 SV=1	C3K142	32 kDa	0.678072	0.75	0.0020528	0.0043422	0	0.010098	0	0	0.00213167	0.003366	1	2	0	4	0	0	1	1.33333
Anthranilate synthase component I OS=Pseudomonas fluorescens (strain SBW25) GN=trpE PE=4 SV=1	C3K310	54 kDa	0.678072	0.34	0.0019488	0.010216	0.0097408	0.01024	0.016449	0.0074411	0.00730187	0.0113767	1	5	3	4	7	3	3	4.66667
Putative aminotransferase OS=Pseudomonas fluorescens (strain SBW25) GN=PFLU_5846 PE=3 SV=1	C3K3T9	50 kDa	0.678072	0.3	0.0063487	0.0066562	0.0083978	0.01112	0.017862	0.0053869	0.00713423	0.0114563	3	3	3	4	8	2	3	4.66667
Nitrogen regulatory protein P-II 2 OS=Pseudomonas fluorescens (strain SBW25) GN=glnK PE=3 SV=1	C3K443	12 kDa	0.678072	0.1	0.031605	0.014572	0.046486	0.049445	0.048626	0.05369	0.0308877	0.050587	5	3	7	6	10	7	5	7.66667
Uncharacterized protein OS=Pseudomonas fluorescens (strain SBW25) GN=PFLU_6019 PE=4 SV=1	C3K4A7	18 kDa	0.678072	0.37	0.011472	0.010315	0.0042165	0.019913	0.016209	0.0051133	0.00866783	0.0137451	2	3	1	4	5	1	2	3.33333
Uncharacterized protein OS=Pseudomonas fluorescens (strain SBW25) GN=PFLU_2070 PE=4 SV=1	C3K536	23 kDa	0.678072	0.2	0.0086275	0.0091247	0.0066828	0.0070732	0.014731	0.017046	0.008145	0.0129501	3	3	1	2	3	4	2.33333	3
Uncharacterized protein OS=Pseudomonas fluorescens (strain SBW25) GN=PFLU_0281 PE=4 SV=1	C3K584	15 kDa	0.678072	0.38	0.0048491	0.011179	0.015283	0.018965	0.026111	0.0058838	0.010437	0.0169866	1	3	3	2	7	1	2.33333	3.33333
Putative exported protein OS=Pseudomonas fluorescens (strain SBW25) GN=PFLU_1795 PE=4 SV=1	C3K5N0	21 kDa	0.678072	0.0049	0.0089658	0.0089885	0.010417	0.014701	0.016018	0.013286	0.0094571	0.0146683	3	2	3	4	6	3	2.66667	4.33333
dTDP-glucose 4,6-dehydratase OS=Pseudomonas fluorescens (strain SBW25) GN=rfbB PE=3 SV=1	C3K5U6	40 kDa	0.678072	0.69	0	0.0073873	0	0.0035058	0.0082726	0	0.00246243	0.00392613	0	3	0	1	4	0	1	1.66667
Agmatine deiminase OS=Pseudomonas fluorescens (strain SBW25) GN=aguA PE=3 SV=1	C3K5U8	40 kDa	0.678072	0.11	0.0078324	0.0082117	0.01036	0.019185	0.014333	0.0099687	0.00880137	0.0144956	3	3	3	6	5	3	3	4.66667
Histidinol-phosphate aminotransferase OS=Pseudomonas fluorescens (strain SBW25) GN=hisC PE=3 SV=1	C3K6J7	40 kDa	0.678072	0.48	0.0025967	0.0071876	0	0.0054374	0.008049	0.0024418	0.00326143	0.0053094	1	2	0	1	4	1	1	2
Putative non-ribosomal peptide synthetase OS=Pseudomonas fluorescens (strain SBW25) GN=viscB PE=4 SV=1	C3K9G2	468 kDa	0.678072	0.59	0.007402	0.016501	0.018242	0.0092669	0.052643	0.0070287	0.0140483	0.0229795	27	50	33	26	70	21	36.6667	39
Omega-amino acid--pyruvate aminotransferase OS=Pseudomonas fluorescens (strain SBW25) GN=PFLU_0675 PE=3 SV=1	C3KAJ1	49 kDa	0.678072	0.47	0	0.0067303	0.0028304	0.0028109	0.0067728	0.0054469	0.0031869	0.0050102	0	3	1	1	3	2	1.33333	2
NH(3)-dependent NAD(+) synthetase OS=Pseudomonas fluorescens (strain SBW25) GN=nadE PE=3 SV=1	C3KE79	30 kDa	0.678072	0.59	0	0.0070343	0	0.0054528	0.0027074	0.0032853	0.00234477	0.00381517	0	3	0	2	1	1	1	1.33333
Succinylglutamate desuccinylase OS=Pseudomonas fluorescens (strain SBW25) GN=astE PE=3 SV=1	C3JXY4	37 kDa	0.584963	0.32	0.0028766	0.0030159	0.003805	0.0022448	0.0066874	0.0054099	0.0032325	0.0047807	1	1	1	1	3	2	1	2
Carbamate kinase OS=Pseudomonas fluorescens (strain SBW25) GN=PFLU_4893 PE=3 SV=1	C3JYQ7	33 kDa	0.584963	0.57	0	0.0020868	0.0079216	0.0048528	0.0072285	0.0029238	0.00333613	0.0050017	0	1	1	2	3	1	0.666667	2
Putative glycerophosphoryl diester phosphodiesterase OS=Pseudomonas fluorescens (strain SBW25) GN=PFLU_4789 PE=4 SV=1	C3JZ29	41 kDa	0.584963	0.42	0.0025621	0.016117	0.013556	0.0067312	0.02361	0.019565	0.010745	0.0166354	1	6	4	2	9	6	3.66667	5.66667
Putative lipoprotein OS=Pseudomonas fluorescens (strain SBW25) GN=PFLU_4151 PE=4 SV=1	C3JZP0	11 kDa	0.584963	0.62	0.0066789	0.010265	0.0070167	0.026122	0.010276	0	0.00798687	0.0121327	1	2	1	3	2	0	1.33333	1.66667
Putative flagellar hook-associated protein 3 OS=Pseudomonas fluorescens (strain SBW25) GN=PFLU_4450 PE=4 SV=1	C3K0V6	57 kDa	0.584963	0.023	0.3736	0.26146	0.42801	0.52662	0.51996	0.57474	0.354357	0.54044	62	48	63	74	66	68	57.6667	69.3333
Putative ATP-binding protein OS=Pseudomonas fluorescens (strain SBW25) GN=PFLU_5083 PE=4 SV=1	C3K1P1	58 kDa	0.584963	0.42	0.017398	0.0094406	0.0143	0.03633	0.015995	0.010777	0.0137129	0.021034	5	3	3	7	8	3	3.66667	6
Putative oxidoreductase OS=Pseudomonas fluorescens (strain SBW25) GN=PFLU_1775 PE=4 SV=1	C3K503	52 kDa	0.584963	0.06	0.056112	0.09124	0.048058	0.10026	0.097172	0.10171	0.0651367	0.099714	14	16	11	19	27	17	13.6667	21
Carbonic anhydrase OS=Pseudomonas fluorescens (strain SBW25) GN=cynT2 PE=3 SV=1	C3K5T5	25 kDa	0.584963	0.48	0.0025944	0.018778	0.012057	0.019143	0.0063364	0.024426	0.0111431	0.0166351	1	5	3	5	2	6	3	4.33333
Conserved hypothetical exported protein OS=Pseudomonas fluorescens (strain SBW25) GN=PFLU_1701 PE=4 SV=1	C3K648	34 kDa	0.584963	0.16	0.0029931	0.008035	0.0088271	0.0093428	0.0092777	0.011258	0.0066184	0.0099595	1	4	4	4	4	3	3	3.66667
Uncharacterized protein OS=Pseudomonas fluorescens (strain SBW25) GN=PFLU_2136 PE=4 SV=1	C3K6R4	19 kDa	0.584963	0.086	0.01443	0.025753	0.016976	0.024232	0.029003	0.031024	0.019053	0.0280863	4	8	3	3	9	4	5	5.33333
Serine--tRNA ligase OS=Pseudomonas fluorescens (strain SBW25) GN=serS PE=3 SV=1	C3JY54	47 kDa	0.485427	0.013	0.011166	0.012012	0.011933	0.017776	0.014277	0.017223	0.0117037	0.0164253	4	4	4	6	6	6	4	6
Outer-membrane lipoprotein carrier protein OS=Pseudomonas fluorescens (strain SBW25) GN=lolA PE=3 SV=1	C3JY57	23 kDa	0.485427	0.37	0.011781	0.0093451	0.0068442	0.007244	0.017984	0.013094	0.00932343	0.012774	4	3	2	2	4	3	3	3
Protein TolB OS=Pseudomonas fluorescens (strain SBW25) GN=tolB PE=3 SV=1	C3JYS2	48 kDa	0.485427	0.072	0.047866	0.059179	0.048499	0.057084	0.078084	0.075	0.051848	0.070056	12	13	13	10	16	15	12.6667	13.6667
Protein translocase subunit SecA OS=Pseudomonas fluorescens (strain SBW25) GN=secA PE=3 SV=1	C3JYU7	103 kDa	0.485427	0.56	0.016423	0.014527	0.0080969	0.014467	0.032213	0.0072338	0.0130156	0.0179713	6	10	5	7	14	3	7	8
Formyltetrahydrofolate deformylase OS=Pseudomonas fluorescens (strain SBW25) GN=PFLU_4938 PE=4 SV=1	C3JYV1	32 kDa	0.485427	0.36	0.0043239	0.011433	0.0050239	0.010635	0.0079206	0.0096113	0.00692693	0.00938897	2	5	2	4	3	2	3	3
Putative flagellar hook protein OS=Pseudomonas fluorescens (strain SBW25) GN=PFLU_4728 PE=4 SV=1	C3K0Q7	45 kDa	0.485427	0.12	0.08613	0.075685	0.13049	0.13682	0.11766	0.15725	0.097435	0.137243	21	17	21	22	22	23	19.6667	22.3333
Putative anit sigma factor antagonist OS=Pseudomonas fluorescens (strain SBW25) GN=PFLU_4433 PE=4 SV=1	C3K0U0	11 kDa	0.485427	0.16	0.014019	0.026932	0.022092	0.027415	0.032353	0.025516	0.0210143	0.028428	2	5	3	3	6	3	3.33333	4
Putative sulfurylase OS=Pseudomonas fluorescens (strain SBW25) GN=PFLU_4624 PE=4 SV=1	C3K120	70 kDa	0.485427	0.61	0.0098274	0.01441	0.0083727	0.0095394	0.02835	0.0065748	0.01087	0.0148214	7	7	4	4	14	3	6	7
Citrate synthase OS=Pseudomonas fluorescens (strain SBW25) GN=PFLU_4631 PE=3 SV=1	C3K123	42 kDa	0.485427	0.67	0.0025621	0.0089476	0	0.0039987	0.0099271	0.0024092	0.00383657	0.005445	1	3	0	2	5	1	1.33333	2.66667
Uncharacterized protein OS=Pseudomonas fluorescens (strain SBW25) GN=PFLU_4569 PE=4 SV=1	C3K145	16 kDa	0.485427	0.28	0.12556	0.090027	0.1451	0.20568	0.094012	0.22241	0.120229	0.174034	13	16	14	15	14	16	14.3333	15
Inorganic pyrophosphatase OS=Pseudomonas fluorescens (strain SBW25) GN=ppa PE=3 SV=1	C3K2Q0	19 kDa	0.485427	0.31	0.013935	0.018423	0.0080957	0.022411	0.012448	0.020651	0.0134846	0.0185033	4	5	2	4	4	4	3.66667	4
Catalase OS=Pseudomonas fluorescens (strain SBW25) GN=katA PE=3 SV=1	C3K2U9	54 kDa	0.485427	0.12	0.044108	0.031108	0.039751	0.063761	0.048308	0.04465	0.0383223	0.0522397	9	10	8	12	15	11	9	12.6667
Uncharacterized protein OS=Pseudomonas fluorescens (strain SBW25) GN=PFLU_6027 PE=4 SV=1	C3K4B5	16 kDa	0.485427	0.072	0.019666	0.015112	0.015495	0.025638	0.01891	0.023862	0.0167577	0.0228033	4	4	3	4	5	4	3.66667	4.33333
Phospho-2-dehydro-3-deoxyheptonate aldolase OS=Pseudomonas fluorescens (strain SBW25) GN=aroG PE=3 SV=1	C3K651	40 kDa	0.485427	0.56	0.00361	0.0077834	0.0020377	0.0075661	0.0081593	0.0024752	0.00447703	0.00606687	2	4	1	3	4	1	2.33333	2.66667
Glutamyl-tRNA(Gln) amidotransferase subunit A OS=Pseudomonas fluorescens (strain SBW25) GN=gatA PE=3 SV=1	C3K6Y4	52 kDa	0.485427	0.45	0.011847	0.0064892	0.016959	0.014171	0.023775	0.010058	0.0117651	0.0160013	4	2	3	3	8	3	3	4.66667
UDP-N-acetylmuramoyl-tripeptide--D-alanyl-D-alanine ligase OS=Pseudomonas fluorescens (strain SBW25) GN=murF PE=3 SV=1	C3KCS6	47 kDa	0.485427	0.7	0	0.006627	0.005574	0.0027678	0.011115	0.0026816	0.004067	0.00552147	0	3	2	1	5	1	1.66667	2.33333
D-alanine--D-alanine ligase OS=Pseudomonas fluorescens (strain SBW25) GN=ddlB PE=3 SV=1	C3KDD6	34 kDa	0.485427	0.42	0.0030213	0.0060831	0.0044552	0.0094309	0.0070239	0.0028411	0.00451987	0.00643197	1	3	2	4	3	1	2	2.66667
Putaive NADH oxidoreductase OS=Pseudomonas fluorescens (strain SBW25) GN=PFLU_1205 PE=4 SV=1	C3KDR6	41 kDa	0.485427	0.65	0	0.010949	0.0034534	0.0034296	0.0047777	0.012424	0.0048008	0.0068771	0	4	1	1	2	3	1.66667	2
Putative exported protein OS=Pseudomonas fluorescens (strain SBW25) GN=PFLU_3624 PE=4 SV=1	C3JXJ6	16 kDa	0.378512	0.33	0.013702	0.017549	0.023993	0.023819	0.017568	0.027711	0.0184147	0.0230327	3	5	5	4	5	5	4.33333	4.66667
Putative ferritin DPS-family DNA binding protein OS=Pseudomonas fluorescens (strain SBW25) GN=PFLU_4920 PE=3 SV=1	C3JYT4	18 kDa	0.378512	0.064	0.030939	0.027721	0.028199	0.041152	0.03122	0.038301	0.028953	0.036891	6	8	5	7	9	7	6.33333	7.66667
Histidine kinase OS=Pseudomonas fluorescens (strain SBW25) GN=PFLU_4414 PE=4 SV=1	C3K0H7	78 kDa	0.378512	0.66	0.0037802	0.0024846	0.0028796	0.0073954	0.0048836	0	0.00304813	0.004093	4	3	3	4	3	0	3.33333	2.33333
Malonyl CoA-acyl carrier protein transacylase OS=Pseudomonas fluorescens (strain SBW25) GN=PFLU_4706 PE=3 SV=1	C3K0N5	32 kDa	0.378512	0.14	0.0089416	0.010334	0.0068113	0.012015	0.0095453	0.011583	0.00869563	0.0110478	3	5	3	5	4	4	3.66667	4.33333
Putative flagellar hook associated protein (FliD) OS=Pseudomonas fluorescens (strain SBW25) GN=PFLU_4446 PE=4 SV=1	C3K0V2	48 kDa	0.378512	0.12	0.53791	0.43807	0.6862	0.67966	0.67941	0.75438	0.55406	0.704483	67	61	61	70	71	72	63	71
Putative flagellar hook-associated protein OS=Pseudomonas fluorescens (strain SBW25) GN=PFLU_4451 PE=4 SV=1	C3K0V7	70 kDa	0.378512	0.034	0.34559	0.28045	0.37874	0.43358	0.4187	0.48495	0.334927	0.445743	77	78	79	80	81	75	78	78.6667
ATP synthase epsilon chain OS=Pseudomonas fluorescens (strain SBW25) GN=atpC PE=3 SV=1	C3K1E5	15 kDa	0.378512	0.51	0.01539	0.0078844	0.021559	0.020065	0.011839	0.0249	0.0149445	0.0189347	3	2	4	3	3	4	3	3.33333
Carbamoyl-phosphate synthase small chain OS=Pseudomonas fluorescens (strain SBW25) GN=carA PE=3 SV=1	C3K272	41 kDa	0.378512	0.47	0.0083092	0.0060765	0.01196	0.0066778	0.013408	0.01294	0.0087819	0.0110086	4	2	4	2	5	4	3.33333	3.66667
GTP cyclohydrolase-2 OS=Pseudomonas fluorescens (strain SBW25) GN=ribA PE=3 SV=1	C3K2R5	22 kDa	0.378512	0.7	0.0064275	0.0053076	0.0034555	0.0036573	0.0026566	0.013221	0.00506353	0.00651163	1	2	1	1	1	3	1.33333	1.66667
50S ribosomal protein L29 OS=Pseudomonas fluorescens (strain SBW25) GN=rpmC PE=3 SV=1	C3K2W8	7 kDa	0.378512	0.34	0.022475	0.017271	0.011806	0.01465	0.025934	0.027271	0.017184	0.0226183	2	2	1	1	3	2	1.66667	2
Uncharacterized protein OS=Pseudomonas fluorescens (strain SBW25) GN=PFLU_5687 PE=4 SV=1	C3K3D4	53 kDa	0.378512	0.87	0	0.0048918	0	0	0.0063354	0	0.0016306	0.0021118	0	1	0	0	3	0	0.333333	1
Fructose-bisphosphate aldolase OS=Pseudomonas fluorescens (strain SBW25) GN=fbA PE=4 SV=1	C3K3E8	38 kDa	0.378512	0.018	0.056238	0.062787	0.065192	0.085068	0.072064	0.083277	0.0614057	0.0801363	13	11	14	15	15	16	12.6667	15.3333
Amino-acid acetyltransferase OS=Pseudomonas fluorescens (strain SBW25) GN=argA PE=3 SV=1	C3K3V3	48 kDa	0.378512	0.71	0.0044377	0.0049122	0.004571	0.0029148	0.011705	0.0028241	0.0046403	0.00581463	2	1	1	1	5	1	1.33333	2.33333
Thioredoxin OS=Pseudomonas fluorescens (strain SBW25) GN=trxA PE=3 SV=1	C3K3Z1	12 kDa	0.378512	0.28	0.019485	0.019964	0.027294	0.033871	0.019986	0.031524	0.0222477	0.0284603	3	4	4	4	4	4	3.66667	4
Putative phosphomannomutase/phosphoglucomutase OS=Pseudomonas fluorescens (strain SBW25) GN=PFLU_5986 PE=3 SV=1	C3K474	51 kDa	0.378512	0.16	0.018533	0.019006	0.014375	0.023571	0.017439	0.026913	0.0173047	0.022641	5	5	4	5	8	7	4.66667	6.66667
Putative exported protein OS=Pseudomonas fluorescens (strain SBW25) GN=PFLU_1253 PE=4 SV=1	C3K4Q9	24 kDa	0.378512	0.67	0.013312	0.0028158	0.0061867	0.0098221	0.0032512	0.015781	0.00743817	0.0096181	5	1	2	3	1	4	2.66667	2.66667
3-ketoacyl-CoA thiolase OS=Pseudomonas fluorescens (strain SBW25) GN=faoB PE=3 SV=1	C3K614	42 kDa	0.378512	0.33	0.017995	0.026541	0.027574	0.033773	0.020946	0.035671	0.0240367	0.03013	6	7	6	10	11	7	6.33333	9.33333
Putative DNA-binding protein OS=Pseudomonas fluorescens (strain SBW25) GN=PFLU_1050 PE=3 SV=1	C3K6G0	10 kDa	0.378512	0.13	0.076125	0.058497	0.071978	0.079396	0.081984	0.11084	0.0688667	0.09074	9	10	8	7	14	11	9	10.6667
Aspartyl/glutamyl-tRNA(Asn/Gln) amidotransferase subunit B OS=Pseudomonas fluorescens (strain SBW25) GN=gatB PE=3 SV=1	C3K6Y3	53 kDa	0.378512	0.36	0.011167	0.014539	0.0079264	0.013165	0.021074	0.010764	0.0112108	0.015001	2	4	3	2	9	3	3	4.66667
Glycerol-3-phosphate dehydrogenase [NAD(P)+] OS=Pseudomonas fluorescens (strain SBW25) GN=gpsA PE=3 SV=1	C3K747	36 kDa	0.378512	0.66	0.0028175	0.011346	0.0020773	0.0087948	0.0065501	0.0052989	0.0054136	0.00688127	1	6	1	4	3	2	2.66667	3
Fructose-1,6-bisphosphatase class 1 OS=Pseudomonas fluorescens (strain SBW25) GN=fbp PE=3 SV=1	C3K7D6	37 kDa	0.378512	0.15	0.016112	0.025664	0.015563	0.02283	0.02659	0.026889	0.019113	0.0254363	5	7	4	9	11	10	5.33333	10
Uncharacterized protein OS=Pseudomonas fluorescens (strain SBW25) GN=PFLU_2612 PE=4 SV=1	C3K9M0	11 kDa	0.378512	0.27	0.013615	0.020924	0.021455	0.01775	0.03142	0.02478	0.0186647	0.02465	2	4	3	2	6	3	3	3.66667
Putative regulatory protein OS=Pseudomonas fluorescens (strain SBW25) GN=PFLU_2993 PE=4 SV=1	C3KA84	13 kDa	0.378512	0.048	0.029255	0.02248	0.024587	0.030512	0.031506	0.035497	0.0254407	0.032505	5	5	4	4	7	5	4.66667	5.33333
Putative exported peptidase OS=Pseudomonas fluorescens (strain SBW25) GN=PFLU_0917 PE=3 SV=1	C3KBK6	29 kDa	0.378512	0.65	0.011125	0.0094133	0.0025853	0.013682	0.0027173	0.013189	0.00770787	0.00986277	5	4	1	5	1	4	3.33333	3.33333
Serine acetyltransferase OS=Pseudomonas fluorescens (strain SBW25) GN=srpH PE=4 SV=1	C3KDU9	34 kDa	0.378512	0.68	0	0.0060831	0.0089103	0.0094309	0.0070239	0.0028411	0.0049978	0.00643197	0	3	3	4	3	1	2	2.66667
Putative oxidoreductase OS=Pseudomonas fluorescens (strain SBW25) GN=PFLU_0251 PE=4 SV=1	C3KE51	38 kDa	0.378512	0.56	0.011003	0.0095775	0.0036837	0.010866	0.015106	0.0052374	0.00808807	0.0104031	4	3	1	5	7	2	2.66667	4.66667
Putative enoyl-CoA hydratase OS=Pseudomonas fluorescens (strain SBW25) GN=PFLU_4657 PE=4 SV=1	C3JXQ1	24 kDa	0.263034	0.65	0.0053015	0.014018	0.0030799	0.0097794	0.0097113	0.0078562	0.00746647	0.00911563	2	5	1	3	3	2	2.66667	2.66667
Transaldolase OS=Pseudomonas fluorescens (strain SBW25) GN=tal PE=3 SV=1	C3JXV7	34 kDa	0.263034	0.92	0	0.0021004	0	0.0024422	0	0	0.000700133	0.000814067	1	4	0	3	2	2	1.66667	2.33333
Acetylornithine aminotransferase OS=Pseudomonas fluorescens (strain SBW25) GN=argD PE=3 SV=1	C3JXZ0	43 kDa	0.263034	0.78	0.0023664	0.036654	0.012521	0.015543	0.027464	0.018071	0.0171805	0.0203593	1	11	4	4	11	5	5.33333	6.66667
Uncharacterized protein OS=Pseudomonas fluorescens (strain SBW25) GN=PFLU_3765 PE=4 SV=1	C3JY21	16 kDa	0.263034	0.49	0.23254	0.21178	0.40763	0.33033	0.30307	0.36611	0.283983	0.33317	9	11	11	8	11	11	10.3333	10
DNA-binding protein HU-beta OS=Pseudomonas fluorescens (strain SBW25) GN=PFLU_3926 PE=3 SV=1	C3JYJ7	9 kDa	0.263034	0.14	0.13103	0.11711	0.1157	0.16503	0.1293	0.13535	0.12128	0.143227	7	9	8	7	9	8	8	8
Trigger factor OS=Pseudomonas fluorescens (strain SBW25) GN=tig PE=3 SV=1	C3JYK1	48 kDa	0.263034	0.17	0.12896	0.12517	0.10579	0.1555	0.13747	0.12433	0.119973	0.1391	29	36	23	29	42	25	29.3333	32
Arginine deiminase OS=Pseudomonas fluorescens (strain SBW25) GN=arcA PE=3 SV=1	C3JYQ5	46 kDa	0.263034	0.39	0.014518	0.027575	0.022072	0.025433	0.033516	0.020544	0.0213883	0.0264977	5	9	6	6	12	4	6.66667	7.33333
Putative exported protein OS=Pseudomonas fluorescens (strain SBW25) GN=PFLU_3999 PE=4 SV=1	C3JYZ4	53 kDa	0.263034	0.22	0.45663	0.26128	0.37135	0.50089	0.42667	0.42778	0.363087	0.45178	38	34	38	47	44	45	36.6667	45.3333
Ribonucleoside-diphosphate reductase OS=Pseudomonas fluorescens (strain SBW25) GN=PFLU_4726 PE=3 SV=1	C3K0Q5	107 kDa	0.263034	0.61	0.043954	0.055534	0.049315	0.044512	0.084157	0.043147	0.049601	0.057272	22	25	19	18	26	14	22	19.3333
Flagellar biosynthesis, initiation of hook assembly OS=Pseudomonas fluorescens (strain SBW25) GN=PFLU_4729 PE=4 SV=1	C3K0Q8	25 kDa	0.263034	0.53	0.14203	0.12022	0.14266	0.19411	0.083013	0.21361	0.13497	0.163578	22	21	20	22	18	19	21	19.6667
Flagellin OS=Pseudomonas fluorescens (strain SBW25) GN=PFLU_4448 PE=4 SV=1	C3K0V4	49 kDa	0.263034	0.28	2.2293	1.5429	2.7995	2.5923	2.4226	3.1164	2.19057	2.71043	85	81	82	90	88	95	82.6667	91
10 kDa chaperonin OS=Pseudomonas fluorescens (strain SBW25) GN=groS PE=3 SV=1	C3K1A1	10 kDa	0.263034	0.029	0.057793	0.061064	0.053126	0.065927	0.077802	0.070125	0.0573277	0.0712847	8	11	7	7	13	8	8.66667	9.33333
Histidine--tRNA ligase OS=Pseudomonas fluorescens (strain SBW25) GN=hisS PE=3 SV=1	C3K1L3	48 kDa	0.263034	0.25	0.0067187	0.0085472	0.0088872	0.0088259	0.011814	0.0085512	0.00805103	0.00973037	3	3	3	3	5	3	3	3.66667
DNA repair protein RecN OS=Pseudomonas fluorescens (strain SBW25) GN=recN PE=3 SV=1	C3K277	61 kDa	0.263034	0.35	0.030557	0.039961	0.040184	0.042274	0.049722	0.035395	0.0369007	0.0424637	10	15	11	14	14	6	12	11.3333
Putative ATP-dependent protease OS=Pseudomonas fluorescens (strain SBW25) GN=PFLU_5321 PE=4 SV=1	C3K2C4	89 kDa	0.263034	0.69	0.018715	0.027016	0.0078854	0.012952	0.037471	0.015325	0.0178721	0.021916	9	16	4	5	11	5	9.66667	7
AMP nucleosidase OS=Pseudomonas fluorescens (strain SBW25) GN=amn PE=4 SV=1	C3K2J8	54 kDa	0.263034	0.49	0.024298	0.021287	0.041275	0.037799	0.035012	0.029383	0.0289533	0.0340647	11	8	8	11	13	8	9	10.6667
UvrABC system protein A OS=Pseudomonas fluorescens (strain SBW25) GN=uvrA PE=3 SV=1	C3K2U7	104 kDa	0.263034	0.84	0.0026936	0.0061646	0.0033914	0.0033722	0.011059	0	0.0040832	0.0048104	2	5	2	2	4	0	3	2
Chaperone SurA OS=Pseudomonas fluorescens (strain SBW25) GN=surA PE=3 SV=1	C3K325	49 kDa	0.263034	0.25	0.012983	0.020418	0.020036	0.022741	0.018264	0.024787	0.0178123	0.0219307	6	9	7	7	8	9	7.33333	8
Uncharacterized protein OS=Pseudomonas fluorescens (strain SBW25) GN=PFLU_5830 PE=4 SV=1	C3K3S3	15 kDa	0.263034	0.36	0.037446	0.018631	0.03566	0.037931	0.037302	0.035303	0.030579	0.0368453	6	5	7	6	10	6	6	7.33333
Uncharacterized protein OS=Pseudomonas fluorescens (strain SBW25) GN=PFLU_6006 PE=4 SV=1	C3K494	34 kDa	0.263034	0.65	0.0098333	0.0080602	0.013282	0.018744	0.0093067	0.0084699	0.0103918	0.0121735	5	4	6	8	4	3	5	5
Aspartate ammonia-lyase OS=Pseudomonas fluorescens (strain SBW25) GN=aspA PE=4 SV=1	C3K4E4	51 kDa	0.263034	0.3	0.00402	0.006322	0.0053174	0.0079211	0.0063619	0.0051164	0.0052198	0.00646647	2	3	2	3	3	2	2.33333	2.66667
Oxaloacetate decarboxylase alpha chain OS=Pseudomonas fluorescens (strain SBW25) GN=oadA PE=4 SV=1	C3K4F6	66 kDa	0.263034	0.71	0.021134	0.026207	0.022442	0.022551	0.052528	0.010027	0.023261	0.0283687	6	11	6	7	10	4	7.66667	7
Transaldolase OS=Pseudomonas fluorescens (strain SBW25) GN=talB PE=3 SV=1	C3K5H9	34 kDa	0.263034	0.53	0.022375	0.031403	0.027599	0.021908	0.029008	0.045966	0.0271257	0.032294	8	18	13	11	14	15	13	13.3333
Cell morphology-related protein OS=Pseudomonas fluorescens (strain SBW25) GN=wssG PE=4 SV=1	C3K6B5	23 kDa	0.263034	0.61	0.016552	0.017506	0.012821	0.010178	0.023333	0.02044	0.0156263	0.0179837	6	6	4	3	6	4	5.33333	4.33333
ATP-dependent RNA helicase DeaD OS=Pseudomonas fluorescens (strain SBW25) GN=deaD PE=3 SV=1	C3K6M2	61 kDa	0.263034	0.64	0.01655	0.017222	0.0093011	0.019269	0.023121	0.0083172	0.0143577	0.0169024	5	5	2	4	5	2	4	3.66667
Biosynthetic arginine decarboxylase OS=Pseudomonas fluorescens (strain SBW25) GN=speA PE=3 SV=1	C3K6X4	71 kDa	0.263034	0.14	0.027837	0.025649	0.021433	0.028416	0.034275	0.027707	0.024973	0.0301327	10	11	7	9	10	6	9.33333	8.33333
Putative aminotransferase OS=Pseudomonas fluorescens (strain SBW25) GN=PFLU_1731 PE=4 SV=1	C3K734	45 kDa	0.263034	0.87	0.0015128	0.00615	0.0017577	0.0018604	0.0092374	0	0.00314017	0.00369927	1	3	1	1	5	0	1.66667	2
Putative 4-hydroxyphenylpyruvate dioxygenase OS=Pseudomonas fluorescens (strain SBW25) GN=PFLU_2997 PE=3 SV=1	C3KA88	40 kDa	0.263034	0.78	0.0053674	0.016882	0.0070998	0.0062829	0.020797	0.0075709	0.00978307	0.0115503	2	5	2	3	10	3	3	5.33333
Probable thiol peroxidase OS=Pseudomonas fluorescens (strain SBW25) GN=tpx PE=3 SV=1	C3KAV6	18 kDa	0.263034	0.34	0.031158	0.038478	0.034991	0.039263	0.032808	0.056735	0.0348757	0.0429353	5	7	6	5	10	6	6	7
Putative exported protein OS=Pseudomonas fluorescens (strain SBW25) GN=PFLU_0924 PE=4 SV=1	C3KBL3	51 kDa	0.263034	0.31	0.07515	0.054797	0.072069	0.089984	0.064749	0.080779	0.0673387	0.078504	26	18	17	26	29	23	20.3333	26
4-aminobutyrate aminotransferase OS=Pseudomonas fluorescens (strain SBW25) GN=gabT PE=3 SV=1	C3KBT1	45 kDa	0.263034	0.36	0.026245	0.03106	0.017942	0.029053	0.030373	0.027916	0.0250823	0.029114	9	11	6	7	12	7	8.66667	8.66667
Methionine--tRNA ligase OS=Pseudomonas fluorescens (strain SBW25) GN=metG PE=3 SV=1	C3KBZ7	76 kDa	0.263034	0.38	0.0092681	0.01016	0.011718	0.013251	0.01575	0.0086136	0.010382	0.0125382	4	5	5	6	5	2	4.66667	4.33333
Uncharacterized protein OS=Pseudomonas fluorescens (strain SBW25) GN=PFLU_1180 PE=4 SV=1	C3KDF1	21 kDa	0.263034	0.18	0.026705	0.018771	0.019014	0.028534	0.023221	0.028063	0.0214967	0.026606	6	4	3	6	4	4	4.33333	4.66667
Putative lipoprotein OS=Pseudomonas fluorescens (strain SBW25) GN=PFLU_1236 PE=3 SV=1	C3KEC2	29 kDa	0.263034	0.3	0.043176	0.048792	0.032976	0.053698	0.051136	0.041368	0.041648	0.048734	15	13	10	15	15	11	12.6667	13.6667
Aspartate kinase OS=Pseudomonas fluorescens (strain SBW25) GN=PFLU_4747 PE=1 SV=1	C3JXY0	45 kDa	0.137504	0.28	0.048518	0.053411	0.059466	0.071401	0.061142	0.052383	0.0537983	0.061642	15	18	17	12	13	11	16.6667	12
N-succinylarginine dihydrolase OS=Pseudomonas fluorescens (strain SBW25) GN=astB PE=3 SV=1	C3JXY6	49 kDa	0.137504	0.78	0.014907	0.011493	0.0085102	0.011726	0.011313	0.013648	0.0116367	0.012229	6	5	3	4	5	5	4.66667	4.66667
Acetyl-coenzyme A synthetase OS=Pseudomonas fluorescens (strain SBW25) GN=acsA PE=3 SV=1	C3JXZ8	72 kDa	0.137504	0.81	0.019447	0.030207	0.0098355	0.013519	0.035885	0.017033	0.0198298	0.0221457	8	11	4	5	9	5	7.66667	6.33333
Superoxide dismutase OS=Pseudomonas fluorescens (strain SBW25) GN=PFLU_4855 PE=3 SV=1	C3JZ86	22 kDa	0.137504	0.81	0.036136	0.071463	0.037406	0.038167	0.053075	0.064405	0.048335	0.0518823	6	8	7	5	8	7	7	6.66667
Phenylalanine--tRNA ligase beta subunit OS=Pseudomonas fluorescens (strain SBW25) GN=pheT PE=3 SV=1	C3JZN2	86 kDa	0.137504	0.77	0.018295	0.0095111	0.011	0.015131	0.023846	0.0055228	0.0129354	0.0148333	9	6	5	6	9	2	6.66667	5.66667
Phenylalanine--tRNA ligase alpha subunit OS=Pseudomonas fluorescens (strain SBW25) GN=pheS PE=3 SV=1	C3JZN3	38 kDa	0.137504	0.85	0.022466	0.012756	0.035134	0.034087	0.019825	0.021384	0.023452	0.0250987	8	4	8	12	9	8	6.66667	9.66667
Cell division topological specificity factor OS=Pseudomonas fluorescens (strain SBW25) GN=minE PE=3 SV=1	C3K0D5	10 kDa	0.137504	0.69	0.033712	0.032382	0.035418	0.043951	0.032417	0.03068	0.0338373	0.0356827	4	5	4	4	5	3	4.33333	4
Putative 4-hydroxy-4-methyl-2-oxoglutarate aldolase OS=Pseudomonas fluorescens (strain SBW25) GN=PFLU_4617 PE=3 SV=1	C3K0T6	17 kDa	0.137504	0.63	0.0074807	0.016688	0.013472	0.016987	0.010024	0.016083	0.0125469	0.0143647	2	5	3	3	3	2	3.33333	2.66667
Aspartate aminotransferase OS=Pseudomonas fluorescens (strain SBW25) GN=PFLU_4460 PE=4 SV=1	C3K0W6	43 kDa	0.137504	0.82	0.0121	0.015224	0.0096035	0.0095373	0.017037	0.012321	0.0123092	0.0129651	5	6	3	3	7	4	4.66667	4.66667
Protein disulfide isomerase II OS=Pseudomonas fluorescens (strain SBW25) GN=PFLU_5007 PE=4 SV=1	C3K1G6	26 kDa	0.137504	0.91	0.012545	0.0079606	0	0.012342	0.0061278	0.0037179	0.0068352	0.0073959	5	3	0	4	2	1	2.66667	2.33333
Translation initiation factor IF-2 OS=Pseudomonas fluorescens (strain SBW25) GN=infB PE=3 SV=1	C3K259	91 kDa	0.137504	0.74	0.024288	0.0288	0.035443	0.027764	0.039213	0.027017	0.0295103	0.0313313	22	24	23	13	16	9	23	12.6667
Phosphoglucosamine mutase OS=Pseudomonas fluorescens (strain SBW25) GN=glmM PE=3 SV=1	C3K264	48 kDa	0.137504	0.87	0.022895	0.037594	0.019468	0.021335	0.038867	0.023913	0.0266523	0.0280383	7	10	5	5	13	6	7.33333	8
Chaperone protein DnaK OS=Pseudomonas fluorescens (strain SBW25) GN=dnaK PE=3 SV=1	C3K275	68 kDa	0.137504	0.096	0.28815	0.27867	0.30844	0.33129	0.33425	0.30039	0.291753	0.321977	62	70	60	67	64	54	64	61.6667
Uncharacterized protein OS=Pseudomonas fluorescens (strain SBW25) GN=PFLU_5434 PE=4 SV=1	C3K2N6	17 kDa	0.137504	0.79	0.077101	0.050439	0.053947	0.048899	0.068527	0.073957	0.0604957	0.0637943	12	14	10	8	17	13	12	12.6667
Single-stranded DNA-binding protein OS=Pseudomonas fluorescens (strain SBW25) GN=ssb PE=4 SV=1	C3K2U5	19 kDa	0.137504	0.9	0.031701	0.026929	0.021748	0.016193	0.015924	0.053594	0.0267927	0.0285703	5	6	5	3	5	4	5.33333	4
50S ribosomal protein L23 OS=Pseudomonas fluorescens (strain SBW25) GN=rplW PE=3 SV=1	C3K2X4	11 kDa	0.137504	0.58	0.070051	0.082038	0.082641	0.090662	0.060512	0.11069	0.0782433	0.087288	8	10	11	8	11	11	9.66667	10
Elongation factor Tu OS=Pseudomonas fluorescens (strain SBW25) GN=tuf PE=3 SV=1	C3K2X8	44 kDa	0.137504	0.073	0.48199	0.44298	0.48739	0.53988	0.56135	0.49171	0.470787	0.53098	53	55	53	45	52	44	53.6667	47
50S ribosomal protein L10 OS=Pseudomonas fluorescens (strain SBW25) GN=rplJ PE=3 SV=1	C3K2Y5	18 kDa	0.137504	0.46	0.051298	0.03605	0.04822	0.055455	0.045931	0.047645	0.0451893	0.049677	9	11	8	7	14	6	9.33333	9
Uncharacterized protein OS=Pseudomonas fluorescens (strain SBW25) GN=PFLU_6020 PE=4 SV=1	C3K4A8	56 kDa	0.137504	0.65	0.088112	0.071878	0.065065	0.11408	0.084084	0.054134	0.0750183	0.0840993	18	19	15	20	18	13	17.3333	17
Biotin carboxylase OS=Pseudomonas fluorescens (strain SBW25) GN=accC PE=4 SV=1	C3K4F7	52 kDa	0.137504	0.86	0.0047391	0.0071239	0.0053964	0.0053592	0.010761	0.0025962	0.00575313	0.0062388	1	3	2	1	5	1	2	2.33333
Putative amino acid oxidase OS=Pseudomonas fluorescens (strain SBW25) GN=PFLU_0557 PE=4 SV=1	C3K4K9	27 kDa	0.137504	0.86	0.021518	0.026754	0.011112	0.017513	0.016734	0.028383	0.0197947	0.0208767	9	8	4	4	5	3	7	4
Glucose-1-phosphate thymidylyltransferase OS=Pseudomonas fluorescens (strain SBW25) GN=rfbA PE=3 SV=1	C3K5U5	32 kDa	0.137504	0.56	0.018603	0.015511	0.014606	0.015459	0.023027	0.015523	0.01624	0.018003	5	7	6	6	9	5	6	6.66667
Succinate dehydrogenase iron-sulfur protein OS=Pseudomonas fluorescens (strain SBW25) GN=sdhB PE=4 SV=1	C3K6M6	26 kDa	0.137504	0.9	0.0078163	0.0078361	0.0030272	0.0032041	0.0086909	0.0077219	0.00622653	0.00653897	3	2	1	1	2	2	2	1.66667
2-oxoglutarate dehydrogenase E1 component OS=Pseudomonas fluorescens (strain SBW25) GN=sucA PE=4 SV=1	C3K6M7	106 kDa	0.137504	0.82	0.11931	0.12962	0.16654	0.12601	0.20006	0.11164	0.13849	0.145903	44	57	47	46	52	37	49.3333	45
Alkyl hydroperoxide reductase protein OS=Pseudomonas fluorescens (strain SBW25) GN=PFLU_2989 PE=4 SV=1	C3KA80	20 kDa	0.137504	0.79	0.032881	0.039222	0.026517	0.024983	0.037381	0.041652	0.0328733	0.034672	7	8	6	6	7	6	7	6.33333
Putative reductase OS=Pseudomonas fluorescens (strain SBW25) GN=PFLU_1387 PE=4 SV=1	C3KBP1	38 kDa	0.137504	0.31	0.0054745	0.022876	0.0072414	0.012816	0.014848	0.010296	0.011864	0.0126533	2	9	3	7	8	4	4.66667	6.33333
Putative alkyl hydroperoxide reductase OS=Pseudomonas fluorescens (strain SBW25) GN=PFLU_1152 PE=4 SV=1	C3KBY8	22 kDa	0.137504	0.63	0.079645	0.11298	0.056015	0.11082	0.070147	0.099563	0.08288	0.09351	10	15	8	12	13	10	11	11.6667
3-oxoacyl-[acyl-carrier protein] reductase OS=Pseudomonas fluorescens (strain SBW25) GN=PFLU_3194 PE=3 SV=1	C3KC24	25 kDa	0.137504	0.8	0.017708	0.010284	0.017636	0.018666	0.009268	0.021257	0.0152093	0.016397	6	3	6	6	3	4	5	4.33333
Putative phage-related protein OS=Pseudomonas fluorescens (strain SBW25) GN=PFLU_1176 PE=4 SV=1	C3KCU3	15 kDa	0.137504	0.61	0.021453	0.02885	0.016904	0.027969	0.016503	0.032539	0.0224023	0.0256703	3	5	3	3	4	4	3.66667	3.66667
Uncharacterized protein OS=Pseudomonas fluorescens (strain SBW25) GN=PFLU_3504 PE=4 SV=1	C3KD82	182 kDa	0.137504	0.85	0.03454	0.06433	0.085132	0.039248	0.12751	0.037702	0.061334	0.0681533	40	71	53	40	59	39	54.6667	46
Putative exported protein OS=Pseudomonas fluorescens (strain SBW25) GN=PFLU_1459 PE=4 SV=1	C3KE24	15 kDa	0.137504	0.9	0.010114	0.011658	0.021251	0.019778	0.01945	0.006136	0.014341	0.0151213	2	3	4	3	5	1	3	3
Nicotinate-nucleotide pyrophosphorylase OS=Pseudomonas fluorescens (strain SBW25) GN=nadC PE=3 SV=1	C3KE99	30 kDa	0.137504	0.73	0.0064859	0.011433	0.0075359	0.0079761	0.014155	0.0064075	0.00848493	0.00951287	3	5	3	3	5	2	3.66667	3.33333
Putative histidine-binding periplasmic protein OS=Pseudomonas fluorescens (strain SBW25) GN=PFLU_4765 PE=4 SV=1	C3JXZ7	28 kDa	0	0.72	0.025695	0.024705	0.027141	0.026517	0.022821	0.031154	0.025847	0.0268307	11	10	10	9	8	9	10.3333	8.66667
Ribonucleoside-diphosphate reductase subunit beta OS=Pseudomonas fluorescens (strain SBW25) GN=PFLU_4768 PE=3 SV=1	C3JY00	47 kDa	0	0.97	0.013788	0.024738	0.0091649	0.012136	0.027604	0.0088184	0.015897	0.0161861	4	6	3	4	8	3	4.33333	5
Cysteine--tRNA ligase OS=Pseudomonas fluorescens (strain SBW25) GN=cysS PE=3 SV=1	C3JYD3	52 kDa	0	0.9	0.012415	0.018164	0.011003	0.014372	0.021941	0.0072492	0.0138607	0.0145207	5	7	4	5	10	3	5.33333	6
ATP-dependent Clp protease ATP-binding subunit ClpX OS=Pseudomonas fluorescens (strain SBW25) GN=clpX PE=3 SV=1	C3JYJ9	47 kDa	0	0.94	0.016745	0.023688	0.028153	0.02117	0.030861	0.017853	0.022862	0.0232947	10	12	11	6	12	5	11	7.66667
Major cold shock protein OS=Pseudomonas fluorescens (strain SBW25) GN=cspA3 PE=4 SV=1	C3JYR4	8 kDa	0	1	0.13448	0.10192	0.063752	0.10714	0.054461	0.1387	0.100051	0.1001	6	6	5	4	6	7	5.66667	5.66667
Putative family S43 non-peptidase homologue OS=Pseudomonas fluorescens (strain SBW25) GN=PFLU_4925 PE=4 SV=1	C3JYT9	47 kDa	0	0.85	0.037901	0.021083	0.04019	0.030118	0.03536	0.029769	0.033058	0.031749	13	9	10	9	15	9	10.6667	11
Phosphofructokinase OS=Pseudomonas fluorescens (strain SBW25) GN=PFLU_4156 PE=3 SV=1	C3JZP5	31 kDa	0	0.97	0.0079957	0.0021141	0	0.0049164	0.0048822	0	0.00336993	0.0032662	3	1	0	2	2	0	1.33333	1.33333
Putative putative heat shock protein A OS=Pseudomonas fluorescens (strain SBW25) GN=PFLU_4295 PE=3 SV=1	C3K047	17 kDa	0	0.86	0.059598	0.066087	0.068505	0.075593	0.046579	0.077747	0.06473	0.0666397	11	16	13	9	13	12	13.3333	11.3333
UPF0345 protein PFLU_4399 OS=Pseudomonas fluorescens (strain SBW25) GN=PFLU_4399 PE=3 SV=1	C3K0G3	10 kDa	0	0.65	0.030126	0.028938	0.023737	0.029457	0.028969	0.027416	0.0276003	0.028614	4	5	3	3	5	3	4	3.66667
Putative membrane protein OS=Pseudomonas fluorescens (strain SBW25) GN=PFLU_4501 PE=4 SV=1	C3K104	26 kDa	0	0.81	0.041598	0.032864	0.038856	0.035188	0.043981	0.030497	0.0377727	0.0365553	12	11	13	9	12	7	12	9.33333
Putative O-acetylserine (Thiol)-lyase OS=Pseudomonas fluorescens (strain SBW25) GN=PFLU_4625 PE=4 SV=1	C3K122	33 kDa	0	0.97	0.020767	0.045564	0.023225	0.032561	0.024411	0.033593	0.029852	0.0301883	4	16	10	9	10	8	10	9
ATP synthase subunit beta OS=Pseudomonas fluorescens (strain SBW25) GN=atpD PE=3 SV=1	C3K1E6	49 kDa	0	0.93	0.085406	0.099289	0.074927	0.10144	0.063596	0.098259	0.0865407	0.087765	19	21	20	23	27	22	20	24
Nucleoside diphosphate kinase OS=Pseudomonas fluorescens (strain SBW25) GN=ndk PE=3 SV=1	C3K1L8	15 kDa	0	0.94	0.16308	0.093041	0.10475	0.14752	0.0618	0.16029	0.12029	0.123203	13	11	14	11	12	13	12.6667	12
NifU family protein OS=Pseudomonas fluorescens (strain SBW25) GN=PFLU_5067 PE=4 SV=1	C3K1M4	14 kDa	0	0.91	0.016593	0.012751	0.034864	0.021632	0.012764	0.026845	0.0214027	0.0204137	3	3	6	3	3	4	4	3.33333
Uncharacterized protein OS=Pseudomonas fluorescens (strain SBW25) GN=PFLU_5224 PE=4 SV=1	C3K231	58 kDa	0	0.89	0.026869	0.039984	0.025083	0.028645	0.042499	0.016888	0.0306453	0.029344	10	13	5	7	9	4	9.33333	6.66667
Conserved hypothetical ABC transport, membrane protein OS=Pseudomonas fluorescens (strain SBW25) GN=PFLU_5327 PE=3 SV=1	C3K2D0	62 kDa	0	0.89	0.05211	0.031512	0.046338	0.048747	0.04125	0.03698	0.04332	0.0423257	14	15	12	11	10	9	13.6667	10
Ferredoxin--NADP reductase OS=Pseudomonas fluorescens (strain SBW25) GN=fpr PE=4 SV=1	C3K2E4	29 kDa	0	0.99	0.0070892	0.0074978	0.0054913	0.0087181	0.011543	0	0.00669277	0.0067537	3	3	2	3	4	0	2.66667	2.33333
DNA-directed RNA polymerase subunit beta' OS=Pseudomonas fluorescens (strain SBW25) GN=rpoC PE=3 SV=1	C3K2Y2	155 kDa	0	1	0.056543	0.10045	0.1142	0.055749	0.17432	0.040395	0.0903977	0.0901547	56	93	62	49	69	36	70.3333	51.3333
50S ribosomal protein L11 OS=Pseudomonas fluorescens (strain SBW25) GN=rplK PE=3 SV=1	C3K2Y7	15 kDa	0	0.88	0.12608	0.083566	0.062167	0.076241	0.065486	0.11861	0.0906043	0.086779	13	13	11	11	11	12	12.3333	11.3333
Protein ApaG OS=Pseudomonas fluorescens (strain SBW25) GN=apaG PE=3 SV=1	C3K328	14 kDa	0	0.9	0.011237	0.021588	0.011806	0.0073252	0.021612	0.013636	0.014877	0.0141911	2	5	2	1	5	2	3	2.66667
Putative glycine betaine/L-proline ABC transport system, substrate-binding protein OS=Pseudomonas fluorescens (strain SBW25) GN=PFLU_5680 PE=4 SV=1	C3K3C7	34 kDa	0	0.96	0.0080356	0.0081881	0.0044976	0.0047604	0.0070908	0.0086044	0.0069071	0.00681853	2	4	2	2	3	3	2.66667	2.66667
Glutathione synthetase OS=Pseudomonas fluorescens (strain SBW25) GN=gshB PE=3 SV=1	C3K3J7	35 kDa	0	0.98	0.0030308	0.014239	0.0067038	0.0023652	0.016441	0.0057001	0.0079912	0.00816877	1	7	3	1	7	2	3.66667	3.33333
Dihydroorotase OS=Pseudomonas fluorescens (strain SBW25) GN=pyrC PE=3 SV=1	C3K3K3	44 kDa	0	0.96	0.006814	0.02856	0.018026	0.014918	0.025724	0.011563	0.0178	0.0174017	3	10	6	5	10	4	6.33333	6.33333
Uncharacterized protein OS=Pseudomonas fluorescens (strain SBW25) GN=PFLU_5768 PE=4 SV=1	C3K3L2	16 kDa	0	0.96	0.072742	0.045335	0.051651	0.044867	0.052948	0.070135	0.056576	0.0559833	12	12	9	6	14	9	11	9.66667
D-3-phosphoglycerate dehydrogenase OS=Pseudomonas fluorescens (strain SBW25) GN=serA PE=3 SV=1	C3K3S2	44 kDa	0	0.98	0.023796	0.038081	0.029076	0.019321	0.043295	0.027608	0.0303177	0.0300747	9	13	9	5	17	8	10.3333	10
Acetylglutamate kinase OS=Pseudomonas fluorescens (strain SBW25) GN=argB PE=3 SV=1	C3K475	32 kDa	0	0.6	0.020255	0.021422	0.016474	0.019927	0.017315	0.018009	0.0193837	0.018417	9	10	7	8	7	6	8.66667	7
Uncharacterized protein OS=Pseudomonas fluorescens (strain SBW25) GN=PFLU_5992 PE=4 SV=1	C3K480	32 kDa	0	0.99	0.0033476	0.0089869	0.0074046	0.0052248	0.0051884	0.0094438	0.0065797	0.006619	1	4	3	2	2	3	2.66667	2.33333
Putative branched amino acid ABC transport system, substrate-binding protein OS=Pseudomonas fluorescens (strain SBW25) GN=livJ2 PE=4 SV=1	C3K4K4	40 kDa	0	0.89	0.025485	0.026055	0.016855	0.033378	0.018488	0.013676	0.0227983	0.0218473	10	8	5	9	8	4	7.66667	7
Tryptophan synthase beta chain OS=Pseudomonas fluorescens (strain SBW25) GN=trpB PE=3 SV=1	C3K569	44 kDa	0	0.92	0.020981	0.024866	0.0097021	0.016275	0.019876	0.02098	0.0185164	0.0190437	8	9	3	5	8	7	6.66667	6.66667
Cyclohexadienyl dehydratase OS=Pseudomonas fluorescens (strain SBW25) GN=pheC PE=4 SV=1	C3K5E8	29 kDa	0	0.86	0.011591	0.009807	0.0080803	0.011403	0.0084928	0.010306	0.0098261	0.0100673	5	4	3	4	3	3	4	3.33333
Probable malate:quinone oxidoreductase OS=Pseudomonas fluorescens (strain SBW25) GN=mqo PE=3 SV=1	C3K5I7	60 kDa	0	0.84	0.052574	0.060594	0.038917	0.046186	0.066022	0.045838	0.050695	0.052682	16	16	11	13	16	9	14.3333	12.6667
NADP(H)-dependt aldo-keto reductase OS=Pseudomonas fluorescens (strain SBW25) GN=tas PE=4 SV=1	C3K5Y0	39 kDa	0	0.98	0.0055536	0.0058226	0.0057203	0	0	0.016748	0.00569883	0.00558267	2	2	1	0	0	4	1.66667	1.33333
Putative short chain dehydrogenase OS=Pseudomonas fluorescens (strain SBW25) GN=PFLU_1637 PE=4 SV=1	C3K638	26 kDa	0	0.97	0.0049567	0.0078636	0.0028796	0.0030478	0.012106	0	0.0052333	0.00505127	2	3	1	1	4	0	2	1.66667
Catalase OS=Pseudomonas fluorescens (strain SBW25) GN=katE PE=3 SV=1	C3K6A5	79 kDa	0	0.95	0.0035475	0.0087562	0.0022451	0.0061716	0.0077669	0	0.0048496	0.00464617	2	6	1	3	3	0	3	2
Succinyl-CoA ligase [ADP-forming] subunit beta OS=Pseudomonas fluorescens (strain SBW25) GN=sucC PE=3 SV=1	C3K6N0	41 kDa	0	0.68	0.23325	0.28732	0.26235	0.23961	0.27825	0.23766	0.260973	0.25184	32	37	27	27	30	24	32	27
Chaperone protein HtpG OS=Pseudomonas fluorescens (strain SBW25) GN=htpG PE=3 SV=1	C3K6N7	72 kDa	0	0.77	0.22031	0.22563	0.19003	0.2078	0.22589	0.1878	0.21199	0.207163	63	70	51	61	59	40	61.3333	53.3333
Cold shock protein OS=Pseudomonas fluorescens (strain SBW25) GN=capB PE=4 SV=1	C3K709	8 kDa	0	0.76	0.092343	0.063075	0.086234	0.080259	0.063143	0.087149	0.0805507	0.0768503	8	8	7	6	8	7	7.66667	7
Putative dipeptidase OS=Pseudomonas fluorescens (strain SBW25) GN=PFLU_1860 PE=4 SV=1	C3K7M1	63 kDa	0	0.74	0.0481	0.052976	0.044234	0.03576	0.05101	0.056693	0.0484367	0.047821	19	24	16	11	17	12	19.6667	13.3333
Levansucrase OS=Pseudomonas fluorescens (strain SBW25) GN=lsc PE=3 SV=1	C3K8D6	46 kDa	0	0.47	0.21547	0.23831	0.25876	0.25125	0.26041	0.23572	0.237513	0.249127	31	35	28	23	30	26	31.3333	26.3333
ATP-dependent protease ATPase subunit HslU OS=Pseudomonas fluorescens (strain SBW25) GN=hslU PE=3 SV=1	C3K8V3	50 kDa	0	0.97	0.01536	0.02932	0.011054	0.019853	0.015945	0.019161	0.018578	0.0183197	7	12	5	7	7	6	8	6.66667
Putative exported protein OS=Pseudomonas fluorescens (strain SBW25) GN=PFLU_0884 PE=4 SV=1	C3K8W4	19 kDa	0	0.91	0.056665	0.027662	0.053627	0.047252	0.030769	0.06485	0.0459847	0.0476237	9	9	8	7	10	9	8.66667	8.66667
Histidinol dehydrogenase OS=Pseudomonas fluorescens (strain SBW25) GN=hisD PE=3 SV=1	C3K8X6	47 kDa	0	0.94	0.020343	0.020859	0.008665	0.014342	0.023038	0.011117	0.0166223	0.0161657	8	9	3	5	10	4	6.66667	6.33333
Putative glutathione S-transferase OS=Pseudomonas fluorescens (strain SBW25) GN=PFLU_2378 PE=4 SV=1	C3K975	22 kDa	0	1	0.012317	0.013027	0.0071553	0.01136	0.012012	0.0091259	0.0108331	0.0108326	4	4	2	3	3	2	3.33333	2.66667
Putative 6-phosphogluconate dehydrogenase, decarboxylating OS=Pseudomonas fluorescens (strain SBW25) GN=PFLU_2691 PE=4 SV=1	C3K9U6	35 kDa	0	0.5	0.024455	0.026615	0.025485	0.026177	0.022138	0.0252	0.0255183	0.024505	7	7	7	7	9	7	7	7.66667
Uncharacterized protein OS=Pseudomonas fluorescens (strain SBW25) GN=PFLU_2907 PE=4 SV=1	C3KAZ5	30 kDa	0	0.95	0.0045161	0.0047764	0.0052472	0.0083306	0	0.0066923	0.00484657	0.00500763	2	2	2	3	0	2	2	1.66667
Succinate-semialdehyde dehydrogenase [NADP+] OS=Pseudomonas fluorescens (strain SBW25) GN=gabD PE=3 SV=1	C3KBT0	52 kDa	0	0.9	0.016646	0.017483	0.019221	0.018406	0.021118	0.012738	0.0177833	0.0174207	7	7	6	7	10	5	6.66667	7.33333
Putative FAD-binding oxidase OS=Pseudomonas fluorescens (strain SBW25) GN=PFLU_3195 PE=4 SV=1	C3KC25	52 kDa	0	0.72	0.011181	0.0099968	0.0084169	0.011866	0.0084296	0.010764	0.0098649	0.0103532	2	2	1	2	4	3	1.66667	3
Aconitate hydratase 2 OS=Pseudomonas fluorescens (strain SBW25) GN=PFLU_3489 PE=3 SV=1	C3KCJ5	94 kDa	0	0.99	0.12537	0.15408	0.17677	0.13482	0.16536	0.15542	0.152073	0.151867	48	63	60	50	47	42	57	46.3333
Peptide methionine sulfoxide reductase MsrA OS=Pseudomonas fluorescens (strain SBW25) GN=msrA PE=3 SV=1	C3KCP1	23 kDa	0	0.99	0.011343	0.014996	0.013179	0.013949	0.012922	0.012606	0.0131727	0.013159	4	5	4	4	3	3	4.33333	3.33333
Pyruvate dehydrogenase E1 component OS=Pseudomonas fluorescens (strain SBW25) GN=aceE1 PE=4 SV=1	C3KCP4	99 kDa	0	1	0.1119	0.14214	0.13386	0.10936	0.17319	0.10579	0.1293	0.129447	40	59	43	41	41	30	47.3333	37.3333
Putative phage tail fiber-related protein OS=Pseudomonas fluorescens (strain SBW25) GN=PFLU_1175 PE=4 SV=1	C3KCU2	70 kDa	0	0.79	0.20331	0.20863	0.24796	0.20146	0.24882	0.19051	0.219967	0.213597	41	48	40	38	40	30	43	36
Uncharacterized protein OS=Pseudomonas fluorescens (strain SBW25) GN=PFLU_1186 PE=4 SV=1	C3KDF7	21 kDa	0	0.92	0.022945	0.0429	0.022851	0.032743	0.044995	0.014572	0.0295653	0.03077	8	10	7	7	15	4	8.33333	8.66667
2-ketogluconate reductase OS=Pseudomonas fluorescens (strain SBW25) GN=tkrA PE=3 SV=1	C3KDQ0	35 kDa	0	0.94	0.008896	0.0093269	0.01569	0.018513	0.013788	0.0027885	0.0113043	0.0116965	3	3	4	8	6	1	3.33333	5
Ribosomal protein S12 methylthiotransferase RimO OS=Pseudomonas fluorescens (strain SBW25) GN=rimO PE=3 SV=1	C3KDR4	50 kDa	0	0.99	0.0035212	0.0051501	0.0072872	0.0028298	0.0022728	0.010967	0.0053195	0.00535653	1	3	3	1	1	4	2.33333	2
Glycine--tRNA ligase beta subunit OS=Pseudomonas fluorescens (strain SBW25) GN=glyS PE=3 SV=1	C3KE40	75 kDa	0	0.96	0.029603	0.042719	0.025743	0.025733	0.044949	0.028777	0.0326883	0.033153	14	24	11	12	13	9	16.3333	11.3333
Ribonuclease R OS=Pseudomonas fluorescens (strain SBW25) GN=rnr PE=3 SV=1	C3KE65	97 kDa	0	0.93	0.0014404	0.0038257	0.0054695	0.0018129	0.0059451	0.0034375	0.00357853	0.00373183	1	3	2	1	2	2	2	1.66667
Adenylate kinase OS=Pseudomonas fluorescens (strain SBW25) GN=adk PE=3 SV=1	C3KEC6	23 kDa	0	0.77	0.036864	0.047986	0.039537	0.045334	0.038092	0.044838	0.0414623	0.0427547	12	15	12	13	11	9	13	11
Putative peptidase OS=Pseudomonas fluorescens (strain SBW25) GN=PFLU_3649 PE=4 SV=1	C3JXM0	45 kDa	-0.152003	0.39	0.024948	0.030962	0.022759	0.024707	0.016814	0.026079	0.026223	0.0225333	9	11	7	7	7	9	9	7.66667
Probable transcriptional regulatory protein PFLU_3909 OS=Pseudomonas fluorescens (strain SBW25) GN=PFLU_3909 PE=3 SV=1	C3JYI0	25 kDa	-0.152003	0.45	0.033266	0.032286	0.0211	0.019143	0.028514	0.026912	0.028884	0.0248563	8	9	7	6	9	7	8	7.33333
ATP-dependent Clp protease proteolytic subunit OS=Pseudomonas fluorescens (strain SBW25) GN=clpP PE=3 SV=1	C3JYK0	23 kDa	-0.152003	0.73	0.014447	0.012224	0.0067144	0.014213	0.0070572	0.0085636	0.0111285	0.0099446	5	4	2	4	2	2	3.66667	2.66667
Aspartate--tRNA(Asp/Asn) ligase OS=Pseudomonas fluorescens (strain SBW25) GN=aspS PE=3 SV=1	C3JYT1	66 kDa	-0.152003	0.36	0.094947	0.11324	0.099962	0.074164	0.10745	0.0923	0.102716	0.0913047	25	29	24	18	20	16	26	18
UPF0234 protein PFLU_4927 OS=Pseudomonas fluorescens (strain SBW25) GN=PFLU_4927 PE=3 SV=1	C3JYU1	18 kDa	-0.152003	0.73	0.01136	0.004005	0.0043998	0.0046569	0.0067654	0.0056116	0.00658827	0.00567797	3	1	1	1	2	1	1.66667	1.33333
Putative AraC family transcriptional regulator OS=Pseudomonas fluorescens (strain SBW25) GN=PFLU_4808 PE=4 SV=1	C3JZ42	19 kDa	-0.152003	0.52	0.017932	0.029751	0.020834	0.017641	0.021574	0.021258	0.022839	0.0201577	5	7	5	4	4	4	5.66667	4
Putative exported protein OS=Pseudomonas fluorescens (strain SBW25) GN=PFLU_4824 PE=4 SV=1	C3JZ57	29 kDa	-0.152003	0.92	0.0067243	0.0084446	0	0.0055129	0.0054745	0.0033215	0.0050563	0.00476963	3	3	0	2	2	1	2	1.66667
Acetyl-coenzyme A carboxylase carboxyl transferase subunit beta OS=Pseudomonas fluorescens (strain SBW25) GN=accD PE=3 SV=1	C3JZS4	33 kDa	-0.152003	0.81	0.0061254	0.018247	0.0069448	0.012144	0.0048662	0.010837	0.0104391	0.0092824	1	4	3	3	2	2	2.66667	2.33333
Uncharacterized protein OS=Pseudomonas fluorescens (strain SBW25) GN=PFLU_4242 PE=4 SV=1	C3JZY3	60 kDa	-0.152003	0.7	0.010846	0.0084915	0.0078604	0.0054152	0.013464	0.0046407	0.00906597	0.00783997	3	2	2	2	7	2	2.33333	3.66667
3-oxoacyl-[acyl-carrier-protein] synthase 2 OS=Pseudomonas fluorescens (strain SBW25) GN=PFLU_4703 PE=3 SV=1	C3K0N2	43 kDa	-0.152003	0.79	0.017009	0.016086	0.0092091	0.0091456	0.011592	0.018413	0.0141014	0.0130502	7	5	3	3	4	5	5	4
3-oxoacyl-[acyl-carrier protein] reductase OS=Pseudomonas fluorescens (strain SBW25) GN=PFLU_4705 PE=3 SV=1	C3K0N4	26 kDa	-0.152003	0.41	0.025877	0.031081	0.038286	0.023352	0.03352	0.025244	0.031748	0.027372	7	8	7	6	8	5	7.33333	6.33333
Ribonuclease E OS=Pseudomonas fluorescens (strain SBW25) GN=rne PE=3 SV=1	C3K0P3	118 kDa	-0.152003	0.88	0.027159	0.032082	0.018185	0.016055	0.047964	0.0068764	0.0258087	0.0236318	19	27	12	9	15	3	19.3333	9
Uncharacterized protein OS=Pseudomonas fluorescens (strain SBW25) GN=PFLU_4738 PE=4 SV=1	C3K0R6	28 kDa	-0.152003	0.44	0.019983	0.019503	0.014509	0.015055	0.017138	0.016946	0.0179983	0.0163797	6	7	4	5	5	3	5.66667	4.33333
Phosphoenolpyruvate synthase OS=Pseudomonas fluorescens (strain SBW25) GN=PFLU_4620 PE=3 SV=1	C3K121	86 kDa	-0.152003	0.6	0.094822	0.10389	0.11731	0.085065	0.12178	0.085383	0.105341	0.0974093	35	42	33	26	31	21	36.6667	26
Putative transcriptional regulator OS=Pseudomonas fluorescens (strain SBW25) GN=PFLU_4939 PE=4 SV=1	C3K152	14 kDa	-0.152003	0.45	0.057094	0.052648	0.065979	0.04466	0.052704	0.062349	0.0585737	0.0532377	8	11	10	6	11	9	9.66667	8.66667
Pyruvate kinase OS=Pseudomonas fluorescens (strain SBW25) GN=PFLU_4949 PE=3 SV=1	C3K162	52 kDa	-0.152003	0.48	0.071118	0.064937	0.076848	0.054444	0.077634	0.063259	0.0709677	0.0651123	16	14	10	10	20	12	13.3333	14
Glyceraldehyde-3-phosphate dehydrogenase OS=Pseudomonas fluorescens (strain SBW25) GN=PFLU_4965 PE=3 SV=1	C3K178	36 kDa	-0.152003	0.78	0.0095883	0.040365	0.022085	0.016037	0.02683	0.02081	0.0240128	0.0212257	2	8	5	6	12	6	5	8
60 kDa chaperonin OS=Pseudomonas fluorescens (strain SBW25) GN=groL PE=3 SV=1	C3K1A0	57 kDa	-0.152003	0.09	0.54947	0.51196	0.56343	0.52205	0.48934	0.47704	0.54162	0.496143	77	82	72	66	65	57	77	62.6667
Homoserine dehydrogenase OS=Pseudomonas fluorescens (strain SBW25) GN=PFLU_5006 PE=3 SV=1	C3K1G5	46 kDa	-0.152003	0.84	0.0058323	0.012255	0.014977	0.015486	0.0093425	0.0056351	0.0110214	0.0101545	3	4	5	5	4	2	4	3.66667
Phosphoribosylglycinamide formyltransferase 2 OS=Pseudomonas fluorescens (strain SBW25) GN=purT PE=3 SV=1	C3K1H6	42 kDa	-0.152003	0.39	0.029916	0.047806	0.034501	0.032544	0.033071	0.030862	0.0374077	0.032159	4	7	5	4	6	4	5.33333	4.66667
Peptidyl-prolyl cis-trans isomerase OS=Pseudomonas fluorescens (strain SBW25) GN=PFLU_5175 PE=4 SV=1	C3K1Y2	22 kDa	-0.152003	0.81	0.01487	0.035287	0.020906	0.014629	0.024448	0.026443	0.0236877	0.02184	5	9	6	4	5	6	6.66667	5
Triosephosphate isomerase OS=Pseudomonas fluorescens (strain SBW25) GN=tpiA PE=3 SV=1	C3K263	26 kDa	-0.152003	0.63	0.0072869	0.012845	0.0056444	0.0059742	0.0088988	0.0071989	0.0085921	0.0073573	3	5	2	2	3	2	3.33333	2.33333
Transcription elongation factor GreA OS=Pseudomonas fluorescens (strain SBW25) GN=greA PE=3 SV=1	C3K270	17 kDa	-0.152003	0.77	0.027011	0.035454	0.017933	0.014236	0.017235	0.040027	0.0267993	0.0238327	7	8	4	3	5	7	6.33333	5
Protein GrpE OS=Pseudomonas fluorescens (strain SBW25) GN=grpE PE=3 SV=1	C3K276	21 kDa	-0.152003	0.52	0.042612	0.038134	0.041893	0.040309	0.02802	0.043716	0.0408797	0.0373483	13	11	11	10	7	9	11.6667	8.66667
Ferric uptake regulation protein OS=Pseudomonas fluorescens (strain SBW25) GN=fur PE=4 SV=1	C3K278	15 kDa	-0.152003	0.81	0.01585	0.01624	0.022202	0.013776	0.024386	0.012821	0.0180973	0.0169943	3	4	4	2	5	2	3.66667	3
Putative hydrolase OS=Pseudomonas fluorescens (strain SBW25) GN=PFLU_5493 PE=4 SV=1	C3K2U2	20 kDa	-0.152003	0.78	0.0065556	0.017334	0.0076169	0.0080619	0.01464	0.0048573	0.0105022	0.0091864	2	5	2	2	5	1	3	2.66667
30S ribosomal protein S11 OS=Pseudomonas fluorescens (strain SBW25) GN=rpsK PE=3 SV=1	C3K2V3	14 kDa	-0.152003	0.71	0.10406	0.070768	0.082123	0.074047	0.059928	0.10345	0.0856503	0.0791417	8	9	9	7	8	7	8.66667	7.33333
30S ribosomal protein S5 OS=Pseudomonas fluorescens (strain SBW25) GN=rpsE PE=3 SV=1	C3K2V9	18 kDa	-0.152003	0.5	0.16441	0.21171	0.12749	0.16286	0.10275	0.16736	0.16787	0.144323	14	15	12	9	15	10	13.6667	11.3333
30S ribosomal protein S8 OS=Pseudomonas fluorescens (strain SBW25) GN=rpsH PE=3 SV=1	C3K2W2	14 kDa	-0.152003	0.58	0.063482	0.05829	0.053157	0.040643	0.037704	0.074472	0.0583097	0.0509397	6	9	6	4	9	6	7	6.33333
DNA-directed RNA polymerase subunit beta OS=Pseudomonas fluorescens (strain SBW25) GN=rpoB PE=3 SV=1	C3K2Y3	151 kDa	-0.152003	0.91	0.066022	0.11513	0.12988	0.059544	0.18154	0.053153	0.103677	0.098079	59	98	63	47	67	42	73.3333	52
Malate synthase G OS=Pseudomonas fluorescens (strain SBW25) GN=glcB PE=3 SV=1	C3K371	79 kDa	-0.152003	0.27	0.054169	0.058342	0.055584	0.045888	0.059352	0.042443	0.0560317	0.0492277	22	28	16	15	16	13	22	14.6667
S-adenosylmethionine synthase OS=Pseudomonas fluorescens (strain SBW25) GN=metK PE=3 SV=1	C3K3F5	43 kDa	-0.152003	0.2	0.032656	0.033636	0.028657	0.026096	0.031238	0.027708	0.0316497	0.0283473	10	10	6	7	10	7	8.66667	8
Adenosylhomocysteinase OS=Pseudomonas fluorescens (strain SBW25) GN=ahcY PE=3 SV=1	C3K3G6	51 kDa	-0.152003	0.75	0.05492	0.065115	0.03704	0.056582	0.051098	0.039708	0.0523583	0.0491293	12	16	9	14	20	10	12.3333	14.6667
Putrescine ABC transport system, substrate-binding periplasmic protein OS=Pseudomonas fluorescens (strain SBW25) GN=potF1 PE=4 SV=1	C3K3T8	40 kDa	-0.152003	0.36	0.055077	0.064239	0.060213	0.06369	0.043883	0.052151	0.059843	0.0532413	14	18	12	21	19	16	14.6667	18.6667
Putative glutamine synthetase OS=Pseudomonas fluorescens (strain SBW25) GN=PFLU_5847 PE=3 SV=1	C3K3U0	51 kDa	-0.152003	0.83	0	0.0069342	0.0070829	0.0027923	0.0067278	0.0027054	0.00467237	0.00407517	0	2	1	1	3	1	1	1.66667
Diaminopimelate decarboxylase OS=Pseudomonas fluorescens (strain SBW25) GN=lysA PE=3 SV=1	C3K435	45 kDa	-0.152003	0.71	0.0069453	0.013718	0.012249	0.0091236	0.012213	0.0088397	0.0109708	0.0100588	3	5	4	3	5	3	4	3.66667
Xanthine phosphoribosyltransferase OS=Pseudomonas fluorescens (strain SBW25) GN=xpt PE=3 SV=1	C3K452	20 kDa	-0.152003	0.74	0.012835	0.0091203	0.011185	0.0039461	0.011465	0.014265	0.0110468	0.00989203	4	3	3	1	4	3	3.33333	2.66667
Putative endoribonuclease OS=Pseudomonas fluorescens (strain SBW25) GN=PFLU_5967 PE=4 SV=1	C3K457	13 kDa	-0.152003	0.5	0.011262	0.013949	0.012411	0.014297	0.011018	0.0077219	0.0125407	0.0110123	2	3	2	2	2	1	2.33333	1.66667
Putative aldehyde dehydrogenase OS=Pseudomonas fluorescens (strain SBW25) GN=aldH PE=3 SV=1	C3K466	53 kDa	-0.152003	0.62	0.0095939	0.018234	0.01326	0.010821	0.010198	0.015338	0.013696	0.012119	2	4	3	4	5	5	3	4.66667
Uncharacterized protein OS=Pseudomonas fluorescens (strain SBW25) GN=PFLU_6021 PE=4 SV=1	C3K4A9	17 kDa	-0.152003	0.55	0.21407	0.22893	0.28286	0.21418	0.23049	0.23838	0.241953	0.227683	11	19	16	8	14	8	15.3333	10
Putative thioesterase OS=Pseudomonas fluorescens (strain SBW25) GN=PFLU_6050 PE=4 SV=1	C3K4D7	14 kDa	-0.152003	0.74	0.0052833	0.01218	0.011101	0.0068879	0.012193	0.0064107	0.00952143	0.0084972	1	3	2	1	3	1	2	1.66667
N5-carboxyaminoimidazole ribonucleotide mutase OS=Pseudomonas fluorescens (strain SBW25) GN=purE PE=3 SV=1	C3K4E2	17 kDa	-0.152003	0.83	0.011221	0.020025	0.0043458	0.0056624	0.020047	0.0052702	0.0118639	0.0103265	3	6	1	1	6	1	3.33333	2.66667
Putative ornithine decarboxylase OS=Pseudomonas fluorescens (strain SBW25) GN=PFLU_0811 PE=3 SV=1	C3K4N0	44 kDa	-0.152003	0.42	0.04538	0.063752	0.048148	0.044713	0.047163	0.04953	0.0524267	0.0471353	12	12	12	10	17	10	12	12.3333
Cluster of Dipeptide ABC transport system, substrate-binding protein OS=Pseudomonas fluorescens (strain SBW25) GN=dppA4 PE=4 SV=1 (C3K5C0)	C3K5C0	59 kDa	-0.152003	0.26	0.011864	0.011339	0.015016	0.0094717	0.013313	0.011471	0.0127397	0.0114186	6	7	7	4	7	6	6.66667	5.66667
Putative fumarylacetoacetase OS=Pseudomonas fluorescens (strain SBW25) GN=PFLU_1026 PE=4 SV=1	C3K5D1	46 kDa	-0.152003	0.75	0.012675	0.016475	0.0089079	0.011795	0.016579	0.0057141	0.012686	0.0113627	4	7	3	4	7	2	4.66667	4.33333
2,3,4,5-tetrahydropyridine-2,6-dicarboxylate N-succinyltransferase OS=Pseudomonas fluorescens (strain SBW25) GN=dapD PE=3 SV=1	C3K5E0	36 kDa	-0.152003	0.24	0.087941	0.086068	0.074233	0.0724	0.082949	0.065367	0.0827473	0.073572	12	13	13	13	19	13	12.6667	15
50S ribosomal protein L13 OS=Pseudomonas fluorescens (strain SBW25) GN=rplM PE=3 SV=1	C3K6E1	16 kDa	-0.152003	0.58	0.12145	0.09644	0.087098	0.1105	0.053694	0.10325	0.101663	0.089148	12	15	11	10	13	9	12.6667	10.6667
CTP synthase OS=Pseudomonas fluorescens (strain SBW25) GN=pyrG PE=3 SV=1	C3K6H4	60 kDa	-0.152003	0.77	0.028741	0.028048	0.016671	0.02161	0.028037	0.019366	0.0244867	0.0230043	12	11	7	8	9	5	10	7.33333
Enolase OS=Pseudomonas fluorescens (strain SBW25) GN=eno PE=3 SV=1	C3K6H6	46 kDa	-0.152003	0.61	0.081792	0.08284	0.077256	0.092257	0.073178	0.061426	0.0806293	0.0756203	21	25	18	22	23	15	21.3333	20
Dihydrolipoyl dehydrogenase OS=Pseudomonas fluorescens (strain SBW25) GN=lpd PE=3 SV=1	C3K6M9	50 kDa	-0.152003	0.3	0.17044	0.16628	0.19718	0.15731	0.18186	0.13675	0.177967	0.15864	26	27	27	23	32	20	26.6667	25
Putative hydrolase OS=Pseudomonas fluorescens (strain SBW25) GN=PFLU_1831 PE=4 SV=1	C3K6N8	26 kDa	-0.152003	0.47	0.017563	0.021439	0.017491	0.018513	0.01532	0.01859	0.018831	0.0174743	7	6	6	6	5	5	6.33333	5.33333
Putative acetyl-CoA transferase OS=Pseudomonas fluorescens (strain SBW25) GN=PFLU_2150 PE=3 SV=1	C3K6S8	40 kDa	-0.152003	0.63	0.013787	0.015591	0.021205	0.012381	0.020013	0.01309	0.016861	0.0151613	4	3	5	2	6	2	4	3.33333
1-(5-phosphoribosyl)-5-[(5-phosphoribosylamino)methylideneamino] imidazole-4-carboxamide isomerase OS=Pseudomonas fluorescens (strain SBW25) GN=hisA PE=3 SV=1	C3K6V2	26 kDa	-0.152003	0.67	0.017419	0.01538	0.008674	0.0061205	0.015195	0.01475	0.0138243	0.0120218	7	5	2	2	4	4	4.66667	3.33333
Putative amino acid transport system, substrate-binding protein OS=Pseudomonas fluorescens (strain SBW25) GN=PFLU_1311 PE=3 SV=1	C3K717	27 kDa	-0.152003	0.75	0.030601	0.017427	0.02188	0.026053	0.0086239	0.027906	0.0233027	0.020861	13	6	8	8	3	7	9	6
Glutamine synthetase OS=Pseudomonas fluorescens (strain SBW25) GN=glnA PE=3 SV=1	C3K7C9	52 kDa	-0.152003	0.37	0.20334	0.2449	0.26546	0.18449	0.25551	0.18198	0.2379	0.207327	37	40	37	33	35	29	38	32.3333
Rod shape-determining protein OS=Pseudomonas fluorescens (strain SBW25) GN=mreB PE=4 SV=1	C3K7G0	37 kDa	-0.152003	0.7	0.027362	0.029176	0.054031	0.034944	0.036687	0.027943	0.0368563	0.0331913	12	12	17	12	16	9	13.6667	12.3333
Putative modulation of DNA gyrase-related protein OS=Pseudomonas fluorescens (strain SBW25) GN=PFLU_0870 PE=4 SV=1	C3K7G7	50 kDa	-0.152003	0.76	0.010008	0.0041971	0.0079429	0.010517	0.0063354	0.0025476	0.00738267	0.00646667	5	2	3	4	3	1	3.33333	2.66667
Cluster of Putative dipeptidase OS=Pseudomonas fluorescens (strain SBW25) GN=PFLU_1860 PE=4 SV=1 (C3K7M1)	C3K7M1	63 kDa	-0.152003	0.93	0.0481	0.048345	0.044234	0.025333	0.05101	0.054581	0.046893	0.0436413	19	24	16	11	17	12	19.6667	13.3333
Glucans biosynthesis protein G OS=Pseudomonas fluorescens (strain SBW25) GN=mdoG PE=3 SV=1	C3K815	63 kDa	-0.152003	0.6	0.044797	0.023676	0.025818	0.031544	0.023157	0.027436	0.0314303	0.027379	18	10	9	12	7	7	12.3333	8.66667
UPF0042 nucleotide-binding protein PFLU_0879 OS=Pseudomonas fluorescens (strain SBW25) GN=PFLU_0879 PE=3 SV=1	C3K839	32 kDa	-0.152003	0.8	0.011021	0.013575	0.0074566	0.013154	0.01045	0.0063401	0.0106842	0.00998137	2	6	3	5	4	2	3.66667	3.66667
Putative membrane protein OS=Pseudomonas fluorescens (strain SBW25) GN=PFLU_1330 PE=4 SV=1	C3K865	16 kDa	-0.152003	0.68	0.027583	0.014131	0.028978	0.023973	0.017682	0.022313	0.023564	0.0213227	6	4	6	4	5	4	5.33333	4.33333
Uncharacterized protein OS=Pseudomonas fluorescens (strain SBW25) GN=PFLU_1890 PE=4 SV=1	C3K885	13 kDa	-0.152003	0.77	0.073044	0.034541	0.053126	0.070243	0.034578	0.040907	0.0535703	0.048576	10	8	9	8	8	6	9	7.33333
Putative exported protein OS=Pseudomonas fluorescens (strain SBW25) GN=PFLU_2447 PE=4 SV=1	C3K8L8	19 kDa	-0.152003	0.58	0.029821	0.016427	0.015399	0.020374	0.017759	0.01473	0.020549	0.017621	9	4	4	5	6	3	5.66667	4.66667
Putative ABC transport system, exported protein OS=Pseudomonas fluorescens (strain SBW25) GN=PFLU_0891 PE=4 SV=1	C3K8X1	23 kDa	-0.152003	0.67	0.034028	0.023993	0.036242	0.027898	0.034629	0.025213	0.031421	0.0292467	10	8	11	8	10	6	9.66667	8
Conserved hypothetical MutT/nudix domain protein OS=Pseudomonas fluorescens (strain SBW25) GN=PFLU_1116 PE=3 SV=1	C3K8Y3	15 kDa	-0.152003	0.73	0.019808	0.015769	0.016169	0.026753	0.011839	0.0062249	0.0172487	0.014939	3	4	3	4	3	1	3.33333	2.66667
Bifunctional polymyxin resistance protein ArnA OS=Pseudomonas fluorescens (strain SBW25) GN=arnA PE=3 SV=1	C3KAD2	74 kDa	-0.152003	0.78	0.01528	0.0108	0.015764	0.016428	0.013921	0.0091044	0.013948	0.0131511	6	5	5	5	5	4	5.33333	4.66667
Putative adhesin OS=Pseudomonas fluorescens (strain SBW25) GN=PFLU_0148 PE=4 SV=1	C3KAG2	281 kDa	-0.152003	0.68	0.037798	0.051268	0.064608	0.0315	0.072874	0.027468	0.0512247	0.0439473	56	66	53	33	46	27	58.3333	35.3333
Uracil phosphoribosyltransferase OS=Pseudomonas fluorescens (strain SBW25) GN=upp PE=3 SV=1	C3KAJ8	23 kDa	-0.152003	0.85	0.011503	0.0060831	0.0066828	0.0035366	0.010536	0.0085232	0.00808963	0.00753193	4	2	2	1	3	2	2.66667	2
Glutamate synthase [NADPH] large chain OS=Pseudomonas fluorescens (strain SBW25) GN=gltB PE=4 SV=1	C3KBH1	162 kDa	-0.152003	0.78	0.057498	0.084969	0.11284	0.037531	0.14851	0.031587	0.0851023	0.0725427	63	82	65	34	62	31	70	42.3333
Uncharacterized protein OS=Pseudomonas fluorescens (strain SBW25) GN=PFLU_0931 PE=3 SV=1	C3KBX8	27 kDa	-0.152003	0.68	0.0098715	0.013877	0.0055126	0.008752	0.010032	0.0070308	0.0097537	0.00860493	3	4	2	3	3	2	3	2.66667
3-oxoacyl-[acyl-carrier-protein] synthase 2 OS=Pseudomonas fluorescens (strain SBW25) GN=PFLU_3199 PE=3 SV=1	C3KC29	41 kDa	-0.152003	0.6	0.09845	0.076637	0.089648	0.063072	0.054512	0.11357	0.088245	0.0770513	22	17	17	14	17	18	18.6667	16.3333
Beta-lactamase OS=Pseudomonas fluorescens (strain SBW25) GN=PFLU_3467 PE=3 SV=1	C3KCH4	41 kDa	-0.152003	0.59	0.012642	0.014529	0.010801	0.013811	0.011756	0.0095101	0.0126573	0.0116924	5	7	4	7	6	4	5.33333	5.66667
Putative phage baseplate assembly protein OS=Pseudomonas fluorescens (strain SBW25) GN=PFLU_1173 PE=4 SV=1	C3KCU0	36 kDa	-0.152003	0.44	0.096114	0.12169	0.1049	0.092557	0.11734	0.077267	0.107568	0.0957213	13	18	14	16	21	10	15	15.6667
Putative phage tail-related protein OS=Pseudomonas fluorescens (strain SBW25) GN=PFLU_1174 PE=4 SV=1	C3KCU1	23 kDa	-0.152003	0.77	0.032558	0.043536	0.027453	0.022353	0.029192	0.044488	0.0345157	0.032011	10	9	6	5	7	6	8.33333	6
Putative phage tail-related protein OS=Pseudomonas fluorescens (strain SBW25) GN=PFLU_1178 PE=4 SV=1	C3KDE9	42 kDa	-0.152003	0.47	0.51328	0.43855	0.53226	0.4805	0.50642	0.38643	0.494697	0.457783	50	53	49	39	50	37	50.6667	42
Protein RecA OS=Pseudomonas fluorescens (strain SBW25) GN=recA PE=3 SV=1	C3KDG0	38 kDa	-0.152003	0.72	0.16308	0.18789	0.28954	0.18469	0.2189	0.19086	0.213503	0.19815	22	23	24	17	20	16	23	17.6667
Uncharacterized protein OS=Pseudomonas fluorescens (strain SBW25) GN=PFLU_0754 PE=4 SV=1	C3KDN5	36 kDa	-0.152003	0.91	0	0.0058977	0.0021597	0	0.0045398	0.0027545	0.0026858	0.00243143	0	3	1	0	2	1	1.33333	1
N-acetylmuramoyl-l-alanine amidase OS=Pseudomonas fluorescens (strain SBW25) GN=amiC PE=4 SV=1	C3KDW0	50 kDa	-0.152003	0.91	0.0060937	0.0011502	0	0.0042534	0.002143	0	0.00241463	0.00213213	3	1	0	1	1	0	1.33333	0.666667
Adenylosuccinate synthetase OS=Pseudomonas fluorescens (strain SBW25) GN=purA PE=3 SV=1	C3KDW8	47 kDa	-0.152003	0.64	0.056531	0.099159	0.062558	0.071477	0.064059	0.061924	0.0727493	0.06582	14	19	13	16	22	14	15.3333	17.3333
Alanine--tRNA ligase OS=Pseudomonas fluorescens (strain SBW25) GN=alaS PE=3 SV=1	C3JXY1	94 kDa	-0.321928	0.33	0.05215	0.069508	0.052748	0.044488	0.060364	0.043164	0.0581353	0.0493387	23	31	18	20	19	14	24	17.6667
Isocitrate dehydrogenase [NADP] OS=Pseudomonas fluorescens (strain SBW25) GN=PFLU_3809 PE=4 SV=1	C3JY66	80 kDa	-0.321928	0.14	0.17012	0.18341	0.19301	0.11806	0.1797	0.14224	0.18218	0.146667	64	71	56	42	47	34	63.6667	41
Putative OmpA family lipoprotein OS=Pseudomonas fluorescens (strain SBW25) GN=PFLU_4907 PE=3 SV=1	C3JYS1	18 kDa	-0.321928	0.48	0.065277	0.039327	0.057394	0.061161	0.032808	0.041399	0.0539993	0.0451227	9	11	9	9	10	8	9.66667	9
Uncharacterized protein OS=Pseudomonas fluorescens (strain SBW25) GN=PFLU_4924 PE=4 SV=1	C3JYT8	16 kDa	-0.321928	0.34	0.005021	0.011575	0.01055	0.0065459	0.007725	0.0060925	0.00904867	0.0067878	1	3	2	1	2	1	2	1.33333
Maltose-binding protein OS=Pseudomonas fluorescens (strain SBW25) GN=PFLU_4846 PE=4 SV=1	C3JZ77	46 kDa	-0.321928	0.14	0.026129	0.025042	0.017816	0.017693	0.020058	0.014285	0.0229957	0.0173453	9	11	6	6	8	5	8.66667	6.33333
Major cold shock protein OS=Pseudomonas fluorescens (strain SBW25) GN=cspA2 PE=4 SV=1	C3JZN9	8 kDa	-0.321928	0.19	0.091166	0.065784	0.063752	0.052742	0.062241	0.06136	0.0735673	0.058781	5	6	6	4	7	5	5.66667	5.33333
Putative inosine-uridine preferring nucleoside hydrolase OS=Pseudomonas fluorescens (strain SBW25) GN=PFLU_4154 PE=4 SV=1	C3JZP3	37 kDa	-0.321928	0.48	0.016856	0.038412	0.028936	0.026307	0.02177	0.021134	0.028068	0.0230703	6	11	7	12	10	8	8	10
Putative L-asparaginase II OS=Pseudomonas fluorescens (strain SBW25) GN=PFLU_4161 PE=3 SV=1	C3JZQ0	39 kDa	-0.321928	0.44	0.015924	0.017476	0.0089782	0.010356	0.014397	0.009983	0.0141261	0.0115787	6	6	2	5	7	4	4.66667	5.33333
O-succinylhomoserine sulfhydrylase OS=Pseudomonas fluorescens (strain SBW25) GN=PFLU_4182 PE=3 SV=1	C3JZS0	43 kDa	-0.321928	0.48	0.027661	0.027495	0.016586	0.026969	0.011909	0.019626	0.023914	0.0195013	5	10	4	5	5	4	6.33333	4.66667
Peptidyl-prolyl cis-trans isomerase OS=Pseudomonas fluorescens (strain SBW25) GN=PFLU_4533 PE=3 SV=1	C3K013	20 kDa	-0.321928	0.33	0.032603	0.047411	0.034093	0.028992	0.037861	0.028988	0.0380357	0.031947	9	10	7	7	11	6	8.66667	8
Probable allantoicase OS=Pseudomonas fluorescens (strain SBW25) GN=alc PE=3 SV=1	C3K0A7	37 kDa	-0.321928	0.41	0.026124	0.036276	0.015358	0.022651	0.022493	0.014612	0.0259193	0.0199187	8	9	4	10	10	3	7	7.66667
Chemotaxis protein CheW OS=Pseudomonas fluorescens (strain SBW25) GN=PFLU_4407 PE=4 SV=1	C3K0H1	18 kDa	-0.321928	0.37	0.069728	0.04894	0.061121	0.064386	0.023827	0.051077	0.0599297	0.04643	7	7	7	7	7	7	7	7
Electron transfer flavoprotein alpha-subunit OS=Pseudomonas fluorescens (strain SBW25) GN=PFLU_4676 PE=4 SV=1	C3K0K5	31 kDa	-0.321928	0.027	0.086436	0.078762	0.08142	0.070602	0.061986	0.072962	0.082206	0.0685167	13	18	20	12	19	13	17	14.6667
Electron transfer flavoprotein beta-subunit OS=Pseudomonas fluorescens (strain SBW25) GN=PFLU_4677 PE=4 SV=1	C3K0K6	26 kDa	-0.321928	0.027	0.19833	0.20659	0.22479	0.16996	0.1883	0.16737	0.209903	0.17521	24	21	22	17	18	18	22.3333	17.6667
Putative pterin-4-alpha-carbinolamine dehydratase OS=Pseudomonas fluorescens (strain SBW25) GN=PFLU_4459 PE=3 SV=1	C3K0W5	13 kDa	-0.321928	0.41	0.023999	0.0092208	0.025212	0.015644	0.013846	0.01456	0.0194773	0.0146833	4	2	4	2	3	2	3.33333	2.33333
Glutathione peroxidase OS=Pseudomonas fluorescens (strain SBW25) GN=PFLU_4478 PE=3 SV=1	C3K0Y3	20 kDa	-0.321928	0.8	0.019989	0.015415	0	0.013238	0.011904	0.0049369	0.0118013	0.0100263	6	4	0	2	4	1	3.33333	2.33333
Putative alanyl-tRNA synthetase OS=Pseudomonas fluorescens (strain SBW25) GN=PFLU_4627 PE=4 SV=1	C3K125	27 kDa	-0.321928	0.45	0.035485	0.041022	0.020636	0.031943	0.026863	0.021169	0.032381	0.0266583	11	9	6	5	8	4	8.66667	5.66667
Fumarate and nitrate reduction regulatory protein OS=Pseudomonas fluorescens (strain SBW25) GN=PFLU_4570 PE=4 SV=1	C3K146	27 kDa	-0.321928	0.71	0.0099947	0.010158	0	0.0061455	0.0061027	0.0037027	0.00671757	0.00531697	4	3	0	2	2	1	2.33333	1.66667
Putative fumarate hydratase OS=Pseudomonas fluorescens (strain SBW25) GN=PFLU_4952 PE=4 SV=1	C3K165	55 kDa	-0.321928	0.21	0.051934	0.042981	0.071035	0.034873	0.047567	0.04275	0.0553167	0.04173	13	13	17	10	15	12	14.3333	12.3333
Phosphogluconate dehydratase OS=Pseudomonas fluorescens (strain SBW25) GN=PFLU_4964 PE=4 SV=1	C3K177	65 kDa	-0.321928	0.64	0.0041602	0.014732	0.0078983	0.004825	0.012144	0.0035971	0.00893017	0.00685537	2	8	3	2	4	1	4.33333	2.33333
ATP synthase subunit alpha OS=Pseudomonas fluorescens (strain SBW25) GN=atpA PE=3 SV=1	C3K1E8	55 kDa	-0.321928	0.12	0.10215	0.12843	0.11613	0.11038	0.079245	0.080989	0.11557	0.0902047	26	27	22	20	23	19	25	20.6667
30S ribosomal protein S16 OS=Pseudomonas fluorescens (strain SBW25) GN=rpsP PE=3 SV=1	C3K1H1	9 kDa	-0.321928	0.0051	0.051178	0.052436	0.053766	0.044481	0.045931	0.041399	0.05246	0.043937	5	7	6	3	7	4	6	4.66667
Trehalose-6-phosphate hydrolase OS=Pseudomonas fluorescens (strain SBW25) GN=PFLU_5039 PE=4 SV=1	C3K1J6	63 kDa	-0.321928	0.29	0.017378	0.020829	0.011684	0.010934	0.012286	0.01567	0.0166303	0.0129633	4	5	4	3	3	4	4.33333	3.33333
Inosine-5'-monophosphate dehydrogenase OS=Pseudomonas fluorescens (strain SBW25) GN=guaB PE=3 SV=1	C3K1K1	52 kDa	-0.321928	0.41	0.039553	0.037332	0.021843	0.024995	0.03524	0.017561	0.0329093	0.025932	11	13	5	7	16	5	9.66667	9.33333
50S ribosomal protein L27 OS=Pseudomonas fluorescens (strain SBW25) GN=rpmA PE=3 SV=1	C3K1X7	9 kDa	-0.321928	0.53	0.1186	0.086785	0.099714	0.096104	0.032036	0.11942	0.1017	0.08252	5	5	5	3	4	3	5	3.33333
Glutamate-1-semialdehyde 2,1-aminomutase OS=Pseudomonas fluorescens (strain SBW25) GN=hemL PE=3 SV=1	C3K2K3	45 kDa	-0.321928	0.52	0.033667	0.027723	0.014881	0.023646	0.020735	0.020046	0.0254237	0.0214757	11	10	5	8	8	7	8.66667	7.66667
Leucine--tRNA ligase OS=Pseudomonas fluorescens (strain SBW25) GN=leuS PE=3 SV=1	C3K2L2	97 kDa	-0.321928	0.013	0.039379	0.0422	0.039547	0.029591	0.035054	0.02885	0.0403753	0.031165	16	26	16	12	11	9	19.3333	10.6667
Riboflavin synthase alpha chain OS=Pseudomonas fluorescens (strain SBW25) GN=ribE PE=4 SV=1	C3K2S1	23 kDa	-0.321928	0.51	0.02217	0.020517	0.016099	0.013632	0.010153	0.02464	0.0195953	0.0161417	8	7	5	4	3	5	6.66667	4
DNA-directed RNA polymerase subunit alpha OS=Pseudomonas fluorescens (strain SBW25) GN=rpoA PE=3 SV=1	C3K2V1	37 kDa	-0.321928	0.49	0.041978	0.082028	0.038342	0.043117	0.051371	0.033809	0.054116	0.0427657	11	16	9	9	13	7	12	9.66667
50S ribosomal protein L30 OS=Pseudomonas fluorescens (strain SBW25) GN=rpmD PE=3 SV=1	C3K2V8	7 kDa	-0.321928	0.46	0.13719	0.13221	0.076942	0.1134	0.056339	0.11128	0.115447	0.093673	5	9	6	3	6	4	6.66667	4.33333
50S ribosomal protein L6 OS=Pseudomonas fluorescens (strain SBW25) GN=rplF PE=3 SV=1	C3K2W1	19 kDa	-0.321928	0.42	0.11332	0.15886	0.083504	0.091125	0.088886	0.11256	0.118561	0.0975237	15	18	12	10	11	12	15	11
50S ribosomal protein L5 OS=Pseudomonas fluorescens (strain SBW25) GN=rplE PE=3 SV=1	C3K2W4	21 kDa	-0.321928	0.34	0.091587	0.12764	0.064939	0.083333	0.073945	0.065577	0.094722	0.074285	14	16	11	10	14	7	13.6667	10.3333
50S ribosomal protein L24 OS=Pseudomonas fluorescens (strain SBW25) GN=rplX PE=3 SV=1	C3K2W5	11 kDa	-0.321928	0.22	0.2155	0.17555	0.12839	0.14921	0.12044	0.13407	0.173147	0.134573	21	26	17	14	23	12	21.3333	16.3333
30S ribosomal protein S10 OS=Pseudomonas fluorescens (strain SBW25) GN=rpsJ PE=3 SV=1	C3K2X7	12 kDa	-0.321928	0.25	0.12779	0.10809	0.086653	0.089609	0.079312	0.10008	0.107511	0.089667	15	17	12	8	15	12	14.6667	11.6667
Elongation factor G OS=Pseudomonas fluorescens (strain SBW25) GN=fusA PE=3 SV=1	C3K2X9	77 kDa	-0.321928	0.29	0.27468	0.29206	0.36087	0.22701	0.32512	0.21325	0.309203	0.255127	65	74	63	52	60	48	67.3333	53.3333
Phosphoglycerate kinase OS=Pseudomonas fluorescens (strain SBW25) GN=pgk PE=3 SV=1	C3K3F1	40 kDa	-0.321928	0.38	0.037832	0.067599	0.043821	0.039651	0.029716	0.048563	0.0497507	0.03931	12	13	11	9	10	7	12	8.66667
UPF0312 protein PFLU_5725 OS=Pseudomonas fluorescens (strain SBW25) GN=PFLU_5725 PE=3 SV=1	C3K3H1	21 kDa	-0.321928	0.024	0.087778	0.093171	0.076022	0.058884	0.063552	0.070317	0.085657	0.064251	19	15	14	11	11	8	16	10
Pyrroline-5-carboxylate reductase OS=Pseudomonas fluorescens (strain SBW25) GN=PFLU_5764 PE=3 SV=1	C3K3K8	28 kDa	-0.321928	0.18	0.0089658	0.011853	0.010417	0.0055129	0.0082118	0.0099646	0.0104119	0.00789643	4	5	4	2	3	2	4.33333	2.33333
Putative cytochrome c5 OS=Pseudomonas fluorescens (strain SBW25) GN=PFLU_5964 PE=4 SV=1	C3K454	14 kDa	-0.321928	0.49	0.010488	0.024179	0.027547	0.020511	0.016137	0.012726	0.020738	0.016458	2	6	5	3	4	2	4.33333	3
50S ribosomal protein L33 OS=Pseudomonas fluorescens (strain SBW25) GN=rpmG PE=3 SV=1	C3K468	6 kDa	-0.321928	0.22	0.027763	0.032002	0.029167	0.018098	0.032036	0.016844	0.029644	0.022326	2	3	2	1	3	1	2.33333	1.66667
Uncharacterized protein OS=Pseudomonas fluorescens (strain SBW25) GN=PFLU_5996 PE=4 SV=1	C3K484	14 kDa	-0.321928	0.4	0.078662	0.047494	0.094447	0.036626	0.047545	0.081813	0.0735343	0.055328	12	11	15	5	11	12	12.6667	9.33333
Putative phosphatase OS=Pseudomonas fluorescens (strain SBW25) GN=PFLU_6011 PE=4 SV=1	C3K499	26 kDa	-0.321928	0.6	0.010204	0.0080939	0.0029639	0.0062741	0.0031152	0.0075603	0.00708727	0.00564987	4	3	1	2	1	2	2.66667	1.66667
DNA-binding protein HU1 OS=Pseudomonas fluorescens (strain SBW25) GN=hupA PE=3 SV=1	C3K4C0	10 kDa	-0.321928	0.58	0.062238	0.059783	0.032693	0.020285	0.059847	0.0472	0.0515713	0.042444	7	10	4	2	10	5	7	5.66667
Uncharacterized protein OS=Pseudomonas fluorescens (strain SBW25) GN=PFLU_1534 PE=4 SV=1	C3K4V0	26 kDa	-0.321928	0.82	0.0074351	0.0078636	0.0057591	0	0.0030266	0.01469	0.00701927	0.00590553	3	3	2	0	1	4	2.66667	1.66667
Soluble pyridine nucleotide transhydrogenase OS=Pseudomonas fluorescens (strain SBW25) GN=sthA PE=3 SV=1	C3K4W1	51 kDa	-0.321928	0.5	0.021299	0.018313	0.022015	0.021612	0.022563	0.0032523	0.0205423	0.0158091	7	5	3	5	7	1	5	4.33333
Pectin lyase OS=Pseudomonas fluorescens (strain SBW25) GN=pnl PE=3 SV=1	C3K565	34 kDa	-0.321928	0.14	0.57349	0.45128	0.62455	0.45689	0.47914	0.39945	0.549773	0.44516	34	44	43	33	37	35	40.3333	35
Dipeptide ABC transport system, substrate-binding protein OS=Pseudomonas fluorescens (strain SBW25) GN=dppA4 PE=4 SV=1	C3K5C0	59 kDa	-0.321928	0.45	0.013666	0.011339	0.017401	0.0094717	0.013313	0.011471	0.0141353	0.0114186	6	7	7	4	7	6	6.66667	5.66667
Methionine aminopeptidase OS=Pseudomonas fluorescens (strain SBW25) GN=map1 PE=3 SV=1	C3K5E5	29 kDa	-0.321928	0.51	0.023649	0.01488	0.010898	0.008651	0.017182	0.013899	0.0164757	0.013244	7	6	4	3	5	4	5.66667	4
Putative reductase PFLU_1621 OS=Pseudomonas fluorescens (strain SBW25) GN=PFLU_1621 PE=3 SV=1	C3K5J5	43 kDa	-0.321928	0.24	0.068472	0.1162	0.075779	0.066301	0.068103	0.064683	0.086817	0.0663623	22	28	23	18	23	21	24.3333	20.6667
Citrate synthase OS=Pseudomonas fluorescens (strain SBW25) GN=gltA PE=3 SV=1	C3K673	48 kDa	-0.321928	0.0036	0.077081	0.085374	0.078689	0.062703	0.065407	0.064045	0.0803813	0.0640517	17	24	15	13	17	11	18.6667	13.6667
Phosphatidylcholine-hydrolyzing phospholipase C OS=Pseudomonas fluorescens (strain SBW25) GN=plc PE=4 SV=1	C3K6E9	42 kDa	-0.321928	0.23	0.12285	0.16258	0.11603	0.11697	0.11721	0.1019	0.13382	0.112027	24	28	21	19	25	22	24.3333	22
Phosphoserine aminotransferase OS=Pseudomonas fluorescens (strain SBW25) GN=serC PE=3 SV=1	C3K6J5	40 kDa	-0.321928	0.41	0.01863	0.034967	0.021931	0.020769	0.016499	0.023468	0.025176	0.0202453	7	10	6	10	8	5	7.66667	7.66667
Elongation factor P OS=Pseudomonas fluorescens (strain SBW25) GN=efp PE=3 SV=1	C3K6L0	21 kDa	-0.321928	0.23	0.10202	0.099345	0.07645	0.069392	0.050942	0.093966	0.092605	0.0714333	15	18	15	13	13	14	16	13.3333
Succinyl-CoA ligase [ADP-forming] subunit alpha OS=Pseudomonas fluorescens (strain SBW25) GN=sucD PE=3 SV=1	C3K6N1	30 kDa	-0.321928	0.015	0.31422	0.29129	0.29904	0.23845	0.22623	0.26765	0.301517	0.24411	40	35	34	27	33	27	36.3333	29
3-oxoacyl-[acyl-carrier-protein] synthase I OS=Pseudomonas fluorescens (strain SBW25) GN=fabB PE=3 SV=1	C3K6P2	43 kDa	-0.321928	0.53	0.061015	0.11312	0.072499	0.069537	0.085987	0.052777	0.0822113	0.0694337	12	17	11	11	16	11	13.3333	12.6667
Biotin carboxylase OS=Pseudomonas fluorescens (strain SBW25) GN=accC PE=4 SV=1	C3K6W6	49 kDa	-0.321928	0.38	0.059784	0.072801	0.032168	0.052341	0.04966	0.035656	0.0549177	0.0458857	14	19	11	11	17	10	14.6667	12.6667
Deoxycytidine triphosphate deaminase OS=Pseudomonas fluorescens (strain SBW25) GN=dcd PE=3 SV=1	C3K710	21 kDa	-0.321928	0.17	0.037518	0.050493	0.043728	0.037304	0.025302	0.039846	0.043913	0.0341507	6	8	7	6	7	4	7	5.66667
Putative 3-oxoacyl-(Acyl-carrier-protein) synthase III OS=Pseudomonas fluorescens (strain SBW25) GN=PFLU_1666 PE=4 SV=1	C3K730	37 kDa	-0.321928	0.48	0.0046463	0.0057232	0.010047	0.0044364	0.0044055	0.0071376	0.0068055	0.0053265	1	3	3	2	2	1	2.33333	1.66667
3-hydroxydecanoyl-[acyl-carrier-protein] dehydratase OS=Pseudomonas fluorescens (strain SBW25) GN=fabA PE=3 SV=1	C3K743	19 kDa	-0.321928	0.17	0.10997	0.1385	0.093827	0.086567	0.066882	0.10383	0.114099	0.0857597	13	22	16	11	21	14	17	15.3333
Protein-export protein SecB OS=Pseudomonas fluorescens (strain SBW25) GN=secB PE=3 SV=1	C3K7C1	18 kDa	-0.321928	0.67	0.074286	0.033973	0.045887	0.060655	0.017126	0.051398	0.051382	0.0430597	7	5	6	7	5	6	6	6
Putative exported protein OS=Pseudomonas fluorescens (strain SBW25) GN=PFLU_1322 PE=4 SV=1	C3K7J6	26 kDa	-0.321928	0.78	0.0096391	0	0.0027999	0.0059269	0	0.003571	0.00414633	0.00316597	4	0	1	2	0	1	1.66667	1
Putative lipoprotein OS=Pseudomonas fluorescens (strain SBW25) GN=PFLU_1752 PE=4 SV=1	C3K7L3	8 kDa	-0.321928	0.52	0.058189	0.044714	0.091697	0.050574	0.037302	0.070606	0.0648667	0.0528273	4	5	7	3	4	6	5.33333	4.33333
Putative acyl-CoA dehydrogenase OS=Pseudomonas fluorescens (strain SBW25) GN=PFLU_0115 PE=3 SV=1	C3K7Z3	43 kDa	-0.321928	0.82	0.0073341	0.0016407	0	0.0040501	0	0.0031115	0.0029916	0.0023872	3	1	0	1	0	1	1.33333	0.666667
Proline iminopeptidase OS=Pseudomonas fluorescens (strain SBW25) GN=pip PE=3 SV=1	C3K813	37 kDa	-0.321928	0.56	0.010811	0.015971	0.0065793	0.013826	0.0069152	0.0055942	0.0111204	0.00877847	4	8	3	4	3	2	5	3
Uncharacterized protein OS=Pseudomonas fluorescens (strain SBW25) GN=PFLU_2865 PE=4 SV=1	C3KA42	8 kDa	-0.321928	0.53	0.093021	0.15943	0.14857	0.072378	0.067144	0.17683	0.133674	0.105451	6	12	8	5	9	8	8.66667	7.33333
UTP--glucose-1-phosphate uridylyltransferase OS=Pseudomonas fluorescens (strain SBW25) GN=PFLU_2985 PE=3 SV=1	C3KA76	31 kDa	-0.321928	0.48	0.041104	0.060214	0.035546	0.016454	0.039918	0.050779	0.0456213	0.035717	11	16	14	4	10	11	13.6667	8.33333
Putative NADP-dependent malic enzyme OS=Pseudomonas fluorescens (strain SBW25) GN=PFLU_0405 PE=3 SV=1	C3KAH7	45 kDa	-0.321928	0.17	0.16833	0.22994	0.1485	0.13726	0.15597	0.12118	0.182257	0.138137	36	44	26	28	32	24	35.3333	28
Putative lipoprotein OS=Pseudomonas fluorescens (strain SBW25) GN=PFLU_0908 PE=4 SV=1	C3KAK7	21 kDa	-0.321928	0.16	0.028139	0.028727	0.029061	0.023069	0.027929	0.013899	0.0286423	0.0216323	9	6	7	6	10	3	7.33333	6.33333
Dihydroorotase OS=Pseudomonas fluorescens (strain SBW25) GN=pyrC PE=3 SV=1	C3KBZ0	38 kDa	-0.321928	0.55	0.011936	0.013431	0.007723	0.010772	0.012837	0.0025961	0.01103	0.00873503	4	4	2	5	6	1	3.33333	4
Putativ ATP-binding protein OS=Pseudomonas fluorescens (strain SBW25) GN=PFLU_1162 PE=4 SV=1	C3KBZ8	38 kDa	-0.321928	0.69	0.0087534	0.003076	0.0069828	0.0041195	0.010227	0	0.00627073	0.00478217	2	1	2	2	5	0	1.66667	2.33333
Putative lipopolysaccharide biosynthesis-related epimerase/dehydratase OS=Pseudomonas fluorescens (strain SBW25) GN=PFLU_0483 PE=4 SV=1	C3KDB9	33 kDa	-0.321928	0.48	0.0050989	0.0062806	0.0068997	0.0073028	0.0048346	0.0029333	0.00609307	0.00502357	1	3	3	3	2	1	2.33333	2
Putative phage tail-related protein OS=Pseudomonas fluorescens (strain SBW25) GN=PFLU_1179 PE=4 SV=1	C3KDF0	18 kDa	-0.321928	0.06	0.28591	0.28369	0.34272	0.23482	0.19713	0.265	0.304107	0.232317	21	22	18	18	24	15	20.3333	19
Putative phage-related protein OS=Pseudomonas fluorescens (strain SBW25) GN=PFLU_1183 PE=4 SV=1	C3KDF4	14 kDa	-0.321928	0.14	0.033186	0.029751	0.034864	0.028843	0.029783	0.020134	0.0326003	0.0262533	6	7	5	4	6	2	6	4
Glucans biosynthesis protein D OS=Pseudomonas fluorescens (strain SBW25) GN=opgD PE=3 SV=1	C3KDR8	61 kDa	-0.321928	0.66	0.011701	0.0037239	0.0059177	0.0029421	0.010907	0.0022603	0.0071142	0.0053698	4	2	2	1	4	1	2.66667	2
DNA polymerase III subunit beta OS=Pseudomonas fluorescens (strain SBW25) GN=dnaN PE=4 SV=1	C3KDU3	41 kDa	-0.321928	0.32	0.096971	0.11875	0.070183	0.077419	0.084726	0.075581	0.0953013	0.079242	15	17	11	12	16	11	14.3333	13
30S ribosomal protein S6 OS=Pseudomonas fluorescens (strain SBW25) GN=rpsF PE=3 SV=1	C3KE67	16 kDa	-0.321928	0.19	0.12365	0.096872	0.085002	0.079112	0.073911	0.09204	0.101841	0.0816877	20	21	16	12	18	15	19	15
Putative hydrolase OS=Pseudomonas fluorescens (strain SBW25) GN=PFLU_4647 PE=4 SV=1	C3JXQ0	25 kDa	-0.514573	0.53	0.007987	0.0056315	0.0030933	0.003274	0	0.0078905	0.0055706	0.0037215	3	2	1	1	0	2	2	1
Peptidyl-prolyl cis-trans isomerase OS=Pseudomonas fluorescens (strain SBW25) GN=PFLU_3873 PE=3 SV=1	C3JYD5	18 kDa	-0.514573	0.28	0.098522	0.18911	0.10961	0.097265	0.084969	0.10534	0.132414	0.095858	20	26	23	17	24	14	23	18.3333
Uncharacterized protein OS=Pseudomonas fluorescens (strain SBW25) GN=PFLU_4832 PE=4 SV=1	C3JZ64	17 kDa	-0.514573	0.46	0.031895	0.041848	0.01839	0.010723	0.038402	0.016805	0.030711	0.0219767	7	12	4	2	10	2	7.66667	4.66667
Uncharacterized protein OS=Pseudomonas fluorescens (strain SBW25) GN=PFLU_4126C PE=4 SV=1	C3JZL7	17 kDa	-0.514573	0.17	0.015734	0.01183	0.01371	0.0048371	0.011831	0.011658	0.013758	0.00944203	4	2	3	1	2	2	3	1.66667
Putative aspartate-semialdehyde dehydrogenase OS=Pseudomonas fluorescens (strain SBW25) GN=PFLU_4191 PE=3 SV=1	C3JZT5	36 kDa	-0.514573	0.82	0	0.008836	0	0.0021923	0.004354	0	0.00294533	0.0021821	0	3	0	1	2	0	1	1
Site-determining protein OS=Pseudomonas fluorescens (strain SBW25) GN=PFLU_4370 PE=3 SV=1	C3K0D4	29 kDa	-0.514573	0.18	0.020687	0.035598	0.023744	0.017303	0.021115	0.018974	0.0266763	0.0191307	8	11	7	5	6	5	8.66667	5.33333
Probable M18 family aminopeptidase 2 OS=Pseudomonas fluorescens (strain SBW25) GN=apeB PE=3 SV=1	C3K0D7	47 kDa	-0.514573	0.27	0.039343	0.034174	0.020737	0.024304	0.028354	0.017102	0.031418	0.0232533	9	14	7	7	12	6	10	8.33333
Putative outer membrane porin A protein OS=Pseudomonas fluorescens (strain SBW25) GN=PFLU_4612 PE=3 SV=1	C3K0T0	35 kDa	-0.514573	0.11	0.093869	0.071615	0.064337	0.066265	0.046734	0.050304	0.076607	0.0544343	17	21	16	17	19	10	18	15.3333
GTP pyrophosphokinase OS=Pseudomonas fluorescens (strain SBW25) GN=PFLU_4505 PE=3 SV=1	C3K108	84 kDa	-0.514573	0.8	0	0.0044966	0.0021429	0	0.0049423	0	0.00221317	0.00164743	0	3	1	0	2	0	1.33333	0.666667
Uncharacterized protein OS=Pseudomonas fluorescens (strain SBW25) GN=PFLU_4972 PE=4 SV=1	C3K185	20 kDa	-0.514573	0.75	0.0065206	0.010345	0	0	0.0029124	0.0096627	0.00562187	0.0041917	2	3	0	0	1	2	1.66667	1
Proline--tRNA ligase OS=Pseudomonas fluorescens (strain SBW25) GN=proS PE=3 SV=1	C3K1A7	66 kDa	-0.514573	0.043	0.07227	0.082606	0.064616	0.050478	0.061715	0.051887	0.073164	0.0546933	24	27	21	14	18	10	24	14
ATP synthase gamma chain OS=Pseudomonas fluorescens (strain SBW25) GN=atpG PE=3 SV=1	C3K1E7	31 kDa	-0.514573	0.59	0.0063952	0.013528	0.0024768	0.0078646	0.0052065	0.003159	0.00746667	0.00541003	3	6	1	3	2	1	3.33333	2
50S ribosomal protein L19 OS=Pseudomonas fluorescens (strain SBW25) GN=rplS PE=3 SV=1	C3K1G8	13 kDa	-0.514573	0.08	0.16545	0.14996	0.14934	0.09548	0.084509	0.14631	0.154917	0.108766	15	17	19	10	18	17	17	15
Putative putative exported protein OS=Pseudomonas fluorescens (strain SBW25) GN=PFLU_5167 PE=4 SV=1	C3K1X4	17 kDa	-0.514573	0.18	0.013791	0.010598	0.0096593	0.0059934	0.0070729	0.011156	0.0113494	0.0080741	3	3	2	1	2	2	2.66667	1.66667
50S ribosomal protein L21 OS=Pseudomonas fluorescens (strain SBW25) GN=rplU PE=3 SV=1	C3K1X8	12 kDa	-0.514573	0.12	0.12378	0.12723	0.087901	0.099163	0.074334	0.07858	0.11297	0.0840257	8	11	7	6	9	6	8.66667	7
Polyribonucleotide nucleotidyltransferase OS=Pseudomonas fluorescens (strain SBW25) GN=pnp PE=3 SV=1	C3K255	75 kDa	-0.514573	0.18	0.20214	0.19829	0.2574	0.15134	0.21722	0.12398	0.219277	0.16418	59	69	56	40	53	30	61.3333	41
Transcription termination factor OS=Pseudomonas fluorescens (strain SBW25) GN=PFLU_5254 PE=3 SV=1	C3K260	54 kDa	-0.514573	0.11	0.07413	0.093811	0.057783	0.05466	0.058956	0.03797	0.0752413	0.0505287	23	28	16	18	15	8	22.3333	13.6667
Carbamoyl-phosphate synthase (glutamine-hydrolyzing) OS=Pseudomonas fluorescens (strain SBW25) GN=PFLU_5265 PE=3 SV=1	C3K271	118 kDa	-0.514573	0.056	0.086414	0.095473	0.11144	0.062435	0.083828	0.052511	0.0977757	0.066258	48	46	40	31	29	22	44.6667	27.3333
Acyl-CoA thioesterase II OS=Pseudomonas fluorescens (strain SBW25) GN=tesB PE=4 SV=1	C3K2H6	33 kDa	-0.514573	0.2	0.0075437	0.0089247	0.0098045	0.0077829	0.0077287	0.0031262	0.00875763	0.0062126	3	4	3	3	3	1	3.33333	2.33333
Putative AsnC-family regulatory protein OS=Pseudomonas fluorescens (strain SBW25) GN=PFLU_5393 PE=4 SV=1	C3K2J5	18 kDa	-0.514573	0.65	0.0044526	0.020529	0.0046778	0.0058049	0.010276	0.0054027	0.00988647	0.0071612	1	6	1	1	3	1	2.66667	1.66667
UPF0250 protein PFLU_5418 OS=Pseudomonas fluorescens (strain SBW25) GN=PFLU_5418 PE=3 SV=1	C3K2M0	10 kDa	-0.514573	0.24	0.023339	0.023913	0.02452	0.020285	0.023939	0.00944	0.023924	0.017888	3	4	3	2	4	1	3.33333	2.33333
6,7-dimethyl-8-ribityllumazine synthase OS=Pseudomonas fluorescens (strain SBW25) GN=ribH PE=3 SV=1	C3K2R9	16 kDa	-0.514573	0.35	0.017923	0.030989	0.042367	0.011683	0.017235	0.032622	0.0304263	0.0205133	4	9	9	2	5	6	7.33333	4.33333
50S ribosomal protein L17 OS=Pseudomonas fluorescens (strain SBW25) GN=rplQ PE=3 SV=1	C3K2V0	14 kDa	-0.514573	0.23	0.18195	0.080053	0.11439	0.089047	0.08167	0.077616	0.125464	0.0827777	12	12	9	7	11	7	11	8.33333
30S ribosomal protein S4 OS=Pseudomonas fluorescens (strain SBW25) GN=rpsD PE=3 SV=1	C3K2V2	23 kDa	-0.514573	0.11	0.091942	0.12374	0.079849	0.06709	0.076641	0.07022	0.0985103	0.071317	15	14	14	11	12	11	14.3333	11.3333
50S ribosomal protein L18 OS=Pseudomonas fluorescens (strain SBW25) GN=rplR PE=3 SV=1	C3K2W0	13 kDa	-0.514573	0.11	0.14067	0.13648	0.091631	0.075882	0.10512	0.064848	0.122927	0.08195	10	14	11	7	10	7	11.6667	8
50S ribosomal protein L14 OS=Pseudomonas fluorescens (strain SBW25) GN=rplN PE=3 SV=1	C3K2W6	13 kDa	-0.514573	0.11	0.18323	0.16209	0.1447	0.14053	0.062496	0.12693	0.16334	0.109985	13	16	15	11	14	11	14.6667	12
50S ribosomal protein L22 OS=Pseudomonas fluorescens (strain SBW25) GN=rplV PE=3 SV=1	C3K2X1	12 kDa	-0.514573	0.38	0.15469	0.096553	0.067615	0.058735	0.064363	0.10743	0.106286	0.0768427	12	15	10	7	13	8	12.3333	9.33333
50S ribosomal protein L2 OS=Pseudomonas fluorescens (strain SBW25) GN=rplB PE=3 SV=1	C3K2X3	30 kDa	-0.514573	0.14	0.22417	0.22698	0.22453	0.14916	0.22902	0.12638	0.225227	0.168187	21	24	16	16	14	19	20.3333	16.3333
50S ribosomal protein L4 OS=Pseudomonas fluorescens (strain SBW25) GN=rplD PE=3 SV=1	C3K2X5	22 kDa	-0.514573	0.059	0.13323	0.14812	0.11238	0.10954	0.061734	0.087195	0.131243	0.0861563	14	13	13	10	11	10	13.3333	10.3333
50S ribosomal protein L3 OS=Pseudomonas fluorescens (strain SBW25) GN=rplC PE=3 SV=1	C3K2X6	23 kDa	-0.514573	0.13	0.19935	0.16752	0.13904	0.12763	0.093453	0.14875	0.168637	0.123278	18	20	13	14	11	14	17	13
30S ribosomal protein S7 OS=Pseudomonas fluorescens (strain SBW25) GN=rpsG PE=3 SV=1	C3K2Y0	18 kDa	-0.514573	0.0026	0.093668	0.092166	0.082643	0.066557	0.059349	0.061427	0.0894923	0.0624443	16	21	14	9	16	8	17	11
Transcription termination/antitermination protein NusG OS=Pseudomonas fluorescens (strain SBW25) GN=nusG PE=3 SV=1	C3K2Y8	20 kDa	-0.514573	0.32	0.027556	0.035291	0.016008	0.0084718	0.028004	0.015313	0.026285	0.0172629	7	8	4	2	5	3	6.33333	3.33333
Putative dehydrogenase OS=Pseudomonas fluorescens (strain SBW25) GN=PFLU_5606 PE=3 SV=1	C3K355	64 kDa	-0.514573	0.11	0.057777	0.039429	0.041198	0.035075	0.035831	0.020749	0.0461347	0.0305517	17	19	15	11	13	6	17	10
Transketolase OS=Pseudomonas fluorescens (strain SBW25) GN=tktA PE=3 SV=1	C3K3F3	72 kDa	-0.514573	0.14	0.075795	0.099079	0.093587	0.050403	0.088255	0.041175	0.089487	0.0599443	26	32	20	16	20	11	26	15.6667
Putative iron (III) ABC transport system, substrate-binding protein OS=Pseudomonas fluorescens (strain SBW25) GN=PFLU_5876 PE=4 SV=1	C3K3W7	37 kDa	-0.514573	0.2	0.011506	0.021236	0.012725	0.011224	0.0089166	0.01082	0.0151557	0.0103202	4	11	6	5	4	4	7	4.33333
Putative exodeoxyribonuclease III OS=Pseudomonas fluorescens (strain SBW25) GN=PFLU_5989 PE=4 SV=1	C3K477	30 kDa	-0.514573	0.63	0.0070619	0.0099585	0	0.0057896	0.0057493	0	0.00567347	0.0038463	3	4	0	2	2	0	2.33333	1.33333
Uncharacterized protein OS=Pseudomonas fluorescens (strain SBW25) GN=PFLU_6026 PE=4 SV=1	C3K4B4	73 kDa	-0.514573	0.25	0.035301	0.053854	0.072438	0.018938	0.049958	0.036665	0.0538643	0.035187	14	20	17	6	11	7	17	8
Putative exported protein OS=Pseudomonas fluorescens (strain SBW25) GN=PFLU_6037 PE=4 SV=1	C3K4C5	14 kDa	-0.514573	0.49	0.011327	0.026113	0.053551	0.014768	0.026141	0.020617	0.0303303	0.0205087	2	6	9	2	6	3	5.66667	3.66667
Quinone oxidoreductase OS=Pseudomonas fluorescens (strain SBW25) GN=qor PE=4 SV=1	C3K4H9	34 kDa	-0.514573	0.27	0.010745	0.020646	0.014808	0.011535	0.013745	0.0083396	0.0153997	0.0112065	3	8	5	5	6	3	5.33333	4.66667
Putative peptidase OS=Pseudomonas fluorescens (strain SBW25) GN=PFLU_2061 PE=4 SV=1	C3K527	66 kDa	-0.514573	0.0086	0.025243	0.028633	0.02659	0.017056	0.021464	0.018165	0.026822	0.018895	10	13	10	7	7	5	11	6.33333
Uncharacterized protein OS=Pseudomonas fluorescens (strain SBW25) GN=PFLU_1512 PE=4 SV=1	C3K5E7	34 kDa	-0.514573	0.25	0.026416	0.019386	0.014074	0.014896	0.017257	0.011966	0.0199587	0.0147063	11	8	6	6	7	4	8.33333	5.66667
Cysteine synthase OS=Pseudomonas fluorescens (strain SBW25) GN=cysK PE=3 SV=1	C3K5G1	34 kDa	-0.514573	0.5	0.017521	0.045198	0.015304	0.018797	0.022979	0.013942	0.0260077	0.0185727	3	13	7	6	10	5	7.66667	7
Putative decarboxylase OS=Pseudomonas fluorescens (strain SBW25) GN=PFLU_1619 PE=4 SV=1	C3K5J3	50 kDa	-0.514573	0.13	0.01673	0.022224	0.012674	0.011047	0.013308	0.010703	0.0172093	0.011686	6	7	4	4	6	4	5.66667	4.66667
Putative dehydrogenase OS=Pseudomonas fluorescens (strain SBW25) GN=PFLU_2093 PE=3 SV=1	C3K5R1	26 kDa	-0.514573	0.25	0.0050595	0.0053511	0.0088179	0.003111	0.0061787	0.0037488	0.0064095	0.00434617	2	2	3	1	2	1	2.33333	1.33333
Oligopeptidase A OS=Pseudomonas fluorescens (strain SBW25) GN=prlC PE=3 SV=1	C3K5S8	76 kDa	-0.514573	0.21	0.018445	0.03623	0.025668	0.014967	0.016145	0.023528	0.026781	0.0182133	10	21	11	7	6	6	14	6.33333
Elongation factor Ts OS=Pseudomonas fluorescens (strain SBW25) GN=tsf PE=3 SV=1	C3K5Z6	30 kDa	-0.514573	0.17	0.14073	0.1677	0.11234	0.065799	0.11058	0.12549	0.140257	0.100623	32	45	34	23	35	25	37	27.6667
Putative D-methionine ABC transport system, substrate-binding protein OS=Pseudomonas fluorescens (strain SBW25) GN=PFLU_0068 PE=4 SV=1	C3K6A2	28 kDa	-0.514573	0.2	0.035723	0.039907	0.04704	0.020501	0.025394	0.04235	0.04089	0.029415	18	18	19	9	10	13	18.3333	10.6667
Cell morphology-related protein OS=Pseudomonas fluorescens (strain SBW25) GN=wssF PE=4 SV=1	C3K6B4	23 kDa	-0.514573	0.33	0.011035	0.011215	0.0096159	0.0067851	0.012571	0.0040881	0.010622	0.00781473	3	3	3	2	3	1	3	2
Thiol:disulfide interchange protein OS=Pseudomonas fluorescens (strain SBW25) GN=dsbA PE=3 SV=1	C3K6T3	23 kDa	-0.514573	0.22	0.020226	0.021392	0.013429	0.0071067	0.014114	0.017127	0.018349	0.0127826	7	7	4	2	4	4	6	3.33333
2,3-bisphosphoglycerate-independent phosphoglycerate mutase OS=Pseudomonas fluorescens (strain SBW25) GN=gpmI PE=3 SV=1	C3K6V9	55 kDa	-0.514573	0.097	0.044851	0.051992	0.034662	0.023099	0.038333	0.025005	0.043835	0.0288123	16	18	11	8	10	4	15	7.33333
Cluster of Biotin carboxylase OS=Pseudomonas fluorescens (strain SBW25) GN=accC PE=4 SV=1 (C3K6W6)	C3K6W6	49 kDa	-0.514573	0.53	0.056651	0.072801	0.023461	0.045851	0.037254	0.021643	0.050971	0.034916	14	19	11	11	17	10	14.6667	12.6667
2-C-methyl-D-erythritol 2,4-cyclodiphosphate synthase OS=Pseudomonas fluorescens (strain SBW25) GN=ispF PE=3 SV=1	C3K703	17 kDa	-0.514573	0.081	0.020668	0.013861	0.014212	0.011758	0.010407	0.010943	0.016247	0.011036	3	4	3	2	3	2	3.33333	2.33333
NAD dependent epimerase/dehydratase OS=Pseudomonas fluorescens (strain SBW25) GN=fnl2 PE=4 SV=1	C3K723	42 kDa	-0.514573	0.24	0.012715	0.025886	0.013556	0.010976	0.012798	0.010546	0.0173857	0.01144	3	4	3	2	3	2	3.33333	2.33333
Putative 3-oxoacyl-[acyl-carrier-protein] synthase III OS=Pseudomonas fluorescens (strain SBW25) GN=PFLU_1663 PE=4 SV=1	C3K727	38 kDa	-0.514573	0.14	0.023808	0.037371	0.042265	0.021595	0.018058	0.02852	0.0344813	0.0227243	5	6	8	5	8	6	6.33333	6.33333
Putative elongation facotr/GTP-binding protein TypA/BipA OS=Pseudomonas fluorescens (strain SBW25) GN=typA PE=4 SV=1	C3K7D1	67 kDa	-0.514573	0.057	0.10072	0.12224	0.096646	0.070733	0.092154	0.063229	0.106535	0.075372	26	35	25	20	23	15	28.6667	19.3333
Carboxynorspermidine/carboxyspermidine decarboxylase OS=Pseudomonas fluorescens (strain SBW25) GN=PFLU_3579 PE=3 SV=1	C3K7X9	41 kDa	-0.514573	0.68	0.0026323	0.0027597	0.0034818	0	0.0061194	0	0.00295793	0.0020398	1	1	1	0	3	0	1	1
Branched amino acid ABC transport system, substrate-binding protein OS=Pseudomonas fluorescens (strain SBW25) GN=livJ1 PE=4 SV=1	C3K8Z6	40 kDa	-0.514573	0.003	0.19135	0.19389	0.16731	0.13208	0.12127	0.12164	0.184183	0.124997	31	32	26	20	28	21	29.6667	23
Tail-specific protease OS=Pseudomonas fluorescens (strain SBW25) GN=prc PE=3 SV=1	C3K907	78 kDa	-0.514573	0.15	0.04337	0.042327	0.036958	0.037064	0.034628	0.018935	0.040885	0.030209	22	24	16	18	13	6	20.6667	12.3333
Uncharacterized protein OS=Pseudomonas fluorescens (strain SBW25) GN=PFLU_2253 PE=4 SV=1	C3KAP4	20 kDa	-0.514573	0.2	0.032807	0.056335	0.066735	0.033481	0.036852	0.038415	0.051959	0.0362493	5	6	6	2	7	4	5.66667	4.33333
Uncharacterized protein OS=Pseudomonas fluorescens (strain SBW25) GN=PFLU_3109 PE=4 SV=1	C3KBB8	14 kDa	-0.514573	0.29	0.016856	0.017271	0.017709	0.0073252	0.0086446	0.020453	0.0172787	0.0121409	3	4	3	1	2	3	3.33333	2
Putative lipoprotein OS=Pseudomonas fluorescens (strain SBW25) GN=PFLU_3140 PE=4 SV=1	C3KBE8	8 kDa	-0.514573	0.1	0.057402	0.051462	0.070356	0.049891	0.029438	0.046434	0.05974	0.041921	6	7	7	4	4	4	6.66667	4
Uncharacterized protein OS=Pseudomonas fluorescens (strain SBW25) GN=PFLU_0680 PE=4 SV=1	C3KBI6	107 kDa	-0.514573	0.72	0.0093864	0.024139	0.0016921	0.0062021	0.019177	0	0.0117392	0.0084597	4	18	1	4	8	0	7.66667	4
Glutamate/aspartate ABC transport system, periplasmic binding protein OS=Pseudomonas fluorescens (strain SBW25) GN=gltI PE=4 SV=1	C3KBL7	33 kDa	-0.514573	0.029	0.1738	0.16508	0.16558	0.13956	0.091413	0.12666	0.168153	0.119211	30	37	37	34	32	28	34.6667	31.3333
Argininosuccinate synthase OS=Pseudomonas fluorescens (strain SBW25) GN=argG PE=3 SV=1	C3KBZ2	45 kDa	-0.514573	0.011	0.061042	0.062627	0.063719	0.035093	0.05029	0.042895	0.0624627	0.0427593	15	14	15	10	17	11	14.6667	12.6667
3-oxoacyl-[acyl-carrier-protein] synthase 3 OS=Pseudomonas fluorescens (strain SBW25) GN=fabH PE=3 SV=1	C3KC31	36 kDa	-0.514573	0.21	0.048302	0.057612	0.045702	0.046924	0.018459	0.04323	0.0505387	0.0362043	9	11	9	10	6	9	9.66667	8.33333
Putative phage assembly-related protein OS=Pseudomonas fluorescens (strain SBW25) GN=PFLU_1171 PE=4 SV=1	C3KCT8	19 kDa	-0.514573	0.22	0.024011	0.016974	0.024291	0.0168	0.021019	0.0098202	0.0217587	0.0158797	4	4	3	2	3	2	3.66667	2.33333
Putative phage-related tail protein OS=Pseudomonas fluorescens (strain SBW25) GN=PFLU_1185 PE=4 SV=1	C3KDF6	37 kDa	-0.514573	0.25	0.025477	0.047791	0.029081	0.029283	0.024375	0.017936	0.0341163	0.0238647	10	13	12	11	11	5	11.6667	9
Putative ABC transport system, exported protein OS=Pseudomonas fluorescens (strain SBW25) GN=PFLU_0246 PE=4 SV=1	C3KDU7	29 kDa	-0.514573	0.026	0.072704	0.078353	0.059031	0.041072	0.053584	0.044489	0.0700293	0.0463817	24	29	19	12	19	11	24	14
30S ribosomal protein S18 OS=Pseudomonas fluorescens (strain SBW25) GN=rpsR PE=3 SV=1	C3KE68	9 kDa	-0.514573	0.28	0.055892	0.042949	0.029359	0.036433	0.03583	0.022606	0.0427333	0.031623	5	6	3	3	5	2	4.66667	3.33333
50S ribosomal protein L9 OS=Pseudomonas fluorescens (strain SBW25) GN=rplI PE=3 SV=1	C3KE70	15 kDa	-0.514573	0.011	0.16598	0.18156	0.19551	0.13618	0.13238	0.10791	0.181017	0.12549	9	14	9	9	13	8	10.6667	10
Cluster of Putative amino acid ABC transport system, substrate-binding protein OS=Pseudomonas fluorescens (strain SBW25) GN=PFLU_1000 PE=4 SV=1 (C3KEB0)	C3KEB0 [2]	37 kDa	-0.514573	0.18	0.04961	0.033603	0.028913	0.032788	0.019536	0.023706	0.0373753	0.0253433	15	22	16	16	12	12	17.6667	13.3333
Lysine--tRNA ligase OS=Pseudomonas fluorescens (strain SBW25) GN=lysS PE=3 SV=1	C3KEB4	57 kDa	-0.514573	0.087	0.051374	0.045605	0.037098	0.029586	0.039309	0.029207	0.0446923	0.0327007	14	11	10	9	9	6	11.6667	8
Putative redox-related protein OS=Pseudomonas fluorescens (strain SBW25) GN=PFLU_1475 PE=4 SV=1	C3KED2	17 kDa	-0.514573	0.026	0.033902	0.038116	0.037223	0.023515	0.03122	0.021886	0.0364137	0.0255403	5	10	5	4	9	4	6.66667	5.66667
4-hydroxy-tetrahydrodipicolinate synthase OS=Pseudomonas fluorescens (strain SBW25) GN=dapA PE=3 SV=1	C3KED4	31 kDa	-0.514573	0.41	0.043789	0.046259	0.019407	0.020541	0.020398	0.039236	0.036485	0.026725	10	10	8	8	8	7	9.33333	7.66667
Phosphoribosylaminoimidazole-succinocarboxamide synthase OS=Pseudomonas fluorescens (strain SBW25) GN=purC PE=3 SV=1	C3KED7	27 kDa	-0.514573	0.28	0.025725	0.027207	0.020922	0.012654	0.028273	0.011436	0.024618	0.0174543	10	10	7	4	9	3	9	5.33333
4-hydroxy-tetrahydrodipicolinate reductase OS=Pseudomonas fluorescens (strain SBW25) GN=dapB PE=3 SV=2	Q84CP9	28 kDa	-0.514573	0.05	0.020668	0.029516	0.026432	0.019927	0.016669	0.013484	0.0255387	0.0166933	7	9	10	6	6	4	8.66667	5.33333
Translation initiation factor IF-1 OS=Pseudomonas fluorescens (strain SBW25) GN=infA PE=3 SV=1	C3JY61	8 kDa	-0.736966	0.034	0.078662	0.094181	0.072311	0.064096	0.045384	0.035793	0.081718	0.0484243	8	10	7	5	6	3	8.33333	4.66667
Putative copper resistance protein OS=Pseudomonas fluorescens (strain SBW25) GN=PFLU_3946 PE=4 SV=1	C3JYL7	12 kDa	-0.736966	0.076	0.072478	0.067122	0.049175	0.03814	0.018004	0.049696	0.062925	0.03528	7	9	8	5	4	7	8	5.33333
Glycine dehydrogenase (decarboxylating) OS=Pseudomonas fluorescens (strain SBW25) GN=gcvP PE=3 SV=1	C3JYR1	102 kDa	-0.736966	0.14	0.04556	0.073322	0.049367	0.032199	0.049053	0.025754	0.056083	0.0356687	23	39	20	13	17	8	27.3333	12.6667
Branched-chain-amino-acid aminotransferase OS=Pseudomonas fluorescens (strain SBW25) GN=PFLU_3968 PE=3 SV=1	C3JYW3	37 kDa	-0.736966	0.054	0.078872	0.12476	0.090384	0.066272	0.053967	0.058059	0.0980053	0.0594327	17	22	20	17	19	13	19.6667	16.3333
Translation initiation factor IF-3 OS=Pseudomonas fluorescens (strain SBW25) GN=infC PE=3 SV=1	C3JZN6	21 kDa	-0.736966	0.028	0.051047	0.056045	0.042967	0.033723	0.037407	0.024685	0.0500197	0.0319383	13	11	9	7	7	5	11	6.33333
Aromatic-amino-acid aminotransferase OS=Pseudomonas fluorescens (strain SBW25) GN=PFLU_4209 PE=3 SV=1	C3JZV2	43 kDa	-0.736966	0.16	0.074463	0.11649	0.066496	0.067888	0.058327	0.039554	0.0858163	0.0552563	17	17	12	12	16	8	15.3333	12
Uncharacterized protein OS=Pseudomonas fluorescens (strain SBW25) GN=PFLU_4669 PE=4 SV=1	C3K0J8	22 kDa	-0.736966	0.4	0.021232	0.0096241	0.0035242	0.0037301	0.0064136	0.0089897	0.0114601	0.0063778	7	3	1	1	1	1	3.66667	1
50S ribosomal protein L32 OS=Pseudomonas fluorescens (strain SBW25) GN=rpmF PE=3 SV=1	C3K0N7	7 kDa	-0.736966	0.06	0.035398	0.045335	0.037188	0.030766	0.027231	0.014317	0.039307	0.0241047	3	5	3	2	3	1	3.66667	2
Threonine synthase OS=Pseudomonas fluorescens (strain SBW25) GN=thrC PE=4 SV=1	C3K1B7	52 kDa	-0.736966	0.29	0.016388	0.040692	0.021678	0.014158	0.023775	0.010429	0.0262527	0.0161207	8	14	8	5	10	4	10	6.33333
Glutamine--fructose-6-phosphate aminotransferase [isomerizing] OS=Pseudomonas fluorescens (strain SBW25) GN=glmS PE=3 SV=1	C3K1E2	66 kDa	-0.736966	0.47	0.010377	0.024587	0.0066369	0.0050139	0.018157	0	0.013867	0.00772363	4	12	1	2	6	0	5.66667	2.66667
Bifunctional protein GlmU OS=Pseudomonas fluorescens (strain SBW25) GN=glmU PE=3 SV=1	C3K1E4	49 kDa	-0.736966	0.2	0.053075	0.028495	0.029488	0.031758	0.019459	0.016754	0.0370193	0.022657	12	11	8	9	8	6	10.3333	7.66667
Phosphoribosylformylglycinamidine synthase OS=Pseudomonas fluorescens (strain SBW25) GN=purL PE=3 SV=1	C3K1J2	141 kDa	-0.736966	0.19	0.056274	0.078707	0.087765	0.038855	0.075182	0.03011	0.0742487	0.048049	52	62	41	28	25	22	51.6667	25
Cysteine desulfurase IscS OS=Pseudomonas fluorescens (strain SBW25) GN=iscS PE=3 SV=1	C3K1M5	44 kDa	-0.736966	0.18	0.025217	0.028039	0.018018	0.023554	0.0087039	0.013524	0.023758	0.0152606	6	6	4	4	3	4	5.33333	3.66667
Thioredoxin reductase OS=Pseudomonas fluorescens (strain SBW25) GN=PFLU_5162 PE=3 SV=1	C3K1W9	34 kDa	-0.736966	0.064	0.064296	0.081227	0.06359	0.050945	0.048885	0.018832	0.0697043	0.039554	9	20	13	9	14	5	14	9.33333
Acetolactate synthase isozyme III small subunit OS=Pseudomonas fluorescens (strain SBW25) GN=PFLU_5219 PE=4 SV=1	C3K226	18 kDa	-0.736966	0.08	0.015564	0.020025	0.021729	0.0091995	0.016706	0.011085	0.019106	0.0123302	3	6	5	2	5	2	4.66667	3
Serine hydroxymethyltransferase OS=Pseudomonas fluorescens (strain SBW25) GN=glyA PE=3 SV=1	C3K2D3	45 kDa	-0.736966	0.11	0.038252	0.064605	0.033073	0.01974	0.030476	0.030011	0.04531	0.0267423	12	17	11	8	16	12	13.3333	12
Cluster of Serine hydroxymethyltransferase OS=Pseudomonas fluorescens (strain SBW25) GN=glyA PE=3 SV=1 (C3K2D3)	C3K2D3	45 kDa	-0.736966	0.15	0.038252	0.063059	0.033073	0.01974	0.02917	0.026392	0.0447947	0.0251007	12	17	11	8	16	12	13.3333	12
Gamma-glutamyl phosphate reductase OS=Pseudomonas fluorescens (strain SBW25) GN=proA PE=3 SV=1	C3K2M9	45 kDa	-0.736966	0.12	0.024281	0.032361	0.01756	0.011991	0.019262	0.014523	0.024734	0.0152587	8	8	4	4	8	5	6.66667	5.66667
Uncharacterized protein OS=Pseudomonas fluorescens (strain SBW25) GN=PFLU_5479 PE=4 SV=1	C3K2S8	21 kDa	-0.736966	0.32	0.0093317	0.015421	0.010842	0.0038253	0.014175	0.0046095	0.0118649	0.0075366	3	3	3	1	2	1	3	1.33333
30S ribosomal protein S13 OS=Pseudomonas fluorescens (strain SBW25) GN=rpsM PE=3 SV=1	C3K2V4	13 kDa	-0.736966	0.062	0.18582	0.12008	0.12702	0.076064	0.059999	0.10566	0.144307	0.0805743	17	17	18	8	13	11	17.3333	10.6667
50S ribosomal protein L16 OS=Pseudomonas fluorescens (strain SBW25) GN=rplP PE=3 SV=1	C3K2W9	15 kDa	-0.736966	0.13	0.13588	0.10666	0.1439	0.053481	0.12605	0.058451	0.128813	0.0793273	10	12	8	4	7	4	10	5
30S ribosomal protein S3 OS=Pseudomonas fluorescens (strain SBW25) GN=rpsC PE=3 SV=1	C3K2X0	26 kDa	-0.736966	0.051	0.15272	0.18436	0.19571	0.10673	0.057079	0.14085	0.177597	0.101553	23	23	23	12	16	15	23	14.3333
50S ribosomal protein L1 OS=Pseudomonas fluorescens (strain SBW25) GN=rplA PE=3 SV=1	C3K2Y6	24 kDa	-0.736966	0.033	0.18804	0.16489	0.1249	0.11097	0.085036	0.087661	0.159277	0.0945557	25	22	21	18	17	15	22.6667	16.6667
N-acetyl-gamma-glutamyl-phosphate reductase OS=Pseudomonas fluorescens (strain SBW25) GN=argC PE=3 SV=1	C3K2Z7	37 kDa	-0.736966	0.039	0.075264	0.078529	0.052741	0.048658	0.038377	0.028024	0.0688447	0.038353	13	18	11	14	17	9	14	13.3333
Uncharacterized protein OS=Pseudomonas fluorescens (strain SBW25) GN=PFLU_5555 PE=4 SV=1	C3K304	15 kDa	-0.736966	0.058	0.029309	0.036778	0.048622	0.019778	0.027231	0.018408	0.0382363	0.0218057	4	7	7	3	7	3	6	4.33333
Uncharacterized protein OS=Pseudomonas fluorescens (strain SBW25) GN=PFLU_5642 PE=4 SV=1	C3K390	18 kDa	-0.736966	0.32	0.039096	0.039327	0.013442	0.026757	0.022966	0.0051749	0.0306217	0.0182993	6	12	3	4	7	1	7	4
Putative thioesterase OS=Pseudomonas fluorescens (strain SBW25) GN=PFLU_5719 PE=4 SV=1	C3K3G5	15 kDa	-0.736966	0.076	0.01585	0.01624	0.011101	0.0068879	0.012193	0.0064107	0.014397	0.0084972	3	4	2	1	3	1	3	1.66667
Phosphopantetheine adenylyltransferase OS=Pseudomonas fluorescens (strain SBW25) GN=coaD PE=3 SV=1	C3K3N4	18 kDa	-0.736966	0.68	0.0076689	0.020529	0	0	0.017126	0	0.0093993	0.00570867	2	6	0	0	5	0	2.66667	1.66667
Dihydroxy-acid dehydratase OS=Pseudomonas fluorescens (strain SBW25) GN=ilvD PE=3 SV=1	C3K3P0	66 kDa	-0.736966	0.041	0.061959	0.065543	0.043163	0.038692	0.036136	0.029898	0.0568883	0.0349087	23	26	15	14	12	7	21.3333	11
Putative hydrolase OS=Pseudomonas fluorescens (strain SBW25) GN=PFLU_5827 PE=4 SV=1	C3K3S0	24 kDa	-0.736966	0.3	0.011035	0.014589	0.0064106	0	0.010107	0.0081761	0.0106782	0.00609437	4	5	2	0	3	2	3.66667	1.66667
Putative oxidase OS=Pseudomonas fluorescens (strain SBW25) GN=PFLU_5828 PE=4 SV=1	C3K3S1	51 kDa	-0.736966	0.34	0.0075506	0.018266	0.016942	0.00272	0.010923	0.013794	0.0142529	0.00914567	3	6	3	1	5	4	4	3.33333
Putative oxidoreductase OS=Pseudomonas fluorescens (strain SBW25) GN=PFLU_5859 PE=4 SV=1	C3K3V1	24 kDa	-0.736966	0.13	0.028758	0.033457	0.020048	0.024756	0.014048	0.012785	0.027421	0.0171963	10	11	6	7	4	3	9	4.66667
Uncharacterized protein OS=Pseudomonas fluorescens (strain SBW25) GN=PFLU_5998 PE=4 SV=1	C3K486	31 kDa	-0.736966	0.39	0.0042935	0.0068114	0.0024943	0.00264	0.0052432	0	0.00453307	0.00262773	2	3	1	1	2	0	2	1
Putative exported protein OS=Pseudomonas fluorescens (strain SBW25) GN=PFLU_6076 PE=4 SV=1	C3K4G2	31 kDa	-0.736966	0.11	0.0073491	0.0056473	0.0077208	0.0063874	0.0037689	0.0029724	0.00690573	0.00437623	3	3	3	2	2	1	3	1.66667
Phosphoenolpyruvate carboxykinase [ATP] OS=Pseudomonas fluorescens (strain SBW25) GN=pckA PE=3 SV=1	C3K4J5	55 kDa	-0.736966	0.049	0.094434	0.092104	0.080856	0.071168	0.063734	0.035916	0.0891313	0.0569393	20	22	16	14	18	7	19.3333	13
Hypothetical exported protein OS=Pseudomonas fluorescens (strain SBW25) GN=PFLU_0272 PE=4 SV=1	C3K4K0	42 kDa	-0.736966	0.087	0.025349	0.043037	0.026375	0.019974	0.01973	0.014004	0.031587	0.0179027	10	10	7	5	9	3	9	5.66667
Glyceraldehyde-3-phosphate dehydrogenase OS=Pseudomonas fluorescens (strain SBW25) GN=gap PE=3 SV=1	C3K4V9	53 kDa	-0.736966	0.0092	0.13885	0.16746	0.13754	0.10431	0.093861	0.083546	0.14795	0.0939057	28	31	23	23	28	20	27.3333	23.6667
Putative aminotransferase OS=Pseudomonas fluorescens (strain SBW25) GN=PFLU_1667 PE=3 SV=1	C3K4X5	44 kDa	-0.736966	0.55	0.0049019	0.017692	0.003242	0.0032196	0.011556	0	0.00861197	0.0049252	2	2	1	1	4	0	1.66667	1.66667
Tryptophan synthase alpha chain OS=Pseudomonas fluorescens (strain SBW25) GN=trpA PE=3 SV=1	C3K568	29 kDa	-0.736966	0.084	0.0067993	0.0089565	0.0052667	0.0027872	0.0055356	0.0033586	0.0070075	0.0038938	3	2	2	1	1	1	2.33333	1
Succinyl-diaminopimelate desuccinylase OS=Pseudomonas fluorescens (strain SBW25) GN=dapE PE=3 SV=1	C3K5D5	41 kDa	-0.736966	0.12	0.018235	0.01841	0.013273	0.010506	0.015013	0.0055517	0.0166393	0.0103569	7	7	4	3	6	2	6	3.66667
30S ribosomal protein S2 OS=Pseudomonas fluorescens (strain SBW25) GN=rpsB PE=3 SV=1	C3K5E6	27 kDa	-0.736966	0.24	0.13551	0.17476	0.066645	0.094459	0.085505	0.059042	0.125638	0.0796687	23	26	22	17	22	11	23.6667	16.6667
Putative nitroreductase OS=Pseudomonas fluorescens (strain SBW25) GN=PFLU_1519 PE=4 SV=1	C3K5F4	22 kDa	-0.736966	0.39	0.009428	0.016619	0.010954	0	0.0094523	0.013971	0.0123337	0.00780777	3	5	3	0	2	3	3.66667	1.66667
Sulfate ABC transport system, substrate-binding protein OS=Pseudomonas fluorescens (strain SBW25) GN=sbp PE=4 SV=1	C3K5N1	37 kDa	-0.736966	0.0047	0.028766	0.035951	0.029629	0.015713	0.017833	0.018935	0.0314487	0.0174937	10	10	7	7	8	7	9	7.33333
Putative exported protein OS=Pseudomonas fluorescens (strain SBW25) GN=PFLU_0597 PE=4 SV=1	C3K5W8	17 kDa	-0.736966	0.34	0.0082352	0.017001	0.0046486	0.0057686	0.0068076	0.005369	0.0099616	0.00598173	1	5	1	1	2	1	2.33333	1.33333
Ribosome-recycling factor OS=Pseudomonas fluorescens (strain SBW25) GN=frr PE=3 SV=1	C3K5Z8	20 kDa	-0.736966	0.029	0.046138	0.052282	0.03829	0.020264	0.024147	0.034185	0.04557	0.0261987	13	15	10	5	6	6	12.6667	5.66667
Acyl-[acyl-carrier-protein]--UDP-N-acetylglucosamine O-acyltransferase OS=Pseudomonas fluorescens (strain SBW25) GN=lpxA PE=3 SV=1	C3K607	28 kDa	-0.736966	0.51	0.0047262	0.012496	0.0027456	0.002906	0.0086574	0	0.00665593	0.00385447	2	4	1	1	2	0	2.33333	1
Putative peptide ABC transport system, substrate-binding protein OS=Pseudomonas fluorescens (strain SBW25) GN=PFLU_1636 PE=4 SV=1	C3K637	56 kDa	-0.736966	0.03	0.10717	0.07694	0.091913	0.069079	0.046258	0.046153	0.0920077	0.05383	24	23	21	23	23	16	22.6667	20.6667
6-carboxy-5,6,7,8-tetrahydropterin synthase OS=Pseudomonas fluorescens (strain SBW25) GN=PFLU_2116 PE=3 SV=1	C3K685	14 kDa	-0.736966	0.15	0.011999	0.0092208	0.018909	0.0078218	0.0092307	0.00728	0.0133763	0.00811083	2	2	3	1	2	1	2.33333	1.33333
Putative amino acid ABC transport system, membrane protein OS=Pseudomonas fluorescens (strain SBW25) GN=PFLU_0313 PE=4 SV=1	C3K6C2	28 kDa	-0.736966	0.033	0.049167	0.043847	0.034002	0.030683	0.023825	0.025297	0.0423387	0.0266017	18	17	12	9	8	7	15.6667	8
30S ribosomal protein S9 OS=Pseudomonas fluorescens (strain SBW25) GN=rpsI PE=3 SV=1	C3K6E2	15 kDa	-0.736966	0.24	0.11188	0.11109	0.053157	0.083142	0.025136	0.061256	0.0920423	0.0565113	5	9	5	4	5	4	6.33333	4.33333
Valine--tRNA ligase OS=Pseudomonas fluorescens (strain SBW25) GN=valS PE=3 SV=1	C3K6G2	107 kDa	-0.736966	0.041	0.031817	0.034699	0.029001	0.012641	0.02659	0.014003	0.031839	0.0177447	18	21	11	6	11	5	16.6667	7.33333
2-dehydro-3-deoxyphosphooctonate aldolase OS=Pseudomonas fluorescens (strain SBW25) GN=kdsA PE=3 SV=1	C3K6H5	31 kDa	-0.736966	0.33	0.013018	0.025242	0.0075627	0.010673	0.010598	0.0064303	0.0152742	0.00923377	6	11	3	4	4	2	6.66667	3.33333
DNA gyrase subunit A OS=Pseudomonas fluorescens (strain SBW25) GN=gyrA PE=3 SV=1	C3K6J4	98 kDa	-0.736966	0.44	0.008599	0.015949	0.0054323	0.0034598	0.012529	0.002474	0.00999343	0.00615427	5	9	3	2	6	1	5.66667	3
Chorismate mutase/prephenate dehydratase OS=Pseudomonas fluorescens (strain SBW25) GN=pheA PE=4 SV=1	C3K6J6	40 kDa	-0.736966	0.12	0.028968	0.022337	0.025489	0.019457	0.020868	0.0058414	0.025598	0.0153888	6	5	4	3	5	2	5	3.33333
30S ribosomal protein S1 OS=Pseudomonas fluorescens (strain SBW25) GN=rpsA PE=3 SV=1	C3K6K0	62 kDa	-0.736966	0.0078	0.10059	0.11812	0.11698	0.062887	0.082724	0.065542	0.111897	0.0703843	23	30	22	13	15	12	25	13.3333
Succinate dehydrogenase flavoprotein subunit OS=Pseudomonas fluorescens (strain SBW25) GN=sdhA PE=4 SV=1	C3K6M5	64 kDa	-0.736966	0.2	0.0333	0.041431	0.028725	0.03226	0.025105	0.0051154	0.0344853	0.0208268	12	11	7	10	6	2	10	6
Imidazole glycerol phosphate synthase subunit HisH OS=Pseudomonas fluorescens (strain SBW25) GN=hisH PE=3 SV=1	C3K6V0	23 kDa	-0.736966	0.34	0.020131	0.012166	0.0066828	0.014146	0.0035119	0.0042616	0.0129933	0.0073065	7	4	2	4	1	1	4.33333	2
Pyridoxine 5'-phosphate synthase OS=Pseudomonas fluorescens (strain SBW25) GN=pdxJ PE=3 SV=1	C3K6Z0	27 kDa	-0.736966	0.35	0.012342	0.018274	0.0086037	0.015177	0.0060286	0.0036577	0.0130732	0.00828777	5	7	3	5	2	1	5	2.66667
UDP-N-acetylglucosamine2-epimerase OS=Pseudomonas fluorescens (strain SBW25) GN=fnl3 PE=3 SV=1	C3K724	43 kDa	-0.736966	0.39	0.010221	0.013395	0.00338	0.01007	0.0026959	0.0032522	0.00899867	0.00533937	4	5	1	3	1	1	3.33333	1.66667
Putative dehydrogenase OS=Pseudomonas fluorescens (strain SBW25) GN=PFLU_1664 PE=4 SV=1	C3K728	27 kDa	-0.736966	0.54	0.0048196	0.012945	0.0027999	0.0092547	0.0029428	0	0.00685483	0.00406583	2	3	1	1	1	0	2	0.666667
Putative thioesterase OS=Pseudomonas fluorescens (strain SBW25) GN=PFLU_1844 PE=4 SV=1	C3K751	16 kDa	-0.736966	0.014	0.063491	0.056969	0.057129	0.029664	0.04518	0.039485	0.0591963	0.0381097	6	8	8	3	6	5	7.33333	4.66667
Probable succinyl-CoA:3-ketoacid-coenzyme A transferase subunit A OS=Pseudomonas fluorescens (strain SBW25) GN=scoA PE=4 SV=1	C3K785	25 kDa	-0.736966	0.085	0.015767	0.013897	0.00916	0.0096951	0.0064184	0.0077884	0.0129413	0.0079673	6	5	2	3	2	2	4.33333	2.33333
NAD(P) transhydrogenase subunit alpha OS=Pseudomonas fluorescens (strain SBW25) GN=pntAA PE=3 SV=1	C3K7Z1	39 kDa	-0.736966	0.34	0.014777	0.013989	0.0034071	0.0060302	0.0099803	0.0024221	0.0107244	0.0061442	5	5	1	3	5	1	3.66667	3
Putative exported protein OS=Pseudomonas fluorescens (strain SBW25) GN=PFLU_1896 PE=4 SV=1	C3K891	35 kDa	-0.736966	0.11	0.019053	0.018318	0.027571	0.015904	0.015793	0.0054755	0.0216473	0.0123908	8	9	10	7	7	2	9	5.33333
Uncharacterized protein OS=Pseudomonas fluorescens (strain SBW25) GN=PFLU_2652 PE=4 SV=1	C3K9Q9	20 kDa	-0.736966	0.33	0.016478	0.030824	0.022974	0.0081055	0.027575	0.0097671	0.0234253	0.0151492	4	8	6	2	8	2	6	4
Putative aminopeptidase N OS=Pseudomonas fluorescens (strain SBW25) GN=PFLU_2681 PE=4 SV=1	C3K9T7	99 kDa	-0.736966	0.37	0.014272	0.03806	0.016329	0.0068885	0.022508	0.012487	0.022887	0.0139612	7	21	7	3	9	4	11.6667	5.33333
Probable malate:quinone oxidoreductase OS=Pseudomonas fluorescens (strain SBW25) GN=mqo PE=3 SV=1	C3KAK3	55 kDa	-0.736966	0.36	0.0069525	0.0086906	0.0031887	0.0050283	0.0060577	0	0.00627727	0.00369533	3	3	1	2	3	0	2.33333	1.66667
Chaperone OS=Pseudomonas fluorescens (strain SBW25) GN=hscC PE=3 SV=1	C3KBN1	63 kDa	-0.736966	0.14	0.03019	0.033689	0.018253	0.020769	0.019603	0.011612	0.0273773	0.017328	12	16	7	8	6	3	11.6667	5.66667
Putative phospholipid-binding lipoprotein OS=Pseudomonas fluorescens (strain SBW25) GN=PFLU_0932 PE=4 SV=1	C3KBX9	20 kDa	-0.736966	0.012	0.052575	0.045101	0.059826	0.030783	0.033862	0.022715	0.0525007	0.02912	9	16	10	4	12	3	11.6667	6.33333
Periplasmic beta-glucosidase OS=Pseudomonas fluorescens (strain SBW25) GN=bglX PE=4 SV=1	C3KC09	83 kDa	-0.736966	0.027	0.028195	0.027882	0.018881	0.015543	0.012097	0.014332	0.024986	0.0139907	15	18	9	7	5	4	14	5.33333
Putative acyl CoA oxidase OS=Pseudomonas fluorescens (strain SBW25) GN=PFLU_3198 PE=3 SV=1	C3KC28	67 kDa	-0.736966	0.13	0.06923	0.10868	0.078778	0.043707	0.076922	0.045766	0.0855627	0.055465	20	27	17	12	17	11	21.3333	13.3333
50S ribosomal protein L25 OS=Pseudomonas fluorescens (strain SBW25) GN=rplY PE=3 SV=1	C3KCS0	22 kDa	-0.736966	0.083	0.13724	0.17847	0.10167	0.1033	0.0779	0.061531	0.139127	0.0809103	20	25	19	18	16	11	21.3333	15
Ribose-phosphate pyrophosphokinase OS=Pseudomonas fluorescens (strain SBW25) GN=prs PE=3 SV=1	C3KCS1	34 kDa	-0.736966	0.17	0.016359	0.024241	0.015842	0.017062	0.011893	0.0048213	0.018814	0.0112588	4	9	6	6	5	1	6.33333	4
Hypothetical phage-related protein OS=Pseudomonas fluorescens (strain SBW25) GN=PFLU_1170 PE=4 SV=1	C3KCT7	18 kDa	-0.736966	0.38	0.034387	0.010134	0.025683	0.019564	0.020278	0.0050236	0.0234013	0.0149552	6	2	4	4	5	1	4	3.33333
Uncharacterized protein OS=Pseudomonas fluorescens (strain SBW25) GN=PFLU_3386 PE=4 SV=1	C3KD38	18 kDa	-0.736966	0.18	0.017373	0.023363	0.013689	0.011325	0.016706	0.0052702	0.0181417	0.0111004	4	7	3	2	5	1	4.66667	2.66667
Putative exported protein OS=Pseudomonas fluorescens (strain SBW25) GN=PFLU_0215 PE=4 SV=1	C3KD95	28 kDa	-0.736966	0.021	0.083176	0.057971	0.077266	0.046139	0.04009	0.045173	0.0728043	0.0438007	27	24	25	16	15	13	25.3333	14.6667
UDP-3-O-[3-hydroxymyristoyl] N-acetylglucosamine deacetylase OS=Pseudomonas fluorescens (strain SBW25) GN=lpxC PE=3 SV=1	C3KDE0	33 kDa	-0.736966	0.054	0.035138	0.054335	0.037336	0.02227	0.029486	0.021926	0.0422697	0.0245607	9	11	8	9	11	6	9.33333	8.66667
Putative exported protein OS=Pseudomonas fluorescens (strain SBW25) GN=PFLU_3517 PE=4 SV=1	C3KDI4	42 kDa	-0.736966	0.059	0.017995	0.018034	0.013001	0.0096836	0.012962	0.0062549	0.0163433	0.0096335	5	7	4	3	5	2	5.33333	3.33333
ATP phosphoribosyltransferase regulatory subunit OS=Pseudomonas fluorescens (strain SBW25) GN=hisZ PE=3 SV=1	C3KDW7	43 kDa	-0.736966	0.24	0.021891	0.041931	0.016087	0.014679	0.018849	0.013053	0.0266363	0.015527	9	14	5	4	10	5	9.33333	6.33333
30S ribosomal protein S20 OS=Pseudomonas fluorescens (strain SBW25) GN=rpsT PE=3 SV=1	C3KDX1	10 kDa	-0.736966	0.015	0.083579	0.06188	0.082813	0.050162	0.041438	0.037349	0.0760907	0.042983	6	8	6	4	7	4	6.66667	5
Alginate biosynthesis protein OS=Pseudomonas fluorescens (strain SBW25) GN=algF PE=4 SV=1	C3KDZ0	23 kDa	-0.736966	0.2	0.011238	0.005943	0.0065288	0.0069102	0.003431	0.0041634	0.00790327	0.00483487	4	2	2	2	1	1	2.66667	1.33333
Glycine--tRNA ligase alpha subunit OS=Pseudomonas fluorescens (strain SBW25) GN=glyQ PE=3 SV=1	C3KE41	36 kDa	-0.736966	0.23	0.012123	0.023519	0.011173	0.0070955	0.014092	0.0057001	0.015605	0.00896253	4	10	5	3	6	2	6.33333	3.66667
DNA-binding response regulator OS=Pseudomonas fluorescens (strain SBW25) GN=ompR PE=4 SV=1	C3KE59	27 kDa	-0.736966	0.24	0.022305	0.028833	0.0086387	0.012191	0.012106	0.011018	0.0199256	0.0117717	9	11	3	4	4	3	7.66667	3.66667
Azurin OS=Pseudomonas fluorescens (strain SBW25) GN=azu PE=4 SV=1	C3KE78	16 kDa	-0.736966	0.24	0.23695	0.10437	0.13691	0.11928	0.066236	0.11502	0.15941	0.100179	10	11	11	7	13	10	10.6667	10
Putative amino acid ABC transport system, substrate-binding protein OS=Pseudomonas fluorescens (strain SBW25) GN=PFLU_1000 PE=4 SV=1	C3KEB0	37 kDa	-0.736966	0.049	0.053317	0.051608	0.037285	0.037429	0.021124	0.023706	0.0474033	0.0274197	15	21	16	16	12	12	17.3333	13.3333
Isocitrate lyase OS=Pseudomonas fluorescens (strain SBW25) GN=PFLU_3817 PE=4 SV=1	C3JY74	49 kDa	-1	0.075	0.038334	0.027649	0.018787	0.017171	0.0068956	0.014513	0.0282567	0.0128599	11	7	4	6	3	4	7.33333	4.33333
Glutamine--tRNA ligase OS=Pseudomonas fluorescens (strain SBW25) GN=glnS PE=3 SV=1	C3JYD4	65 kDa	-1	0.071	0.059864	0.085031	0.043919	0.028727	0.040927	0.023641	0.062938	0.0310983	22	31	14	10	13	6	22.3333	9.66667
Putative exported protein OS=Pseudomonas fluorescens (strain SBW25) GN=PFLU_4906 PE=4 SV=1	C3JYS0	29 kDa	-1	0.043	0.0065792	0.0069584	0.010192	0.0053939	0.0026782	0.0032499	0.00790987	0.003774	3	3	4	1	1	1	3.33333	1
Arginine biosynthesis bifunctional protein ArgJ OS=Pseudomonas fluorescens (strain SBW25) GN=argJ PE=3 SV=1	C3JYU6	42 kDa	-1	0.16	0.022952	0.032146	0.012243	0.015465	0.012239	0.0066923	0.022447	0.0114654	12	13	7	5	8	3	10.6667	5.33333
Putative dioxygenase OS=Pseudomonas fluorescens (strain SBW25) GN=PFLU_4108 PE=4 SV=1	C3JZJ6	31 kDa	-1	0.3	0.0021543	0.0068355	0.0025031	0.0026493	0.0026309	0	0.00383097	0.00176007	1	3	1	1	1	0	1.66667	0.666667
Putative ribose transport system, substrate-binding protein OS=Pseudomonas fluorescens (strain SBW25) GN=PFLU_4160 PE=4 SV=1	C3JZP9	33 kDa	-1	0.031	0.037414	0.035852	0.026647	0.023503	0.014004	0.0084965	0.0333043	0.0153345	17	16	12	10	6	3	15	6.33333
Aspartate-semialdehyde dehydrogenase OS=Pseudomonas fluorescens (strain SBW25) GN=asd PE=3 SV=1	C3JZT6	41 kDa	-1	0.045	0.012983	0.02086	0.022523	0.010233	0.010061	0.010688	0.0187887	0.0103273	5	7	5	2	5	2	5.66667	3
Aconitate hydratase OS=Pseudomonas fluorescens (strain SBW25) GN=PFLU_4630 PE=4 SV=1	C3K0T1	94 kDa	-1	0.22	0.014669	0.025902	0.013077	0.0035399	0.018492	0.0042779	0.0178827	0.00876993	7	16	4	2	6	1	9	3
Putative keto/oxo acyl-ACP synthase OS=Pseudomonas fluorescens (strain SBW25) GN=PFLU_4449 PE=4 SV=1	C3K0V5	33 kDa	-1	0.32	0.0059192	0.014607	0.0091699	0.0024264	0.012047	0	0.0098987	0.00482447	3	6	4	1	5	0	4.33333	2
Putative ABC transport system, periplasmic protein OS=Pseudomonas fluorescens (strain SBW25) GN=PFLU_6091 PE=3 SV=1	C3K1B9	32 kDa	-1	0.11	0.01702	0.015458	0.01213	0.007703	0.012749	0	0.0148693	0.00681733	4	7	5	3	3	0	5.33333	2
GMP synthase [glutamine-hydrolyzing] OS=Pseudomonas fluorescens (strain SBW25) GN=guaA PE=3 SV=1	C3K1K0	58 kDa	-1	0.12	0.02113	0.040852	0.020086	0.01568	0.015446	0.009862	0.027356	0.0136627	5	12	6	5	8	3	7.66667	5.33333
2-isopropylmalate synthase OS=Pseudomonas fluorescens (strain SBW25) GN=leuA PE=3 SV=1	C3K1K7	62 kDa	-1	0.04	0.063431	0.099481	0.072514	0.031711	0.05408	0.027611	0.0784753	0.0378007	21	38	23	10	14	7	27.3333	10.3333
Inositol monophosphatase OS=Pseudomonas fluorescens (strain SBW25) GN=PFLU_5072 PE=4 SV=1	C3K1M9	30 kDa	-1	0.17	0.01836	0.021414	0.0078418	0.011067	0.0082421	0.0066676	0.0158719	0.0086589	7	9	3	4	3	2	6.33333	3
Putative regulatory protein OS=Pseudomonas fluorescens (strain SBW25) GN=PFLU_5153 PE=4 SV=1	C3K1W0	17 kDa	-1	0.23	0.0045675	0.01053	0.009597	0	0.0070272	0.0055422	0.0082315	0.0041898	1	3	2	0	2	1	2	1
Ketol-acid reductoisomerase OS=Pseudomonas fluorescens (strain SBW25) GN=ilvC PE=3 SV=1	C3K225	36 kDa	-1	0.00039	0.24919	0.26872	0.28987	0.13194	0.14173	0.13011	0.26926	0.134593	27	33	30	21	26	14	30	20.3333
Glucose-6-phosphate isomerase OS=Pseudomonas fluorescens (strain SBW25) GN=pgi PE=3 SV=1	C3K249	61 kDa	-1	0.23	0.029737	0.043829	0.021755	0.018984	0.030069	0.0022073	0.0317737	0.0170868	11	12	7	6	7	1	10	4.66667
50S ribosomal protein L15 OS=Pseudomonas fluorescens (strain SBW25) GN=rplO PE=3 SV=1	C3K2V7	15 kDa	-1	0.00032	0.21815	0.22557	0.20319	0.12165	0.11362	0.10087	0.215637	0.112047	17	24	13	9	16	10	18	11.6667
30S ribosomal protein S17 OS=Pseudomonas fluorescens (strain SBW25) GN=rpsQ PE=3 SV=1	C3K2W7	10 kDa	-1	0.057	0.079333	0.11529	0.059163	0.031465	0.037133	0.048809	0.0845953	0.0391357	7	15	7	3	6	5	9.66667	4.66667
30S ribosomal protein S19 OS=Pseudomonas fluorescens (strain SBW25) GN=rpsS PE=3 SV=1	C3K2X2	10 kDa	-1	0.085	0.25189	0.17484	0.11443	0.091283	0.059847	0.10384	0.180387	0.08499	15	19	12	8	10	11	15.3333	9.66667
30S ribosomal protein S12 OS=Pseudomonas fluorescens (strain SBW25) GN=rpsL PE=3 SV=1	C3K2Y1	14 kDa	-1	0.03	0.16753	0.11895	0.12212	0.056556	0.092768	0.071726	0.1362	0.0736833	12	14	9	5	10	5	11.6667	6.66667
4-hydroxythreonine-4-phosphate dehydrogenase OS=Pseudomonas fluorescens (strain SBW25) GN=pdxA PE=3 SV=1	C3K326	35 kDa	-1	0.5	0	0.0078397	0.0021531	0.0022789	0.002263	0	0.00333093	0.00151397	0	4	1	1	1	0	1.66667	0.666667
Orotate phosphoribosyltransferase OS=Pseudomonas fluorescens (strain SBW25) GN=pyrE PE=3 SV=1	C3K476	23 kDa	-1	0.02	0.0085468	0.0090394	0.0099305	0.0070071	0.0034791	0.0042218	0.00917223	0.00490267	3	3	3	2	1	1	3	1.33333
Ribonuclease PH OS=Pseudomonas fluorescens (strain SBW25) GN=rph PE=3 SV=1	C3K479	26 kDa	-1	0.15	0.010161	0.015412	0.0059031	0.006248	0.0062044	0.0037644	0.010492	0.0054056	4	4	2	2	2	1	3.33333	1.66667
Putative colicind-pore forming protein OS=Pseudomonas fluorescens (strain SBW25) GN=PFLU_1482 PE=4 SV=1	C3K4R4	45 kDa	-1	0.011	0.072345	0.10214	0.086572	0.041187	0.049197	0.049791	0.087019	0.046725	23	22	19	13	19	15	21.3333	15.6667
Outer membrane protein, oprE3 OS=Pseudomonas fluorescens (strain SBW25) GN=oprQ PE=4 SV=1	C3K5V1	47 kDa	-1	0.035	0.059836	0.069112	0.045461	0.04133	0.027471	0.024819	0.0581363	0.0312067	19	17	12	10	10	7	16	9
DNA polymerase I OS=Pseudomonas fluorescens (strain SBW25) GN=polA PE=3 SV=1	C3K6S9	102 kDa	-1	0.37	0.0013613	0.0037987	0.0076548	0	0.003974	0.0023542	0.0042716	0.0021094	1	4	5	0	2	1	3.33333	1
Molybdenum cofactor biosynthesis protein B OS=Pseudomonas fluorescens (strain SBW25) GN=moaB PE=4 SV=1	C3K7L5	19 kDa	-1	0.28	0.017579	0.023527	0.011872	0.0041886	0.021298	0	0.0176593	0.00849553	4	4	3	1	7	0	3.66667	2.66667
Uncharacterized protein OS=Pseudomonas fluorescens (strain SBW25) GN=PFLU_0360 PE=1 SV=1	C3K802	20 kDa	-1	0.25	0.022945	0.0093165	0.011425	0	0.011712	0.0094758	0.0145622	0.0070626	7	2	3	0	4	1	4	1.66667
Putative ABC transport system, exported protein OS=Pseudomonas fluorescens (strain SBW25) GN=PFLU_0376 PE=3 SV=1	C3K818	30 kDa	-1	0.1	0.048147	0.068577	0.031837	0.028081	0.030674	0.020302	0.0495203	0.0263523	19	21	12	10	11	6	17.3333	9
Phosphotransferase enzyme IIA component OS=Pseudomonas fluorescens (strain SBW25) GN=ptsN PE=4 SV=1	C3K840	17 kDa	-1	0.071	0.013791	0.0070653	0.0096593	0.0059934	0.0035364	0.0055782	0.0101719	0.005036	3	2	2	1	1	1	2.33333	1
Putative exported protein OS=Pseudomonas fluorescens (strain SBW25) GN=PFLU_0133 PE=4 SV=1	C3K8S8	79 kDa	-1	0.067	0.012262	0.017059	0.012116	0.0081263	0.010227	0.0030291	0.0138123	0.00712747	7	11	6	4	4	1	8	3
Ubiquinone/menaquinone biosynthesis C-methyltransferase UbiE OS=Pseudomonas fluorescens (strain SBW25) GN=ubiE PE=3 SV=1	C3K8U4	28 kDa	-1	0.28	0.0071446	0.0071627	0.0027671	0.0029287	0.0058167	0	0.00569147	0.00291513	3	2	1	1	2	0	2	1
3-deoxy-D-manno-octulosonate 8-phosphate phosphatase OS=Pseudomonas fluorescens (strain SBW25) GN=kdsC PE=4 SV=1	C3K8W6	19 kDa	-1	0.29	0.017519	0.025013	0.0081422	0	0.01565	0.010385	0.0168914	0.00867833	5	8	2	0	5	2	5	2.33333
UDP-N-acetylglucosamine 1-carboxyvinyltransferase OS=Pseudomonas fluorescens (strain SBW25) GN=murA PE=3 SV=1	C3K8X4	45 kDa	-1	0.035	0.05247	0.065604	0.043252	0.020528	0.0379	0.023052	0.0537753	0.02716	12	15	10	4	14	7	12.3333	8.33333
Hydroxyacylglutathione hydrolase OS=Pseudomonas fluorescens (strain SBW25) GN=gloB PE=3 SV=1	C3K9Q0	28 kDa	-1	0.49	0.016736	0.007586	0	0.0088207	0.0029197	0	0.00810733	0.00391347	7	3	0	3	1	0	3.33333	1.33333
ATP-dependent protease subunit HslV OS=Pseudomonas fluorescens (strain SBW25) GN=hslV PE=3 SV=1	C3KAH1	19 kDa	-1	0.018	0.032852	0.030683	0.028777	0.013764	0.022797	0.010014	0.0307707	0.015525	5	5	5	2	6	2	5	3.33333
Histidinol-phosphate aminotransferase OS=Pseudomonas fluorescens (strain SBW25) GN=hisC PE=3 SV=1	C3KAJ6	39 kDa	-1	0.18	0.0091226	0.016956	0.0060718	0.0064265	0.0063817	0.0025813	0.0107168	0.00512983	3	5	3	3	3	1	3.66667	2.33333
3-phosphoshikimate 1-carboxyvinyltransferase OS=Pseudomonas fluorescens (strain SBW25) GN=aroA PE=3 SV=1	C3KAY1	45 kDa	-1	0.12	0.011923	0.014417	0.014404	0.0067148	0.0023851	0.012883	0.0135813	0.00732763	2	3	3	1	1	3	2.66667	1.66667
Uncharacterized protein OS=Pseudomonas fluorescens (strain SBW25) GN=PFLU_3197 PE=4 SV=1	C3KC27	16 kDa	-1	0.0069	0.061287	0.049187	0.056965	0.019363	0.024249	0.034892	0.055813	0.026168	6	8	9	3	5	3	7.66667	3.66667
Putative secreted pectate lyase OS=Pseudomonas fluorescens (strain SBW25) GN=PFLU_3229 PE=3 SV=1	C3KC59	40 kDa	-1	0.052	1.6303	1.1471	2.0386	0.99061	0.72856	0.88948	1.60533	0.86955	82	72	76	57	58	58	76.6667	57.6667
Putative secreted amidase OS=Pseudomonas fluorescens (strain SBW25) GN=PFLU_3453 PE=4 SV=1	C3KCG1	60 kDa	-1	0.16	0.017781	0.013774	0.011253	0.0077335	0.012977	0	0.0142693	0.0069035	8	7	3	3	4	0	6	2.33333
Ribosome-binding ATPase YchF OS=Pseudomonas fluorescens (strain SBW25) GN=ychF PE=3 SV=1	C3KCR8	40 kDa	-1	0.33	0.01039	0.018335	0.0034723	0.0077972	0.0061027	0.0033411	0.0107324	0.005747	3	5	1	1	3	1	3	1.66667
UDP-N-acetylmuramate--L-alanine ligase OS=Pseudomonas fluorescens (strain SBW25) GN=murC PE=3 SV=1	C3KCT1	52 kDa	-1	0.021	0.016523	0.021816	0.023397	0.012292	0.012644	0.0076268	0.0205787	0.0108543	4	4	5	2	5	3	4.33333	3.33333
Lipid A deacylase OS=Pseudomonas fluorescens (strain SBW25) GN=PFLU_0742 PE=3 SV=1	C3KDD0	19 kDa	-1	0.095	0.016182	0.02487	0.017	0.010548	0.01556	0.0049088	0.0193507	0.0103389	4	7	4	2	5	1	5	2.66667
Ferredoxin--NADP reductase OS=Pseudomonas fluorescens (strain SBW25) GN=fpr PE=4 SV=1	C3KDQ9	30 kDa	-1	0.02	0.049984	0.060036	0.039001	0.028822	0.025872	0.024418	0.0496737	0.0263707	15	17	11	8	9	7	14.3333	8
RNA-binding protein Hfq OS=Pseudomonas fluorescens (strain SBW25) GN=hfq PE=3 SV=1	C3KDW3	9 kDa	-1	0.017	0.057625	0.056933	0.060539	0.021465	0.044329	0.029966	0.0583657	0.03192	5	9	7	2	7	3	7	4
Chaperone OS=Pseudomonas fluorescens (strain SBW25) GN=clpB1 PE=3 SV=1	C3KE86	95 kDa	-1	0.068	0.026656	0.026977	0.01687	0.012023	0.017292	0.0051218	0.023501	0.0114789	18	20	8	7	8	2	15.3333	5.66667
Putative phage-related protein OS=Pseudomonas fluorescens (strain SBW25) GN=PFLU_4584 PE=4 SV=1	C3JYG0	38 kDa	-1.32193	0.12	0.01985	0.048693	0.068913	0.0087887	0.023305	0.016461	0.0458187	0.0161849	4	5	9	1	5	3	6	3
Putative porin OS=Pseudomonas fluorescens (strain SBW25) GN=PFLU_4842 PE=4 SV=1	C3JZ73	50 kDa	-1.32193	0.12	0.0064337	0.0089938	0.01702	0.0056344	0.0045253	0.0027295	0.0108158	0.0042964	3	4	6	2	2	1	4.33333	1.66667
50S ribosomal protein L20 OS=Pseudomonas fluorescens (strain SBW25) GN=rplT PE=3 SV=1	C3JZN4	13 kDa	-1.32193	0.028	0.091199	0.13053	0.10041	0.052897	0.061799	0.012789	0.10738	0.042495	6	6	3	3	2	1	5	2
Threonine--tRNA ligase OS=Pseudomonas fluorescens (strain SBW25) GN=thrS PE=3 SV=1	C3JZN7	73 kDa	-1.32193	0.037	0.043465	0.063248	0.031337	0.014141	0.017306	0.019683	0.0460167	0.0170433	14	24	11	4	6	5	16.3333	5
3-isopropylmalate dehydrogenase OS=Pseudomonas fluorescens (strain SBW25) GN=leuB PE=3 SV=1	C3JZT7	39 kDa	-1.32193	0.047	0.024882	0.036838	0.017651	0.0090943	0.011836	0.01019	0.026457	0.0103734	7	6	5	2	3	3	6	2.66667
Putative hydrolase OS=Pseudomonas fluorescens (strain SBW25) GN=PFLU_4641 PE=4 SV=1	C3K020	24 kDa	-1.32193	0.077	0.017844	0.015727	0.006911	0.0073147	0.0036319	0.0044071	0.013494	0.0051179	6	5	2	2	1	1	4.33333	1.33333
Putative putative lipoprotein OS=Pseudomonas fluorescens (strain SBW25) GN=PFLU_5209 PE=3 SV=1	C3K216	17 kDa	-1.32193	0.13	0.0086867	0.0066752	0.013689	0.0056624	0.0066823	0	0.00968363	0.0041149	2	2	3	1	2	0	2.33333	1
Ribosome-binding factor A OS=Pseudomonas fluorescens (strain SBW25) GN=rbfA PE=3 SV=1	C3K258	15 kDa	-1.32193	0.19	0.010809	0.024917	0.011355	0	0.012472	0.0065575	0.0156937	0.00634317	2	6	2	0	3	1	3.33333	1.33333
Glutamate dehydrogenase OS=Pseudomonas fluorescens (strain SBW25) GN=gdhA PE=3 SV=1	C3K2C9	48 kDa	-1.32193	0.0083	0.063662	0.063977	0.046013	0.027748	0.029756	0.020522	0.057884	0.0260087	14	14	11	7	10	7	13	8
Putative peptidoglycan-related protein OS=Pseudomonas fluorescens (strain SBW25) GN=PFLU_5421 PE=4 SV=1	C3K2M3	38 kDa	-1.32193	0.6	0	0.0057573	0	0.0022314	0	0	0.0019191	0.0007438	0	3	0	1	0	0	1	0.333333
Putative oxidoreductase OS=Pseudomonas fluorescens (strain SBW25) GN=PFLU_5595 PE=4 SV=1	C3K344	63 kDa	-1.32193	0.6	0.0066915	0	0	0.0025869	0	0	0.0022305	0.0008623	3	0	0	1	0	0	1	0.333333
Methylenetetrahydrofolate reductase OS=Pseudomonas fluorescens (strain SBW25) GN=metF PE=3 SV=1	C3K3G7	31 kDa	-1.32193	0.12	0.0086786	0.0088202	0.0075627	0.0080045	0	0.0032152	0.00835383	0.0037399	4	3	3	3	0	1	3.33333	1.33333
L-threonine dehydratase OS=Pseudomonas fluorescens (strain SBW25) GN=ilvA PE=3 SV=1	C3K3R6	55 kDa	-1.32193	0.003	0.019608	0.019311	0.017561	0.010671	0.0060337	0.0054204	0.0188267	0.00737503	5	7	4	4	3	1	5.33333	2.66667
Putative outer membrane protein OS=Pseudomonas fluorescens (strain SBW25) GN=PFLU_5860 PE=4 SV=1	C3K3V2	49 kDa	-1.32193	0.014	0.084457	0.077092	0.055393	0.039385	0.026617	0.020707	0.072314	0.028903	18	15	15	11	11	7	16	9.66667
50S ribosomal protein L28 OS=Pseudomonas fluorescens (strain SBW25) GN=rpmB PE=3 SV=1	C3K469	9 kDa	-1.32193	0.0026	0.20592	0.23951	0.18331	0.08704	0.079181	0.10342	0.20958	0.0898803	7	10	6	4	6	4	7.66667	4.66667
Guanylate kinase OS=Pseudomonas fluorescens (strain SBW25) GN=gmk PE=3 SV=1	C3K481	23 kDa	-1.32193	0.04	0.023677	0.015651	0.013755	0.0036396	0.010843	0.0043857	0.0176943	0.00628943	8	5	4	1	3	1	5.66667	1.66667
Oxygen-dependent coproporphyrinogen-III oxidase OS=Pseudomonas fluorescens (strain SBW25) GN=hemF PE=3 SV=1	C3K4I0	35 kDa	-1.32193	0.085	0.0061985	0.0062401	0.0091403	0	0.0024017	0.0058288	0.00719297	0.0027435	2	3	4	0	1	2	3	1
Fructose repressor OS=Pseudomonas fluorescens (strain SBW25) GN=fruR PE=4 SV=1	C3K4M2	36 kDa	-1.32193	0.6	0	0.0058442	0	0	0.0022493	0	0.00194807	0.000749767	0	3	0	0	1	0	1	0.333333
Curved DNA-binding protein OS=Pseudomonas fluorescens (strain SBW25) GN=cbpA PE=4 SV=1	C3K598	34 kDa	-1.32193	0.037	0.0069431	0.012321	0.0090239	0.0023878	0.0023711	0.0057545	0.00942933	0.00350447	2	5	4	1	1	2	3.66667	1.33333
dTDP-4-dehydrorhamnose 3,5-epimerase OS=Pseudomonas fluorescens (strain SBW25) GN=rfbC PE=4 SV=1	C3K5U4	20 kDa	-1.32193	0.049	0.016842	0.017812	0.015655	0.012427	0.0071223	0	0.0167697	0.00651643	5	4	4	3	1	0	4.33333	1.33333
Outer membrane protein assembly factor BamA OS=Pseudomonas fluorescens (strain SBW25) GN=bamA PE=3 SV=1	C3K603	88 kDa	-1.32193	0.11	0.0047724	0.0042252	0.0020135	0.001845	0.0023219	0	0.00367037	0.00138897	3	3	1	1	1	0	2.33333	0.666667
Putative outer membrane protein OS=Pseudomonas fluorescens (strain SBW25) GN=PFLU_1279 PE=4 SV=1	C3K604	19 kDa	-1.32193	0.029	0.045575	0.032576	0.0386	0.0044896	0.022828	0.020576	0.038917	0.0159645	9	10	7	1	7	4	8.66667	4
DNA topoisomerase 1 OS=Pseudomonas fluorescens (strain SBW25) GN=topA PE=3 SV=1	C3K616	97 kDa	-1.32193	0.05	0.024696	0.032301	0.013805	0.0067207	0.010572	0.0076909	0.0236007	0.00832787	12	19	7	4	5	4	12.6667	4.33333
Phosphoribosylamine--glycine ligase OS=Pseudomonas fluorescens (strain SBW25) GN=purD PE=3 SV=1	C3K6D9	45 kDa	-1.32193	0.038	0.040873	0.021859	0.029555	0.01174	0.016501	0.011375	0.0307623	0.0132053	12	8	10	4	7	4	10	5
Peptidyl-prolyl cis-trans isomerase OS=Pseudomonas fluorescens (strain SBW25) GN=fklB PE=4 SV=1	C3K8B0	26 kDa	-1.32193	0.35	0.015054	0.015921	0	0.0030854	0.0091918	0	0.010325	0.0040924	6	6	0	1	3	0	4	1.33333
Putative phenylacetic acid degradation enoyl-CoA hydratase OS=Pseudomonas fluorescens (strain SBW25) GN=PFLU_3030 PE=3 SV=1	C3KAC1	28 kDa	-1.32193	0.31	0.0023723	0.010036	0.0027563	0.0029173	0.002897	0	0.00505487	0.0019381	1	4	1	1	1	0	2	0.666667
Arginine--tRNA ligase OS=Pseudomonas fluorescens (strain SBW25) GN=argS PE=3 SV=1	C3KAH3	64 kDa	-1.32193	0.23	0.017516	0.024393	0.0027694	0.0025377	0.009581	0.0037838	0.0148928	0.00530083	7	8	1	1	3	1	5.33333	1.66667
Molybdate-binding periplasmic protein OS=Pseudomonas fluorescens (strain SBW25) GN=PFLU_2971 PE=4 SV=1	C3KB61	27 kDa	-1.32193	0.0045	0.021774	0.024913	0.022488	0.0089257	0.011818	0.0035852	0.0230583	0.00810963	9	8	8	3	4	1	8.33333	2.66667
Glutamate synthase [NADPH] small chain OS=Pseudomonas fluorescens (strain SBW25) GN=gltD PE=4 SV=1	C3KBH2	52 kDa	-1.32193	0.013	0.026955	0.025065	0.020745	0.010696	0.012885	0.0025907	0.024255	0.0087239	5	7	4	3	6	1	5.33333	3.33333
Ornithine carbamoyltransferase OS=Pseudomonas fluorescens (strain SBW25) GN=argF PE=3 SV=1	C3KBM4	34 kDa	-1.32193	0.12	0.020714	0.026839	0.0092598	0.012552	0.0072993	0.0029525	0.0189376	0.00760127	3	10	4	3	3	1	5.66667	2.33333
Putative homocysteine synthase OS=Pseudomonas fluorescens (strain SBW25) GN=PFLU_0455 PE=3 SV=1	C3KCN9	46 kDa	-1.32193	0.059	0.0067819	0.0071104	0.0089708	0.0029696	0	0.0057545	0.00762103	0.00290803	3	3	3	1	0	2	3	1
Sulfate adenylyltransferase subunit 2 OS=Pseudomonas fluorescens (strain SBW25) GN=cysD PE=3 SV=1	C3KDP1	35 kDa	-1.32193	0.36	0.0094502	0.0042283	0	0.0024582	0.0024411	0	0.0045595	0.0016331	3	2	0	1	1	0	1.66667	0.666667
Isoleucine--tRNA ligase OS=Pseudomonas fluorescens (strain SBW25) GN=ileS PE=3 SV=1	C3KDX4	105 kDa	-1.32193	0.067	0.036338	0.062634	0.035046	0.02128	0.026393	0.0094392	0.0446727	0.0190374	21	33	13	9	11	4	22.3333	8
Peptidyl-prolyl cis-trans isomerase OS=Pseudomonas fluorescens (strain SBW25) GN=yaaD PE=4 SV=1	C3KDX6	16 kDa	-1.32193	0.019	0.033038	0.021761	0.024792	0.0061532	0.014523	0.011454	0.0265303	0.0107101	7	6	5	1	4	2	6	2.33333
Exodeoxyribonuclease III OS=Pseudomonas fluorescens (strain SBW25) GN=PFLU_3882 PE=4 SV=1	C3JYE4	31 kDa	-1.73697	0.067	0.0090322	0.014329	0.0052472	0.0027769	0.0027575	0.0033461	0.00953613	0.00296017	4	6	2	1	1	1	4	1
Aminomethyltransferase OS=Pseudomonas fluorescens (strain SBW25) GN=PFLU_4899 PE=3 SV=1	C3JYR3	40 kDa	-1.73697	0.037	0.019625	0.043598	0.032225	0.010759	0.0099536	0.010574	0.031816	0.0104289	5	10	7	3	5	2	7.33333	3.33333
3-isopropylmalate dehydratase small subunit OS=Pseudomonas fluorescens (strain SBW25) GN=leuD PE=3 SV=1	C3JZT9	24 kDa	-1.73697	0.034	0.017094	0.024105	0.013241	0	0.0069582	0.0084436	0.0181467	0.00513393	6	7	3	0	2	2	5.33333	1.33333
Putative fatty acid transport system, membrane protein OS=Pseudomonas fluorescens (strain SBW25) GN=PFLU_4477 PE=4 SV=1	C3K0Y2	46 kDa	-1.73697	0.021	0.028071	0.022463	0.039758	0.0058566	0.014111	0.0056744	0.0300973	0.00854733	10	8	11	2	6	2	9.66667	3.33333
Ribosome maturation factor RimM OS=Pseudomonas fluorescens (strain SBW25) GN=rimM PE=3 SV=1	C3K1H0	20 kDa	-1.73697	0.11	0.0068503	0.015282	0.020296	0.0042121	0.0091788	0	0.0141428	0.00446363	2	5	4	1	3	0	3.66667	1.33333
Acetolactate synthase isozyme III large subunit OS=Pseudomonas fluorescens (strain SBW25) GN=PFLU_5220 PE=3 SV=1	C3K227	63 kDa	-1.73697	0.0099	0.021605	0.023757	0.017815	0.0076661	0.010792	0.0021304	0.021059	0.00686283	9	5	5	3	4	1	6.33333	2.66667
Putative ABC transport system, outer membrane exported protein OS=Pseudomonas fluorescens (strain SBW25) GN=PFLU_5483 PE=4 SV=1	C3K2T2	25 kDa	-1.73697	0.00028	0.042886	0.046177	0.041877	0.016556	0.0087658	0.011683	0.0436467	0.0123349	8	8	9	3	3	3	8.33333	3
30S ribosomal protein S14 OS=Pseudomonas fluorescens (strain SBW25) GN=rpsN PE=3 SV=1	C3K2W3	11 kDa	-1.73697	0.11	0.11542	0.069641	0.03682	0.0091384	0.032353	0.034021	0.0739603	0.0251708	6	8	5	1	6	4	6.33333	3.66667
ATP-dependent RNA helicase RhlE OS=Pseudomonas fluorescens (strain SBW25) GN=rhlE1 PE=3 SV=1	C3K3H0	68 kDa	-1.73697	0.024	0.0096696	0.0073335	0.0073538	0.0046713	0.0029394	0	0.00811897	0.0025369	5	3	3	2	1	0	3.66667	1
Exopolyphosphatase OS=Pseudomonas fluorescens (strain SBW25) GN=ppx PE=4 SV=1	C3K401	56 kDa	-1.73697	0.054	0.0044643	0.0060438	0.0050835	0	0.0040546	0	0.0051972	0.00135153	2	3	2	0	2	0	2.33333	0.666667
Regulator of nucleoside diphosphate kinase OS=Pseudomonas fluorescens (strain SBW25) GN=rnk PE=4 SV=1	C3K431	15 kDa	-1.73697	0.15	0.0089658	0.016001	0.0052086	0	0.008009	0	0.0100585	0.00266967	2	4	1	0	2	0	2.33333	0.666667
33 kDa chaperonin OS=Pseudomonas fluorescens (strain SBW25) GN=hslO PE=3 SV=1	C3K4J4	33 kDa	-1.73697	0.08	0.0052348	0.015046	0.009445	0.0024992	0.0049635	0	0.0099086	0.00248757	2	7	4	1	2	0	4.33333	1
Putative protease OS=Pseudomonas fluorescens (strain SBW25) GN=PFLU_1529 PE=4 SV=1	C3K4U5	76 kDa	-1.73697	0.11	0.011188	0.019088	0.0094161	0	0.010858	0	0.0132307	0.00361933	4	7	4	0	4	0	5	1.33333
Dipeptide ABC transport system, substrate-binding protein OS=Pseudomonas fluorescens (strain SBW25) GN=dppA3 PE=4 SV=1	C3K5B9	60 kDa	-1.73697	0.0097	0.092951	0.068137	0.055851	0.020895	0.02264	0.02113	0.072313	0.021555	29	21	15	7	7	5	21.6667	6.33333
3-hydroxyacyl-[acyl-carrier-protein] dehydratase FabZ OS=Pseudomonas fluorescens (strain SBW25) GN=fabZ PE=3 SV=1	C3K606	17 kDa	-1.73697	0.56	0	0.011179	0	0	0.0037302	0	0.00372633	0.0012434	0	3	0	0	1	0	1	0.333333
Fatty acid oxidation complex subunit alpha OS=Pseudomonas fluorescens (strain SBW25) GN=fadB PE=3 SV=1	C3K613	77 kDa	-1.73697	0.19	0.0088533	0.022851	0.0067164	0.0042776	0.0077452	0	0.0128069	0.0040076	4	11	3	2	3	0	6	1.66667
Bifunctional purine biosynthesis protein PurH OS=Pseudomonas fluorescens (strain SBW25) GN=purH PE=3 SV=1	C3K6E0	57 kDa	-1.73697	0.021	0.040261	0.047458	0.028511	0.0057168	0.021125	0.007392	0.0387433	0.0114113	12	14	8	2	6	3	11.3333	3.66667
Putative lipoprotein OS=Pseudomonas fluorescens (strain SBW25) GN=PFLU_1301 PE=4 SV=1	C3K707	29 kDa	-1.73697	0.016	0.018085	0.011597	0.020767	0.002697	0.0073154	0.0032499	0.0168163	0.00442077	5	5	5	1	2	1	5	1.33333
RNA polymerase sigma factor RpoS OS=Pseudomonas fluorescens (strain SBW25) GN=rpoS PE=3 SV=1	C3K708	38 kDa	-1.73697	0.31	0.0018254	0.006817	0.0021209	0	0	0.0036612	0.00358777	0.0012204	1	3	1	0	0	1	1.66667	0.333333
Polysaccharide biosynthesis protein OS=Pseudomonas fluorescens (strain SBW25) GN=fnl1 PE=4 SV=1	C3K722	39 kDa	-1.73697	0.043	0.015922	0.020122	0.0099749	0.0021795	0.0086574	0.0043868	0.0153396	0.00507457	5	5	3	1	4	1	4.33333	2
Urocanate hydratase OS=Pseudomonas fluorescens (strain SBW25) GN=hutU PE=3 SV=1	C3K803	61 kDa	-1.73697	0.052	0.0045613	0.010467	0.0072815	0.0026381	0.00332	0	0.0074366	0.00198603	1	4	2	1	1	0	2.33333	0.666667
Putative sulfite reductase OS=Pseudomonas fluorescens (strain SBW25) GN=PFLU_2657 PE=4 SV=1	C3K9R4	62 kDa	-1.73697	0.0093	0.031537	0.043147	0.031301	0.0076009	0.017049	0.0044305	0.0353283	0.00969347	12	14	9	3	5	2	11.6667	3.33333
5-Methyltetrahydrofolate--homocysteine methyltransferase OS=Pseudomonas fluorescens (strain SBW25) GN=PFLU_2662 PE=4 SV=1	C3K9R8	136 kDa	-1.73697	0.05	0.014401	0.019179	0.031686	0.010302	0.0057166	0.0024418	0.0217553	0.00615347	13	15	16	8	2	2	14.6667	4
Putative lipoprotein OS=Pseudomonas fluorescens (strain SBW25) GN=PFLU_0162 PE=4 SV=1	C3KBG3	24 kDa	-1.73697	0.21	0.018884	0.0057063	0.0062688	0.006635	0.0032944	0	0.0102864	0.0033098	7	2	2	2	1	0	3.66667	1
Uncharacterized protein OS=Pseudomonas fluorescens (strain SBW25) GN=PFLU_0923 PE=4 SV=1	C3KBL2	67 kDa	-1.73697	0.015	0.014302	0.016279	0.015516	0.0047392	0.0089464	0	0.0153657	0.00456187	7	9	6	2	3	0	7.33333	1.66667
Sulfate ABC transport system, sulfate-binding protein OS=Pseudomonas fluorescens (strain SBW25) GN=sbp PE=4 SV=1	C3KBT7	37 kDa	-1.73697	0.054	0.017157	0.030075	0.036865	0.011157	0.014916	0.0026889	0.0280323	0.0095873	6	7	10	5	6	1	7.66667	4
Glutamate-ammonia-ligase adenylyltransferase OS=Pseudomonas fluorescens (strain SBW25) GN=glnE PE=3 SV=1	C3KCP5	110 kDa	-1.73697	0.28	0.0051877	0.0048006	0	0.0014983	0.0018855	0	0.00332943	0.00112793	3	4	0	1	1	0	2.33333	0.666667
Probable alcohol dehydrogenase OS=Pseudomonas fluorescens (strain SBW25) GN=PFLU_1412 PE=4 SV=1	C3KCV6	40 kDa	-1.73697	0.0056	0.033275	0.043526	0.032942	0.0078509	0.017541	0.011046	0.036581	0.012146	8	9	8	4	8	3	8.33333	5
Uncharacterized protein OS=Pseudomonas fluorescens (strain SBW25) GN=PFLU_3408 PE=4 SV=1	C3KD59	82 kDa	-1.73697	0.43	0.0017277	0.0061184	0	0	0.0025218	0	0.00261537	0.0008406	1	4	0	0	1	0	1.66667	0.333333
Putative betaine aldehyde dehydrogenase OS=Pseudomonas fluorescens (strain SBW25) GN=PFLU_1209 PE=3 SV=1	C3KDS0	51 kDa	-1.73697	0.091	0.010135	0.017238	0.0053623	0.0026627	0.004277	0.0025798	0.0109118	0.00317317	4	8	2	1	2	1	4.66667	1.33333
DNA gyrase subunit B OS=Pseudomonas fluorescens (strain SBW25) GN=gyrB PE=3 SV=1	C3KDU5	90 kDa	-1.73697	0.5	0.001571	0.011928	0	0	0.0045862	0	0.00449967	0.00152873	1	8	0	0	2	0	3	0.666667
Putative exported protein OS=Pseudomonas fluorescens (strain SBW25) GN=PFLU_3741 PE=4 SV=1	C3JXW6	65 kDa	-2.32193	0.28	0.010903	0.0038609	0	0.0025289	0	0	0.0049213	0.000842967	5	2	0	1	0	0	2.33333	0.333333
Uncharacterized protein OS=Pseudomonas fluorescens (strain SBW25) GN=PFLU_3833 PE=4 SV=1	C3JY96	27 kDa	-2.32193	0.054	0.012193	0.012896	0.005667	0.0059981	0	0	0.010252	0.00199937	5	5	2	2	0	0	4	0.666667
Amidophosphoribosyltransferase OS=Pseudomonas fluorescens (strain SBW25) GN=PFLU_4183 PE=3 SV=1	C3JZS1	55 kDa	-2.32193	0.011	0.013339	0.016071	0.0095852	0.0050383	0.0020233	0	0.0129984	0.00235387	4	5	3	2	1	0	4	1
3-isopropylmalate dehydratase large subunit OS=Pseudomonas fluorescens (strain SBW25) GN=leuC PE=3 SV=1	C3JZU0	51 kDa	-2.32193	0.17	0.0072023	0.0013661	0.0030766	0	0.0021476	0	0.00388167	0.000715867	4	1	2	0	1	0	2.33333	0.333333
Chorismate synthase OS=Pseudomonas fluorescens (strain SBW25) GN=aroC PE=3 SV=1	C3K084	39 kDa	-2.32193	0.24	0.0079403	0.0111	0	0	0.0041021	0	0.00634677	0.00136737	3	4	0	0	2	0	2.33333	0.666667
GTP cyclohydrolase 1 OS=Pseudomonas fluorescens (strain SBW25) GN=folE PE=3 SV=1	C3K091	20 kDa	-2.32193	0.00091	0.016842	0.019148	0.012328	0.0041423	0.0030089	0.0047461	0.016106	0.00396577	6	5	5	2	3	1	5.33333	2
Cysteine synthase OS=Pseudomonas fluorescens (strain SBW25) GN=PFLU_4507 PE=3 SV=1	C3K110	32 kDa	-2.32193	0.07	0.0060967	0.0021494	0.0047225	0	0.0024818	0	0.00432287	0.000827267	3	1	2	0	1	0	2	0.333333
Uncharacterized protein OS=Pseudomonas fluorescens (strain SBW25) GN=PFLU_5161 PE=4 SV=1	C3K1W8	12 kDa	-2.32193	0.024	0.01253	0.019258	0.019746	0	0.0096391	0	0.017178	0.00321303	2	4	3	0	2	0	3	0.666667
Ribosomal silencing factor RsfS OS=Pseudomonas fluorescens (strain SBW25) GN=rsfS PE=3 SV=1	C3K2M7	18 kDa	-2.32193	0.21	0.0080344	0.0099517	0	0	0.0033208	0	0.00599537	0.00110693	1	3	0	0	1	0	1.33333	0.333333
tRNA (guanine-N(7)-)-methyltransferase OS=Pseudomonas fluorescens (strain SBW25) GN=trmB PE=3 SV=1	C3K3L6	27 kDa	-2.32193	0.0026	0.010119	0.010702	0.0088179	0.003111	0.0030893	0	0.00987963	0.00206677	4	4	3	1	1	0	3.66667	0.666667
Putative aliphatic sulfonatesABC transport system, substrate-binding protein OS=Pseudomonas fluorescens (strain SBW25) GN=ssuA PE=4 SV=1	C3K3U9	35 kDa	-2.32193	0.016	0.0089513	0.017146	0.017146	0.0023284	0.0046244	0	0.0144144	0.0023176	3	7	6	1	2	0	5.33333	1
Putative exported protein OS=Pseudomonas fluorescens (strain SBW25) GN=PFLU_1488 PE=4 SV=1	C3K4S0	26 kDa	-2.32193	0.014	0.021774	0.02047	0.014055	0.0089257	0.0029545	0	0.0187663	0.00396007	9	8	5	2	1	0	7.33333	1
Putative sulphur metabolism-related protein OS=Pseudomonas fluorescens (strain SBW25) GN=PFLU_0284 PE=4 SV=1	C3K587	30 kDa	-2.32193	0.35	0	0.0092779	0.0025481	0	0.0026782	0	0.003942	0.000892733	0	4	1	0	1	0	1.66667	0.333333
Putative outer membrane porin OS=Pseudomonas fluorescens (strain SBW25) GN=PFLU_0824 PE=4 SV=1	C3K5B7	51 kDa	-2.32193	0.028	0.0089326	0.01733	0.010932	0	0.0021799	0.0052595	0.0123982	0.0024798	4	8	4	0	1	2	5.33333	1
Putative outer membrane protein OS=Pseudomonas fluorescens (strain SBW25) GN=PFLU_0595 PE=3 SV=1	C3K5W6	75 kDa	-2.32193	0.051	0.0054907	0.011342	0.013899	0	0.0053428	0	0.0102439	0.00178093	3	6	6	0	2	0	5	0.666667
Ubiquinol-cytochrome c reductase iron-sulfur subunit OS=Pseudomonas fluorescens (strain SBW25) GN=petA PE=4 SV=1	C3K6E3	21 kDa	-2.32193	0.22	0.0092844	0.0060347	0	0	0.0027645	0	0.00510637	0.0009215	3	1	0	0	1	0	1.33333	0.333333
Imidazoleglycerol-phosphate dehydratase OS=Pseudomonas fluorescens (strain SBW25) GN=hisB PE=3 SV=1	C3K6U9	22 kDa	-2.32193	0.096	0.012379	0.0065463	0.0035958	0.0038059	0	0	0.00750703	0.00126863	4	2	1	1	0	0	2.33333	0.333333
Carboxy-terminal processing protease OS=Pseudomonas fluorescens (strain SBW25) GN=ctpA PE=3 SV=1	C3K6V7	46 kDa	-2.32193	0.19	0.0028874	0.0091991	0.0016981	0	0.0023143	0	0.00459487	0.000771433	1	4	1	0	1	0	2	0.333333
Putative iron utilisation protein OS=Pseudomonas fluorescens (strain SBW25) GN=PFLU_1089 PE=4 SV=1	C3K7I5	28 kDa	-2.32193	0.11	0.011954	0.015172	0.0027779	0	0.0029197	0.003543	0.00996797	0.00215423	5	6	1	0	1	1	4	0.666667
Putative exported protein OS=Pseudomonas fluorescens (strain SBW25) GN=PFLU_1325 PE=4 SV=1	C3K7J9	83 kDa	-2.32193	0.07	0.008266	0.0029272	0.010462	0.0019174	0.002413	0	0.0072184	0.00144347	5	2	4	1	1	0	3.66667	0.666667
ATP phosphoribosyltransferase OS=Pseudomonas fluorescens (strain SBW25) GN=hisG PE=3 SV=1	C3K8X5	23 kDa	-2.32193	0.22	0.023116	0.021392	0	0.0071067	0.0035286	0	0.014836	0.0035451	8	7	0	2	1	0	5	1
Uncharacterized protein OS=Pseudomonas fluorescens (strain SBW25) GN=PFLU_2548 PE=4 SV=1	C3K9F8	31 kDa	-2.32193	0.022	0.022868	0.022546	0.0099073	0.0026215	0.0026033	0.003159	0.0184404	0.0027946	8	10	4	1	1	1	7.33333	1
Putative rhizopine-binding ABC transporter protein OS=Pseudomonas fluorescens (strain SBW25) GN=PFLU_2583 PE=4 SV=1	C3K9J1	33 kDa	-2.32193	0.21	0	0.010367	0.0068332	0	0	0.002905	0.0057334	0.000968333	0	5	3	0	0	1	2.66667	0.333333
Uncharacterized protein OS=Pseudomonas fluorescens (strain SBW25) GN=PFLU_3043 PE=4 SV=1	C3KAD4	31 kDa	-2.32193	0.26	0.0066753	0.0047067	0	0.0027363	0	0	0.003794	0.0009121	3	2	0	1	0	0	1.66667	0.333333
Phosphoglucomutase OS=Pseudomonas fluorescens (strain SBW25) GN=PFLU_3157 PE=3 SV=1	C3KBP9	59 kDa	-2.32193	0.069	0.018463	0.0055144	0.014605	0	0.0055492	0.0022314	0.0128608	0.00259353	8	3	5	0	3	1	5.33333	1.33333
Taurine ABC transport system, substrate-binding periplasmic protein OS=Pseudomonas fluorescens (strain SBW25) GN=tauA PE=4 SV=1	C3KE55	34 kDa	-2.32193	0.038	0.0067081	0.015562	0.011007	0.0046139	0.0022909	0	0.0110924	0.0023016	3	7	4	2	1	0	4.66667	1
Uncharacterized protein OS=Pseudomonas fluorescens (strain SBW25) GN=PFLU_0539 PE=4 SV=1	C3KE73	33 kDa	-2.32193	0.29	0.0039718	0.0021004	0.017203	0	0.0048504	0	0.0077584	0.0016168	2	1	4	0	2	0	2.33333	0.666667
Uncharacterized protein OS=Pseudomonas fluorescens (strain SBW25) GN=PFLU_4307 PE=4 SV=1	C3K055	31 kDa	-3.32193	0.017	0.006876	0.0098886	0.0053261	0	0.002799	0	0.00736357	0.000933	3	3	2	0	1	0	2.66667	0.333333
Chaperone protein DnaJ OS=Pseudomonas fluorescens (strain SBW25) GN=dnaJ PE=3 SV=1	C3K274	40 kDa	-3.32193	0.19	0.0025689	0.012497	0.003398	0	0.0027103	0	0.00615463	0.000903433	1	5	1	0	1	0	2.33333	0.333333
Putative aldehyde dehydrigenase OS=Pseudomonas fluorescens (strain SBW25) GN=PFLU_5441 PE=3 SV=1	C3K2P3	55 kDa	-3.32193	0.0061	0.030614	0.022227	0.017492	0.0024943	0.0040066	0.0024167	0.0234443	0.00297253	10	7	4	1	2	1	7	1.33333
Putative lipoprotein OS=Pseudomonas fluorescens (strain SBW25) GN=PFLU_5921 PE=4 SV=1	C3K411	22 kDa	-3.32193	0.19	0.015633	0	0.010898	0.0038449	0	0	0.00884367	0.00128163	5	0	3	1	0	0	2.66667	0.333333
Putative pyoverdine synthetase F OS=Pseudomonas fluorescens (strain SBW25) GN=PFLU_2547 PE=4 SV=1	C3K9F7	32 kDa	-3.32193	0.0039	0.027779	0.033819	0.019815	0.0026215	0.0026033	0.003159	0.0271377	0.0027946	8	15	8	1	1	1	10.3333	1
Putative phage-related protein OS=Pseudomonas fluorescens (strain SBW25) GN=PFLU_2836 PE=4 SV=1	C3KA13	58 kDa	-3.32193	0.14	0.0013062	0.0094998	0.0043256	0.0017029	0	0	0.00504387	0.000567633	1	4	2	1	0	0	2.33333	0.333333
Metalloprotease OS=Pseudomonas fluorescens (strain SBW25) GN=PFLU_3146 PE=4 SV=1	C3KBF4	49 kDa	-3.32193	0.002	0.16134	0.13789	0.20597	0.022287	0.021251	0.030151	0.1684	0.024563	27	23	28	6	10	8	26	8
Putative 2-hydroxyhepta-2,4-diene-1,7-dioate isomerase OS=Pseudomonas fluorescens (strain SBW25) GN=PFLU_3196 PE=4 SV=1	C3KC26	32 kDa	-3.32193	0.015	0.0096533	0.0089247	0.0049022	0	0.0025762	0	0.00782673	0.000858733	2	4	2	0	1	0	2.66667	0.333333
Putative amino acid ABC transport system, exported protein OS=Pseudomonas fluorescens (strain SBW25) GN=PFLU_0239 PE=4 SV=1	C3KDK1	29 kDa	-3.32193	0.0048	0.020247	0.014276	0.01307	0	0.0027474	0.0033338	0.0158643	0.00202707	9	6	5	0	1	1	6.66667	0.666667
Putative iron-binding periplasmic protein OS=Pseudomonas fluorescens (strain SBW25) GN=PFLU_0528 PE=4 SV=1	C3KE64	37 kDa	-3.32193	0.0004	0.026268	0.025523	0.024439	0.0043974	0.0065501	0	0.02541	0.00364917	9	8	5	2	3	0	7.33333	1.66667
Diaminobutyrate--2-oxoglutarate aminotransferase OS=Pseudomonas fluorescens (strain SBW25) GN=PFLU_4378 PE=3 SV=1	C3K0E2	50 kDa	-3.64386	0.018	0.011678	0.028291	0.021911	0	0.0021846	0.0026354	0.0206267	0.00160667	3	12	9	0	1	1	8	0.666667
Dipeptide ABC transport system, substrate-binding protein OS=Pseudomonas fluorescens (strain SBW25) GN=dppA1 PE=4 SV=1	C3K5B6	59 kDa	-3.8365	0.033	0.016653	0.0058915	0.018053	0.0027571	0	0	0.0135325	0.000919033	7	3	6	1	0	0	5.33333	0.333333
Putative exported protein OS=Pseudomonas fluorescens (strain SBW25) GN=PFLU_5712 PE=4 SV=1	C3K3F8	14 kDa	-4.05889	0.00023	0.027021	0.024917	0.02271	0	0.0041573	0	0.0248827	0.00138577	5	6	4	0	1	0	5	0.333333
Putative lipoprotein OS=Pseudomonas fluorescens (strain SBW25) GN=PFLU_5420 PE=3 SV=1	C3K2M2	36 kDa	-4.32193	0.0071	0.017259	0.0090477	0.01522	0	0.0022291	0	0.0138422	0.000743033	5	3	4	0	1	0	4	0.333333
Pvdj(2) OS=Pseudomonas fluorescens (strain SBW25) GN=pvdJ PE=4 SV=1	C3K9F4	437 kDa	-4.32193	0.02	0.005795	0.014883	0.013017	0	0.0017087	0	0.0112317	0.000569567	23	51	25	0	3	0	33	1
Putative TonB-dependent outer membrane receptor OS=Pseudomonas fluorescens (strain SBW25) GN=PFLU_3218 PE=3 SV=1	C3KC48	76 kDa	-4.64386	0.00025	0.017863	0.015302	0.014284	0.0018398	0	0	0.0158163	0.000613267	11	8	7	1	0	0	8.66667	0.333333
Uncharacterized protein OS=Pseudomonas fluorescens (strain SBW25) GN=PFLU_4769 PE=4 SV=1	C3JY01	74 kDa	INF -	0.079	0.0078394	0.01487	0.0024741	0	0	0	0.0083945	0	3	6	1	0	0	0	3.33333	0
Putative L-ornithine 5-monooxygenase OS=Pseudomonas fluorescens (strain SBW25) GN=PFLU_3975 PE=4 SV=1	C3JYX0	49 kDa	INF -	< 0.00010	0.016522	0.018363	0.019019	0	0	0	0.017968	0	4	6	6	0	0	0	5.33333	0
Iron(III) dicitrate-binding periplasmic protein OS=Pseudomonas fluorescens (strain SBW25) GN=PFLU_4091 PE=4 SV=1	C3JZF9	33 kDa	INF -	0.015	0.0039848	0.0084289	0.0046299	0	0	0	0.0056812	0	2	4	2	0	0	0	2.66667	0
Cluster of GTP cyclohydrolase 1 OS=Pseudomonas fluorescens (strain SBW25) GN=folE PE=3 SV=1 (C3K091)	C3K091	20 kDa	INF -	0.0042	0.016842	0.012023	0.012328	0	0	0	0.013731	0	6	5	4	2	3	1	5	2
Pyoverdine synthetase A OS=Pseudomonas fluorescens (strain SBW25) GN=pvsA PE=4 SV=1	C3K0F1	477 kDa	INF -	0.005	0.0088751	0.016654	0.012338	0	0	0	0.0126224	0	28	50	23	0	0	0	33.6667	0
Uncharacterized protein OS=Pseudomonas fluorescens (strain SBW25) GN=PFLU_6093 PE=4 SV=1	C3K1C1	20 kDa	INF -	0.23	0.013111	0.0034667	0	0	0	0	0.0055259	0	4	1	0	0	0	0	1.66667	0
tRNA uridine 5-carboxymethylaminomethyl modification enzyme MnmG OS=Pseudomonas fluorescens (strain SBW25) GN=mnmG PE=3 SV=1	C3K1F7	69 kDa	INF -	0.0079	0.0040191	0.0053233	0.0025368	0	0	0	0.00395973	0	1	3	1	0	0	0	1.66667	0
Putative ABC transport system, periplasmic solute binding protein OS=Pseudomonas fluorescens (strain SBW25) GN=PFLU_5128 PE=3 SV=1	C3K1T5	37 kDa	INF -	0.37	0	0.0018854	0	0	0	0	0.000628467	0	3	6	0	2	0	0	3	0.666667
Putative putative hemin transport system, substrate-binding protein OS=Pseudomonas fluorescens (strain SBW25) GN=PFLU_5229 PE=4 SV=1	C3K236	30 kDa	INF -	0.2	0.012528	0.0044165	0	0	0	0	0.00564817	0	6	2	0	0	0	0	2.66667	0
Acetyl-coenzyme A synthetase OS=Pseudomonas fluorescens (strain SBW25) GN=acsA PE=3 SV=1	C3K250	71 kDa	INF -	0.21	0.0039215	0.012151	0	0	0	0	0.0053575	0	2	7	0	0	0	0	3	0
Dihydropteroate synthase OS=Pseudomonas fluorescens (strain SBW25) GN=PFLU_5259 PE=3 SV=1	C3K265	30 kDa	INF -	0.37	0.0086173	0	0	0	0	0	0.00287243	0	4	0	0	0	0	0	1.33333	0
LPS-assembly protein LptD OS=Pseudomonas fluorescens (strain SBW25) GN=lptD PE=3 SV=1	C3K324	105 kDa	INF -	0.026	0.0054118	0.0047849	0.0017102	0	0	0	0.00396897	0	3	4	1	0	0	0	2.66667	0
Major cold shock protein OS=Pseudomonas fluorescens (strain SBW25) GN=cspA1 PE=4 SV=1	C3K4R2	8 kDa	INF -	0.04	0.030781	0.0078844	0.032338	0	0	0	0.0236678	0	3	1	3	0	0	0	2.33333	0
Putative hydrolase OS=Pseudomonas fluorescens (strain SBW25) GN=PFLU_0046 PE=4 SV=1	C3K5S6	25 kDa	INF -	0.2	0.0083517	0.0029443	0	0	0	0	0.00376533	0	3	1	0	0	0	0	1.33333	0
Ribosomal RNA large subunit methyltransferase F OS=Pseudomonas fluorescens (strain SBW25) GN=rlmF PE=3 SV=1	C3K6G1	38 kDa	INF -	0.37	0.0053953	0	0	0	0	0	0.00179843	0	3	0	0	0	0	0	1	0
Fumarate hydratase class II OS=Pseudomonas fluorescens (strain SBW25) GN=fumC1 PE=3 SV=1	C3K7H1	49 kDa	INF -	0.036	0.014684	0.0065981	0.0055496	0	0	0	0.0089439	0	7	3	2	0	0	0	4	0
Putative TonB-dependent receptor OS=Pseudomonas fluorescens (strain SBW25) GN=PFLU_1087 PE=3 SV=1	C3K7I2	72 kDa	INF -	0.16	0.013174	0.0066647	0	0	0	0	0.0066129	0	7	4	0	0	0	0	3.66667	0
5-methyltetrahydropteroyltriglutamate--homocysteine methyltransferase OS=Pseudomonas fluorescens (strain SBW25) GN=metE PE=3 SV=1	C3K7X0	85 kDa	INF -	0.037	0.0049791	0.007637	0.0021007	0	0	0	0.0049056	0	3	4	1	0	0	0	2.66667	0
Puative ABC transport system, substrate-binding protein OS=Pseudomonas fluorescens (strain SBW25) GN=PFLU_0124 PE=4 SV=1	C3K8R9	37 kDa	INF -	0.14	0	0.016919	0.010326	0	0	0	0.00908167	0	0	9	5	0	0	0	4.66667	0
Putative ABC transport system, substrate-binding protein OS=Pseudomonas fluorescens (strain SBW25) GN=PFLU_2226 PE=4 SV=1	C3K932	38 kDa	INF -	0.37	0	0.0055428	0	0	0	0	0.0018476	0	0	3	0	0	0	0	1	0
Putative ABC transport system, exported solute-binding protein OS=Pseudomonas fluorescens (strain SBW25) GN=PFLU_2230 PE=4 SV=1	C3K936	30 kDa	INF -	0.2	0.006509	0.0022947	0	0	0	0	0.00293457	0	3	1	0	0	0	0	1.33333	0
Pyoverdine synthetase I OS=Pseudomonas fluorescens (strain SBW25) GN=pvdI PE=4 SV=1	C3K9F3	517 kDa	INF -	0.0014	0.0056927	0.0081018	0.0088726	0	0	0	0.0075557	0	26	32	23	0	0	0	27	0
Ferripyoverdine receptor OS=Pseudomonas fluorescens (strain SBW25) GN=fpvA PE=3 SV=1	C3K9F5	89 kDa	INF -	< 0.00010	0.034332	0.032299	0.034599	0	0	0	0.0337433	0	19	21	16	0	0	0	18.6667	0
Putative sugar ABC transport system, lipoprotein OS=Pseudomonas fluorescens (strain SBW25) GN=PFLU_3117 PE=4 SV=1	C3KBC5	33 kDa	INF -	0.034	0.0030993	0.0104	0.011425	0	0	0	0.0083081	0	1	5	5	0	0	0	3.66667	0
Lipase OS=Pseudomonas fluorescens (strain SBW25) GN=lipB PE=4 SV=1	C3KBE9	49 kDa	INF -	0.0054	0.021134	0.026013	0.03864	0	0	0	0.0285957	0	9	11	13	0	0	0	11	0
3-oxoacyl-[acyl-carrier-protein] reductase OS=Pseudomonas fluorescens (strain SBW25) GN=fabG PE=3 SV=1	C3KBH8	26 kDa	INF -	0.13	0.0075579	0.005329	0	0	0	0	0.00429563	0	3	2	0	0	0	0	1.66667	0
Putative non-ribosomal peptide synthetase OS=Pseudomonas fluorescens (strain SBW25) GN=PFLU_3222 PE=4 SV=1	C3KC52	108 kDa	INF -	0.045	0.0063378	0.014278	0.0047878	0	0	0	0.00846787	0	5	9	3	0	0	0	5.66667	0
Putative non-ribosomal peptide synthetase OS=Pseudomonas fluorescens (strain SBW25) GN=PFLU_3223 PE=4 SV=1	C3KC53	511 kDa	INF -	0.016	0.00082271	0.0020244	0.002112	0	0	0	0.00165304	0	3	7	4	0	0	0	4.66667	0
Putative non-ribosomal peptide synthetase OS=Pseudomonas fluorescens (strain SBW25) GN=PFLU_3224 PE=4 SV=1	C3KC54	371 kDa	INF -	0.026	0.0026495	0.0079172	0.0051011	0	0	0	0.0052226	0	7	19	8	0	0	0	11.3333	0
Putative amidase OS=Pseudomonas fluorescens (strain SBW25) GN=PFLU_3353 PE=4 SV=1	C3KD06	83 kDa	INF -	0.012	0.0099117	0.0075383	0.0042069	0	0	0	0.00721897	0	7	5	2	0	0	0	4.66667	0
Phosphomethylpyrimidine synthase OS=Pseudomonas fluorescens (strain SBW25) GN=thiC PE=3 SV=1	C3KDL3	70 kDa	INF -	0.14	0.0059843	0.0035321	0	0	0	0	0.00317213	0	3	2	0	0	0	0	1.66667	0
Pantothenate synthetase OS=Pseudomonas fluorescens (strain SBW25) GN=panC PE=3 SV=2	Q9ZEP7	31 kDa	INF -	0.23	0	0.009114	0.0025031	0	0	0	0.00387237	0	0	4	1	0	0	0	1.66667	0

## Sheet:  S3 P. stutzeri DSM4166_Exo
Identified Proteins (579)	Accession	Molecular Weight (kDa)	Fold change (Log2)	T-Test (P-Value): (p <= 0.05)	4166 +P 1	4166 +P 2	4166 +P 3	4166 -P 1	4166 -P 2	4166 -P 3	Mean P replete	Mean P deplete	4166 P1 1	4166 +P 2	4166 +P 3	4166 -P 1	4166 -P 2	4166 -P 3	Mean Pi replete	Mean Pi deplete
F2MUI2_PSEU6 Pseudomonas stutzeri DSM 4166, complete genome OS=Pseudomonas stutzeri (strain DSM 4166 / CMT.9.A) GN=PSTAA_3654 PE=4 SV=1	F2MUI2	36 kDa	INF	0.17	0	0	0	0	0.0021575	0.0047856	0	0.00231437	0	0	0	2	5	7	0	4.66667
F2MUK2_PSEU6 Pseudomonas stutzeri DSM 4166, complete genome OS=Pseudomonas stutzeri (strain DSM 4166 / CMT.9.A) GN=PSTAA_3674 PE=4 SV=1	F2MUK2	14 kDa	INF	0.0018	0	0	0	0.036079	0.023773	0.025561	0	0.028471	0	0	0	5	6	6	0	5.66667
F2MVA0_PSEU6 Pseudomonas stutzeri DSM 4166, complete genome OS=Pseudomonas stutzeri (strain DSM 4166 / CMT.9.A) GN=PSTAA_0114 PE=4 SV=1	F2MVA0	16 kDa	INF	0.092	0	0	0	0.017993	0.037612	0.093158	0	0.0495877	0	0	0	3	10	15	0	9.33333
F2MVP5_PSEU6 Pseudomonas stutzeri DSM 4166, complete genome OS=Pseudomonas stutzeri (strain DSM 4166 / CMT.9.A) GN=PSTAA_0419 PE=4 SV=1	F2MVP5	47 kDa	INF	< 0.00010	0	0	0	0.014411	0.015021	0.016013	0	0.0151483	0	0	0	4	7	7	0	6
F2MVQ0_PSEU6 Pseudomonas stutzeri DSM 4166, complete genome OS=Pseudomonas stutzeri (strain DSM 4166 / CMT.9.A) GN=PSTAA_0424 PE=4 SV=1	F2MVQ0	41 kDa	INF	0.00027	0	0	0	0.015896	0.015826	0.020167	0	0.0172963	0	0	0	5	8	9	0	7.33333
F2MVV3_PSEU6 50S ribosomal protein L7/L12 OS=Pseudomonas stutzeri (strain DSM 4166 / CMT.9.A) GN=rplL PE=3 SV=1	F2MVV3	12 kDa	INF	0.37	0	0	0	0	0.0083139	0	0	0.0027713	0	0	0	0	2	0	0	0.666667
F2MWU7_PSEU6 Pseudomonas stutzeri DSM 4166, complete genome OS=Pseudomonas stutzeri (strain DSM 4166 / CMT.9.A) GN=PSTAA_0832 PE=4 SV=1	F2MWU7	15 kDa	INF	0.12	0	0	0	0	0.010566	0.01136	0	0.00730867	0	0	0	0	3	3	0	2
F2MWW7_PSEU6 Pseudomonas stutzeri DSM 4166, complete genome OS=Pseudomonas stutzeri (strain DSM 4166 / CMT.9.A) GN=PSTAA_0852 PE=4 SV=1	F2MWW7	23 kDa	INF	< 0.00010	0	0	0	0.0085522	0.0093917	0.010098	0	0.0093473	0	0	0	2	4	4	0	3.33333
F2MWY7_PSEU6 Pseudomonas stutzeri DSM 4166, complete genome OS=Pseudomonas stutzeri (strain DSM 4166 / CMT.9.A) GN=PSTAA_1180 PE=4 SV=1	F2MWY7	19 kDa	INF	0.032	0	0	0	0.0054014	0.017795	0.019133	0	0.0141098	0	0	0	1	6	6	0	4.33333
F2MXA3_PSEU6 Pseudomonas stutzeri DSM 4166, complete genome OS=Pseudomonas stutzeri (strain DSM 4166 / CMT.9.A) GN=PSTAA_1536 PE=4 SV=1	F2MXA3	14 kDa	INF	0.0054	0	0	0	0.014101	0.0271	0.024976	0	0.022059	0	0	0	2	7	6	0	5
F2MXG3_PSEU6 Pseudomonas stutzeri DSM 4166, complete genome OS=Pseudomonas stutzeri (strain DSM 4166 / CMT.9.A) GN=PSTAA_1914 PE=4 SV=1	F2MXG3	18 kDa	INF	0.0025	0	0	0	0.011841	0.0097529	0.0069911	0	0.00952833	0	0	0	2	3	2	0	2.33333
F2MXM6_PSEU6 Pseudomonas stutzeri DSM 4166, complete genome OS=Pseudomonas stutzeri (strain DSM 4166 / CMT.9.A) GN=PSTAA_0233 PE=4 SV=1	F2MXM6	34 kDa	INF	0.12	0	0	0	0	0.0045198	0.0050128	0	0.00317753	0	0	0	0	2	2	0	1.33333
F2MYF2_PSEU6 Periplasmic nitrate reductase, electron transfer subunit OS=Pseudomonas stutzeri (strain DSM 4166 / CMT.9.A) GN=napB PE=3 SV=1	F2MYF2	18 kDa	INF	0.12	0	0	0	0	0.0062611	0.0067321	0	0.00433107	0	0	0	0	2	2	0	1.33333
F2MYN9_PSEU6 Pseudomonas stutzeri DSM 4166, complete genome OS=Pseudomonas stutzeri (strain DSM 4166 / CMT.9.A) GN=PSTAA_1625 PE=4 SV=1	F2MYN9	36 kDa	INF	0.0049	0	0	0	0.0035532	0.0066328	0.0049042	0	0.00503007	0	0	0	1	3	2	0	2
F2MYS1_PSEU6 Pseudomonas stutzeri DSM 4166, complete genome OS=Pseudomonas stutzeri (strain DSM 4166 / CMT.9.A) GN=PSTAA_1657 PE=4 SV=1	F2MYS1	15 kDa	INF	0.012	0	0	0	0.013195	0.025358	0.03116	0	0.0232377	0	0	0	2	7	8	0	5.66667
F2MZD5_PSEU6 Pseudomonas stutzeri DSM 4166, complete genome OS=Pseudomonas stutzeri (strain DSM 4166 / CMT.9.A) GN=PSTAA_2829 PE=4 SV=1	F2MZD5	23 kDa	INF	0.13	0	0	0	0	0.0068227	0.0097812	0	0.00553463	0	0	0	0	3	4	0	2.33333
F2N086_PSEU6 Pseudomonas stutzeri DSM 4166, complete genome OS=Pseudomonas stutzeri (strain DSM 4166 / CMT.9.A) GN=PSTAA_1712 PE=4 SV=1	F2N086	17 kDa	INF	0.17	0	0	0	0	0.003251	0.0069911	0	0.00341403	0	0	0	0	1	2	0	1
F2N109_PSEU6 Pseudomonas stutzeri DSM 4166, complete genome OS=Pseudomonas stutzeri (strain DSM 4166 / CMT.9.A) GN=PSTAA_3276 PE=4 SV=1	F2N109	17 kDa	INF	0.0005	0	0	0	0.033184	0.024295	0.026122	0	0.027867	0	0	0	6	8	8	0	7.33333
F2N110_PSEU6 5-hydroxyisourate hydrolase OS=Pseudomonas stutzeri (strain DSM 4166 / CMT.9.A) GN=PSTAA_3277 PE=3 SV=1	F2N110	15 kDa	INF	0.041	0	0	0	0.013583	0.0074581	0.0040096	0	0.00835023	0	0	0	2	2	1	0	1.66667
F2N1D5_PSEU6 Pseudomonas stutzeri DSM 4166, complete genome OS=Pseudomonas stutzeri (strain DSM 4166 / CMT.9.A) GN=PSTAA_3802 PE=4 SV=1	F2N1D5	11 kDa	INF	0.015	0	0	0	0.045724	0.025106	0.021596	0	0.0308087	0	0	0	5	5	4	0	4.66667
F2N1Z0_PSEU6 Pseudomonas stutzeri DSM 4166, complete genome OS=Pseudomonas stutzeri (strain DSM 4166 / CMT.9.A) GN=PSTAA_1771 PE=4 SV=1	F2N1Z0	49 kDa	INF	< 0.00010	0	0	0	0.0071228	0.0063636	0.0065103	0	0.00666557	0	0	0	2	3	3	0	2.66667
F2N2J2_PSEU6 Pseudomonas stutzeri DSM 4166, complete genome OS=Pseudomonas stutzeri (strain DSM 4166 / CMT.9.A) GN=PSTAA_2937 PE=3 SV=1	F2N2J2	17 kDa	INF	0.0027	0	0	0	0.0059207	0.0097529	0.0069911	0	0.0075549	0	0	0	1	3	2	0	2
F2N3J3_PSEU6 Pseudomonas stutzeri DSM 4166, complete genome OS=Pseudomonas stutzeri (strain DSM 4166 / CMT.9.A) GN=PSTAA_1854 PE=4 SV=1	F2N3J3	23 kDa	INF	0.0083	0	0	0	0.0091449	0.017575	0.010798	0	0.012506	0	0	0	2	7	4	0	4.33333
F2N3K3_PSEU6 Cbb3-type cytochrome c oxidase subunit OS=Pseudomonas stutzeri (strain DSM 4166 / CMT.9.A) GN=PSTAA_1864 PE=3 SV=1	F2N3K3	34 kDa	INF	0.37	0	0	0	0	0	0.0035758	0	0.00119193	0	0	0	0	0	2	0	0.666667
F2N3N6_PSEU6 Pseudomonas stutzeri DSM 4166, complete genome OS=Pseudomonas stutzeri (strain DSM 4166 / CMT.9.A) GN=PSTAA_2217 PE=4 SV=1	F2N3N6	49 kDa	INF	< 0.00010	0	0	0	0.071486	0.062313	0.059762	0	0.0645203	0	0	0	22	31	26	0	26.3333
F2N3P8_PSEU6 Pseudomonas stutzeri DSM 4166, complete genome OS=Pseudomonas stutzeri (strain DSM 4166 / CMT.9.A) GN=PSTAA_2229 PE=4 SV=1	F2N3P8	37 kDa	INF	0.37	0	0	0	0	0	0.0046865	0	0.00156217	0	0	0	0	0	2	0	0.666667
F2N3W2_PSEU6 Pseudomonas stutzeri DSM 4166, complete genome OS=Pseudomonas stutzeri (strain DSM 4166 / CMT.9.A) GN=PSTAA_2293 PE=4 SV=1	F2N3W2	65 kDa	INF	0.022	0	0	0	0.0021524	0.006233	0.005731	0	0.00470547	0	0	0	1	3	3	0	2.33333
F2N486_PSEU6 Pseudomonas stutzeri DSM 4166, complete genome OS=Pseudomonas stutzeri (strain DSM 4166 / CMT.9.A) GN=PSTAA_3058 PE=4 SV=1	F2N486	17 kDa	INF	0.054	0	0	0	0.0055978	0.0092209	0.019829	0	0.0115492	0	0	0	1	3	6	0	3.33333
F2N4B6_PSEU6 Pseudomonas stutzeri DSM 4166, complete genome OS=Pseudomonas stutzeri (strain DSM 4166 / CMT.9.A) GN=PSTAA_3088 PE=4 SV=1	F2N4B6	37 kDa	INF	0.041	0	0	0	0.0034259	0.010659	0.014185	0	0.0094233	0	0	0	1	5	6	0	4
F2N4Q2_PSEU6 Pseudomonas stutzeri DSM 4166, complete genome OS=Pseudomonas stutzeri (strain DSM 4166 / CMT.9.A) GN=PSTAA_3948 PE=4 SV=1	F2N4Q2	18 kDa	INF	0.0077	0	0	0	0.011403	0.0062611	0.0067321	0	0.00813207	0	0	0	2	2	2	0	2
F2N515_PSEU6 Cpg2 protein OS=Pseudomonas stutzeri (strain DSM 4166 / CMT.9.A) GN=cpg2 PE=4 SV=1	F2N515	44 kDa	INF	0.37	0	0	0	0	0	0.0045604	0	0.00152013	0	0	0	0	0	2	0	0.666667
F2N592_PSEU6 Pseudomonas stutzeri DSM 4166, complete genome OS=Pseudomonas stutzeri (strain DSM 4166 / CMT.9.A) GN=PSTAA_3504 PE=4 SV=1	F2N592	10 kDa	INF	0.37	0	0	0	0	0	0.010798	0	0.00359933	0	0	0	0	0	2	0	0.666667
F2N5C9_PSEU6 Pseudomonas stutzeri DSM 4166, complete genome OS=Pseudomonas stutzeri (strain DSM 4166 / CMT.9.A) GN=PSTAA_3541 PE=4 SV=1	F2N5C9	47 kDa	INF	0.033	0	0	0	0.0035614	0.010606	0.013021	0	0.0090628	0	0	0	1	5	6	0	4
F2N5N3_PSEU6 Pseudomonas stutzeri DSM 4166, complete genome OS=Pseudomonas stutzeri (strain DSM 4166 / CMT.9.A) GN=PSTAA_4045 PE=4 SV=1	F2N5N3	23 kDa	INF	0.01	0	0	0	0.020434	0.013464	0.0096514	0	0.0145165	0	0	0	5	6	4	0	5
F2N5Q5_PSEU6 Pseudomonas stutzeri DSM 4166, complete genome OS=Pseudomonas stutzeri (strain DSM 4166 / CMT.9.A) GN=PSTAA_2311 PE=4 SV=1	F2N5Q5	35 kDa	INF	0.15	0	0	0	0	0.0044219	0.0024521	0	0.00229133	0	0	0	0	2	1	0	1
F2N677_PSEU6 Pseudomonas stutzeri DSM 4166, complete genome OS=Pseudomonas stutzeri (strain DSM 4166 / CMT.9.A) GN=PSTAA_4084 PE=4 SV=1	F2N677	16 kDa	INF	0.12	0	0	0	0	0.010493	0.011282	0	0.00725833	0	0	0	0	3	3	0	2
F2N6F9_PSEU6 Pseudomonas stutzeri DSM 4166, complete genome OS=Pseudomonas stutzeri (strain DSM 4166 / CMT.9.A) GN=PSTAA_3209 PE=4 SV=1	F2N6F9	18 kDa	INF	0.37	0	0	0	0	0.0085958	0	0	0.00286527	0	0	0	0	3	0	0	1
F2N6M7_PSEU6 Pseudomonas stutzeri DSM 4166, complete genome OS=Pseudomonas stutzeri (strain DSM 4166 / CMT.9.A) GN=PSTAA_4155 PE=4 SV=1	F2N6M7	61 kDa	INF	0.12	0	0	0	0	0.0025369	0.0028136	0	0.0017835	0	0	0	0	2	2	0	1.33333
F2N6T2_PSEU6 Pseudomonas stutzeri DSM 4166, complete genome OS=Pseudomonas stutzeri (strain DSM 4166 / CMT.9.A) GN=PSTAA_4210 PE=4 SV=1	F2N6T2	21 kDa	INF	0.036	0	0	0	0.010711	0.019369	0.034273	0	0.021451	0	0	0	2	6	9	0	5.66667
F2MYS3_PSEU6 UxpB protein OS=Pseudomonas stutzeri (strain DSM 4166 / CMT.9.A) GN=uxpB PE=4 SV=1	F2MYS3	71 kDa	4	0.013	0.026009	0.035078	0.014686	0.56283	0.25955	0.38744	0.0252577	0.403273	11	15	10	262	168	212	12	214
F2N3V4_PSEU6 Pseudomonas stutzeri DSM 4166, complete genome OS=Pseudomonas stutzeri (strain DSM 4166 / CMT.9.A) GN=PSTAA_2285 PE=4 SV=1	F2N3V4	73 kDa	3.90689	0.0036	0	0.0024124	0.0074806	0.049531	0.038312	0.063924	0.00329767	0.050589	0	1	5	23	20	27	2	23.3333
F2N431_PSEU6 Superoxide dismutase [Cu-Zn] OS=Pseudomonas stutzeri (strain DSM 4166 / CMT.9.A) GN=sodC PE=3 SV=1	F2N431	18 kDa	3.80735	0.0095	0	0	0.0088257	0.05424	0.029315	0.036704	0.0029419	0.0400863	0	0	2	9	10	9	0.666667	9.33333
F2MUT5_PSEU6 Pseudomonas stutzeri DSM 4166, complete genome OS=Pseudomonas stutzeri (strain DSM 4166 / CMT.9.A) GN=PSTAA_4237 PE=4 SV=1	F2MUT5	28 kDa	3.70044	0.1	0	0.0033644	0.0019888	0.0046277	0.024623	0.037956	0.0017844	0.0224022	0	1	1	1	10	15	0.666667	8.66667
F2N1T5_PSEU6 Pseudomonas stutzeri DSM 4166, complete genome OS=Pseudomonas stutzeri (strain DSM 4166 / CMT.9.A) GN=PSTAA_1477 PE=4 SV=1	F2N1T5	42 kDa	3.32193	0.013	0	0.0095979	0.010257	0.041738	0.070664	0.089804	0.0066183	0.067402	0	4	7	13	34	38	3.66667	28.3333
F2MWP2_PSEU6 CycB protein OS=Pseudomonas stutzeri (strain DSM 4166 / CMT.9.A) GN=cycB PE=4 SV=1	F2MWP2	14 kDa	3.30743	0.015	0	0	0.0104	0.028674	0.026693	0.047861	0.00346667	0.0344093	0	0	2	4	6	9	0.666667	6.33333
F2N580_PSEU6 Pseudomonas stutzeri DSM 4166, complete genome OS=Pseudomonas stutzeri (strain DSM 4166 / CMT.9.A) GN=PSTAA_3173 PE=4 SV=1	F2N580	30 kDa	3.30743	0.012	0	0	0.0018001	0.0041886	0.0078189	0.0057812	0.000600033	0.00592957	0	0	1	1	3	2	0.333333	2
F2N627_PSEU6 NirN protein OS=Pseudomonas stutzeri (strain DSM 4166 / CMT.9.A) GN=nirN PE=4 SV=1	F2N627	55 kDa	3.27798	0.002	0.009227	0.012519	0.020229	0.15274	0.10285	0.15314	0.0139917	0.136243	3	5	12	50	50	62	6.66667	54
F2MVG9_PSEU6 Pseudomonas stutzeri DSM 4166, complete genome OS=Pseudomonas stutzeri (strain DSM 4166 / CMT.9.A) GN=PSTAA_0352 PE=4 SV=1	F2MVG9	34 kDa	3.24793	0.0074	0	0	0.0064684	0.015051	0.021073	0.025159	0.00215613	0.0204277	0	0	4	4	9	10	1.33333	7.66667
F2N0X1_PSEU6 Putative beta-barrel assembly-enhancing protease OS=Pseudomonas stutzeri (strain DSM 4166 / CMT.9.A) GN=PSTAA_2917 PE=3 SV=1	F2N0X1	53 kDa	3.15381	0.0026	0	0.0026406	0.0035125	0.016738	0.015508	0.022607	0.00205103	0.0182843	0	1	2	5	8	10	1	7.66667
F2MV57_PSEU6 PotF3 protein OS=Pseudomonas stutzeri (strain DSM 4166 / CMT.9.A) GN=potF3 PE=4 SV=1	F2MV57	39 kDa	3.01792	0.11	0	0.0025391	0.0013662	0.0031791	0.009891	0.018394	0.00130177	0.010488	0	1	1	1	5	8	0.666667	4.66667
F2N6C4_PSEU6 Pseudomonas stutzeri DSM 4166, complete genome OS=Pseudomonas stutzeri (strain DSM 4166 / CMT.9.A) GN=PSTAA_4131 PE=4 SV=1	F2N6C4	50 kDa	3.01792	0.006	0.0071952	0.0061793	0.011272	0.058057	0.05388	0.088415	0.0082155	0.066784	2	3	6	17	24	34	3.66667	25
F2N1A9_PSEU6 Pseudomonas stutzeri DSM 4166, complete genome OS=Pseudomonas stutzeri (strain DSM 4166 / CMT.9.A) GN=PSTAA_3776 PE=4 SV=1	F2N1A9	59 kDa	2.98185	0.0076	0.23002	0.20486	0.067494	1.7314	0.9515	1.2802	0.167458	1.32103	71	83	43	632	515	588	65.6667	578.333
F2N2R3_PSEU6 Pseudomonas stutzeri DSM 4166, complete genome OS=Pseudomonas stutzeri (strain DSM 4166 / CMT.9.A) GN=PSTAA_3008 PE=4 SV=1	F2N2R3	60 kDa	2.96347	0.0035	0.0034723	0	0.0022601	0.011579	0.015044	0.017904	0.0019108	0.0148423	1	0	2	6	12	13	1	10.3333
F2N5T4_PSEU6 Pseudomonas stutzeri DSM 4166, complete genome OS=Pseudomonas stutzeri (strain DSM 4166 / CMT.9.A) GN=PSTAA_2340 PE=4 SV=1	F2N5T4	73 kDa	2.90689	0.0063	0.18734	0.27796	0.05955	1.6816	0.9604	1.3106	0.17495	1.31753	74	135	44	808	599	719	84.3333	708.667
F2MWM3_PSEU6 Pseudomonas stutzeri DSM 4166, complete genome OS=Pseudomonas stutzeri (strain DSM 4166 / CMT.9.A) GN=PSTAA_0520 PE=4 SV=1	F2MWM3	21 kDa	2.80735	0.013	0	0.0044381	0.0040608	0.014739	0.026976	0.017403	0.00283297	0.019706	0	1	1	3	10	6	0.666667	6.33333
F2N618_PSEU6 NirM protein OS=Pseudomonas stutzeri (strain DSM 4166 / CMT.9.A) GN=nirM PE=4 SV=1	F2N618	11 kDa	2.80735	0.0098	0.01978	0.012724	0.027039	0.12403	0.1031	0.18685	0.0198477	0.137993	1	1	4	11	13	17	2	13.6667
F2N2S3_PSEU6 Pseudomonas stutzeri DSM 4166, complete genome OS=Pseudomonas stutzeri (strain DSM 4166 / CMT.9.A) GN=PSTAA_3338 PE=4 SV=1	F2N2S3	51 kDa	2.7866	0.0017	0.014136	0.015897	0.016609	0.12591	0.084353	0.10955	0.0155473	0.106604	4	6	9	38	38	43	6.33333	39.6667
F2N377_PSEU6 UshA protein OS=Pseudomonas stutzeri (strain DSM 4166 / CMT.9.A) GN=ushA PE=3 SV=1	F2N377	65 kDa	2.65535	0.012	0.079235	0.10862	0.045345	0.66753	0.34637	0.46669	0.0777333	0.49353	30	48	30	292	206	231	36	243
F2MVN1_PSEU6 Pseudomonas stutzeri DSM 4166, complete genome OS=Pseudomonas stutzeri (strain DSM 4166 / CMT.9.A) GN=PSTAA_0405 PE=4 SV=1	F2MVN1	20 kDa	2.56071	0.016	0.010492	0	0	0.025099	0.016538	0.020745	0.00349733	0.020794	1	0	0	5	6	7	0.333333	6
F2MWY5_PSEU6 Pseudomonas stutzeri DSM 4166, complete genome OS=Pseudomonas stutzeri (strain DSM 4166 / CMT.9.A) GN=PSTAA_1178 PE=4 SV=1	F2MWY5	46 kDa	2.53605	0.052	0	0.004428	0.0011913	0.0055443	0.011144	0.015961	0.0018731	0.0108831	0	2	1	2	5	7	1	4.66667
F2MVI5_PSEU6 Pseudomonas stutzeri DSM 4166, complete genome OS=Pseudomonas stutzeri (strain DSM 4166 / CMT.9.A) GN=PSTAA_0368 PE=4 SV=1	F2MVI5	15 kDa	2.48543	0.038	0	0	0.004565	0.011995	0.0065864	0.0070819	0.00152167	0.00855443	0	0	1	2	2	2	0.333333	2
F2N6P1_PSEU6 GlpQ protein OS=Pseudomonas stutzeri (strain DSM 4166 / CMT.9.A) GN=glpQ PE=4 SV=1	F2N6P1	47 kDa	2.45943	0.0011	0.17467	0.29848	0.11009	1.2108	0.90354	1.1138	0.194413	1.07605	43	104	58	404	499	499	68.3333	467.333
F2N5P3_PSEU6 Pseudomonas stutzeri DSM 4166, complete genome OS=Pseudomonas stutzeri (strain DSM 4166 / CMT.9.A) GN=PSTAA_2299 PE=4 SV=1	F2N5P3	77 kDa	2.43296	0.0018	0.0065331	0.0070912	0.013526	0.05818	0.041702	0.046692	0.0090501	0.048858	3	4	10	28	26	25	5.66667	26.3333
F2N298_PSEU6 Pseudomonas stutzeri DSM 4166, complete genome OS=Pseudomonas stutzeri (strain DSM 4166 / CMT.9.A) GN=PSTAA_2204 PE=4 SV=1	F2N298	37 kDa	2.37851	0.024	0.0056219	0.016665	0.007473	0.0313	0.053216	0.070007	0.00991997	0.0515077	1	6	5	9	24	25	4	19.3333
F2MVN9_PSEU6 Pseudomonas stutzeri DSM 4166, complete genome OS=Pseudomonas stutzeri (strain DSM 4166 / CMT.9.A) GN=PSTAA_0413 PE=4 SV=1	F2MVN9	16 kDa	2.3505	0.024	0	0	0.0095002	0.012482	0.017133	0.018422	0.00316673	0.0160123	0	0	2	2	5	5	0.666667	4
F2N6Q0_PSEU6 Pseudomonas stutzeri DSM 4166, complete genome OS=Pseudomonas stutzeri (strain DSM 4166 / CMT.9.A) GN=PSTAA_4178 PE=4 SV=1	F2N6Q0	34 kDa	2.32193	0.00051	0.21443	0.25169	0.10277	0.87185	0.92171	1.0705	0.18963	0.954687	39	71	47	228	401	387	52.3333	338.667
F2MYQ8_PSEU6 Pseudomonas stutzeri DSM 4166, complete genome OS=Pseudomonas stutzeri (strain DSM 4166 / CMT.9.A) GN=PSTAA_1644 PE=4 SV=1	F2MYQ8	30 kDa	2.26303	0.021	0	0.0060026	0.0035483	0.012385	0.012844	0.021017	0.00318363	0.0154153	0	2	2	3	5	8	1.33333	5.33333
F2MYZ5_PSEU6 TesA protein OS=Pseudomonas stutzeri (strain DSM 4166 / CMT.9.A) GN=tesA PE=4 SV=1	F2MYZ5	22 kDa	2.23266	0.0029	0	0.0041511	0.0075962	0.018381	0.017662	0.018991	0.00391577	0.0183447	0	1	2	4	7	7	1	6
F2MZB9_PSEU6 OprO protein OS=Pseudomonas stutzeri (strain DSM 4166 / CMT.9.A) GN=oprO PE=4 SV=1	F2MZB9	47 kDa	2.23266	0.014	0.011222	0.01285	0.011719	0.03501	0.068386	0.063261	0.0119303	0.0555523	3	6	6	11	36	29	5	25.3333
F2N5Q8_PSEU6 Pseudomonas stutzeri DSM 4166, complete genome OS=Pseudomonas stutzeri (strain DSM 4166 / CMT.9.A) GN=PSTAA_2314 PE=4 SV=1	F2N5Q8	21 kDa	2.07039	0.057	0	0	0.008165	0.014818	0.0081361	0.011664	0.00272167	0.0115394	0	0	2	3	3	4	0.666667	3.33333
F2MW15_PSEU6 6,7-dimethyl-8-ribityllumazine synthase OS=Pseudomonas stutzeri (strain DSM 4166 / CMT.9.A) GN=ribH PE=3 SV=1	F2MW15	16 kDa	2	0.043	0	0	0.0048318	0.0058458	0.0064196	0.0069026	0.0016106	0.00638933	0	0	1	1	2	2	0.333333	1.66667
F2N6C1_PSEU6 Arginine deiminase OS=Pseudomonas stutzeri (strain DSM 4166 / CMT.9.A) GN=arcA-2 PE=3 SV=1	F2N6C1	46 kDa	1.96347	0.11	0	0	0.0059998	0.0079417	0.0044149	0.011292	0.00199993	0.00788287	0	0	3	2	2	5	1	3
F2N344_PSEU6 MltB protein OS=Pseudomonas stutzeri (strain DSM 4166 / CMT.9.A) GN=mltB PE=4 SV=1	F2N344	36 kDa	1.926	0.081	0	0.0028203	0.0075879	0.0070626	0.013184	0.019496	0.0034694	0.0132475	0	1	5	2	6	8	2	5.33333
F2MW75_PSEU6 DsbC protein OS=Pseudomonas stutzeri (strain DSM 4166 / CMT.9.A) GN=dsbC PE=4 SV=1	F2MW75	26 kDa	1.80735	0.065	0	0.0034478	0.0081523	0.0085591	0.013044	0.018832	0.0038667	0.0134784	0	1	4	2	5	7	1.66667	4.66667
F2MUI1_PSEU6 Pseudomonas stutzeri DSM 4166, complete genome OS=Pseudomonas stutzeri (strain DSM 4166 / CMT.9.A) GN=PSTAA_3653 PE=4 SV=1	F2MUI1	35 kDa	1.76553	0.0028	0.011893	0.011751	0.0063233	0.029427	0.039873	0.03221	0.0099891	0.0338367	2	5	4	10	22	18	3.66667	16.6667
F2N337_PSEU6 Pseudomonas stutzeri DSM 4166, complete genome OS=Pseudomonas stutzeri (strain DSM 4166 / CMT.9.A) GN=PSTAA_3855 PE=4 SV=1	F2N337	48 kDa	1.76553	0.44	0	0	0.0037657	0	0.0020782	0.010631	0.00125523	0.0042364	0	0	2	0	1	5	0.666667	2
F2MZ71_PSEU6 Pseudomonas stutzeri DSM 4166, complete genome OS=Pseudomonas stutzeri (strain DSM 4166 / CMT.9.A) GN=PSTAA_2445 PE=4 SV=1	F2MZ71	36 kDa	1.63227	0.42	0	0	0.003054	0	0.0022109	0.0073562	0.001018	0.00318903	0	0	2	0	1	3	0.666667	1.33333
F2N1I3_PSEU6 Pseudomonas stutzeri DSM 4166, complete genome OS=Pseudomonas stutzeri (strain DSM 4166 / CMT.9.A) GN=PSTAA_1067 PE=4 SV=1	F2N1I3	51 kDa	1.63227	0.0072	0.035215	0.054629	0.041688	0.1398	0.10221	0.15996	0.043844	0.13399	10	20	23	42	46	60	17.6667	49.3333
F2N015_PSEU6 Glutathione peroxidase OS=Pseudomonas stutzeri (strain DSM 4166 / CMT.9.A) GN=PSTAA_1392 PE=3 SV=1	F2N015	20 kDa	1.48543	0.029	0	0.011855	0.020973	0.030449	0.031789	0.031317	0.0109427	0.031185	0	2	5	6	11	10	2.33333	9
F2N0B7_PSEU6 Pseudomonas stutzeri DSM 4166, complete genome OS=Pseudomonas stutzeri (strain DSM 4166 / CMT.9.A) GN=PSTAA_2063 PE=4 SV=1	F2N0B7	20 kDa	1.43296	0.03	0	0.014062	0.017156	0.025945	0.028492	0.030635	0.010406	0.0283573	0	3	4	5	10	10	2.33333	8.33333
F2MXD6_PSEU6 OmpH protein OS=Pseudomonas stutzeri (strain DSM 4166 / CMT.9.A) GN=ompH PE=4 SV=1	F2MXD6	19 kDa	1.37851	0.31	0	0.0049962	0.0045714	0	0.012147	0.013061	0.0031892	0.00840267	0	1	1	0	4	4	0.666667	2.66667
F2N2M2_PSEU6 Pseudomonas stutzeri DSM 4166, complete genome OS=Pseudomonas stutzeri (strain DSM 4166 / CMT.9.A) GN=PSTAA_2967 PE=4 SV=1	F2N2M2	38 kDa	1.37851	0.34	0	0.0078119	0.0028024	0	0.012173	0.01575	0.0035381	0.00930767	0	3	2	0	6	7	1.66667	4.33333
F2MYQ3_PSEU6 Pseudomonas stutzeri DSM 4166, complete genome OS=Pseudomonas stutzeri (strain DSM 4166 / CMT.9.A) GN=PSTAA_1639 PE=4 SV=1	F2MYQ3	17 kDa	1.32193	0.081	0	0.0058756	0.0045065	0.0059207	0.0097529	0.010487	0.0034607	0.0087202	0	1	1	1	3	3	0.666667	2.33333
F2N4H4_PSEU6 Pseudomonas stutzeri DSM 4166, complete genome OS=Pseudomonas stutzeri (strain DSM 4166 / CMT.9.A) GN=PSTAA_3468 PE=4 SV=1	F2N4H4	12 kDa	1.32193	0.00054	0.017001	0.010936	0.01743	0.038167	0.037722	0.036053	0.0151223	0.037314	1	1	3	5	9	8	1.66667	7.33333
F2MV56_PSEU6 PotF2 protein OS=Pseudomonas stutzeri (strain DSM 4166 / CMT.9.A) GN=potF2 PE=4 SV=1	F2MV56	40 kDa	1.26303	0.15	0.015249	0.035157	0.027375	0.024541	0.070773	0.092566	0.025927	0.0626267	3	14	17	8	35	39	11.3333	27.3333
F2MZD0_PSEU6 Beta-lactamase OS=Pseudomonas stutzeri (strain DSM 4166 / CMT.9.A) GN=PSTAA_2824 PE=3 SV=1	F2MZD0	29 kDa	1.26303	0.22	0.0074253	0.0032091	0.001897	0.017656	0.0054933	0.0072409	0.00417713	0.0101301	1	1	1	4	2	3	1	3
F2N684_PSEU6 UPF0312 protein PSTAA_4091 OS=Pseudomonas stutzeri (strain DSM 4166 / CMT.9.A) GN=PSTAA_4091 PE=3 SV=1	F2N684	20 kDa	1.20163	0.018	0.090969	0.065526	0.074281	0.21502	0.13104	0.17914	0.0769253	0.175067	9	15	20	36	41	45	14.6667	40.6667
F2MVX4_PSEU6 RpsH protein OS=Pseudomonas stutzeri (strain DSM 4166 / CMT.9.A) GN=rpsH PE=3 SV=1	F2MVX4	11 kDa	1.1375	0.11	0	0.012724	0.01352	0.017762	0.024382	0.01573	0.008748	0.0192913	0	1	2	2	5	3	1	3.33333
F2N3I9_PSEU6 Pseudomonas stutzeri DSM 4166, complete genome OS=Pseudomonas stutzeri (strain DSM 4166 / CMT.9.A) GN=PSTAA_1850 PE=4 SV=1	F2N3I9	36 kDa	1.1375	0.027	0.039473	0.044326	0.04031	0.068172	0.088947	0.11946	0.0413697	0.092193	7	16	25	19	43	45	16	35.6667
F2MUV3_PSEU6 Pseudomonas stutzeri DSM 4166, complete genome OS=Pseudomonas stutzeri (strain DSM 4166 / CMT.9.A) GN=PSTAA_4256 PE=4 SV=1	F2MUV3	28 kDa	1.07039	0.083	0.03127	0.036566	0.045409	0.053976	0.071789	0.11448	0.0377483	0.0800817	4	11	19	12	29	41	11.3333	27.3333
F2MW19_PSEU6 Pseudomonas stutzeri DSM 4166, complete genome OS=Pseudomonas stutzeri (strain DSM 4166 / CMT.9.A) GN=PSTAA_0782 PE=4 SV=1	F2MW19	22 kDa	1.07039	0.26	0	0.0077616	0.0071016	0.017184	0.0094354	0.0050726	0.0049544	0.010564	0	2	2	4	4	2	1.33333	3.33333
F2MWH6_PSEU6 Pseudomonas stutzeri DSM 4166, complete genome OS=Pseudomonas stutzeri (strain DSM 4166 / CMT.9.A) GN=PSTAA_0473 PE=4 SV=1	F2MWH6	43 kDa	1.07039	0.0087	0.011977	0.013715	0.013634	0.033038	0.023011	0.026391	0.0131087	0.02748	3	6	9	10	10	9	6	9.66667
F2MUL3_PSEU6 Pseudomonas stutzeri DSM 4166, complete genome OS=Pseudomonas stutzeri (strain DSM 4166 / CMT.9.A) GN=PSTAA_3685 PE=4 SV=1	F2MUL3	17 kDa	1	0.082	0.013534	0.0087059	0.0050225	0.012153	0.020019	0.021525	0.00908747	0.017899	1	1	1	2	6	6	1	4.66667
F2MZM3_PSEU6 N-acetyl-gamma-glutamyl-phosphate reductase OS=Pseudomonas stutzeri (strain DSM 4166 / CMT.9.A) GN=argC PE=3 SV=1	F2MZM3	37 kDa	1	0.55	0	0	0.0028675	0	0.002076	0.0035509	0.000955833	0.00187563	0	0	2	0	1	1	0.666667	0.666667
F2N552_PSEU6 Pseudomonas stutzeri DSM 4166, complete genome OS=Pseudomonas stutzeri (strain DSM 4166 / CMT.9.A) GN=PSTAA_3140 PE=4 SV=1	F2N552	31 kDa	1	0.045	0.059267	0.062786	0.059349	0.11884	0.087114	0.16112	0.0604673	0.122358	9	21	29	29	38	54	19.6667	40.3333
F2MZS7_PSEU6 Lipopolysaccharide export system protein LptA OS=Pseudomonas stutzeri (strain DSM 4166 / CMT.9.A) GN=lptA PE=3 SV=1	F2MZS7	19 kDa	0.925999	0.052	0.011424	0.014811	0.030022	0.038257	0.031234	0.036953	0.0187523	0.0354813	1	3	7	7	10	11	3.66667	9.33333
F2N2M5_PSEU6 Pseudomonas stutzeri DSM 4166, complete genome OS=Pseudomonas stutzeri (strain DSM 4166 / CMT.9.A) GN=PSTAA_2970 PE=4 SV=1	F2N2M5	27 kDa	0.925999	0.3	0	0.024748	0.029259	0.014589	0.048416	0.040272	0.0180023	0.0344257	0	7	14	3	16	12	7	10.3333
F2N6Q8_PSEU6 Pseudomonas stutzeri DSM 4166, complete genome OS=Pseudomonas stutzeri (strain DSM 4166 / CMT.9.A) GN=PSTAA_4186 PE=4 SV=1	F2N6Q8	32 kDa	0.925999	0.56	0	0	0.0066877	0	0.0048416	0.0080545	0.00222923	0.0042987	0	0	4	0	2	3	1.33333	1.66667
F2MV10_PSEU6 Pseudomonas stutzeri DSM 4166, complete genome OS=Pseudomonas stutzeri (strain DSM 4166 / CMT.9.A) GN=PSTAA_0023 PE=4 SV=1	F2MV10	37 kDa	0.847997	0.1	0.0054406	0.021504	0.01591	0.023559	0.022429	0.031793	0.0142849	0.025927	1	8	11	7	11	14	6.66667	10.6667
F2MVV6_PSEU6 30S ribosomal protein S12 OS=Pseudomonas stutzeri (strain DSM 4166 / CMT.9.A) GN=rpsL PE=3 SV=1	F2MVV6	14 kDa	0.847997	0.33	0	0.010759	0.01862	0.022528	0.020616	0.0088667	0.009793	0.0173369	0	1	3	3	5	2	1.33333	3.33333
F2MZB4_PSEU6 Pseudomonas stutzeri DSM 4166, complete genome OS=Pseudomonas stutzeri (strain DSM 4166 / CMT.9.A) GN=PSTAA_2808 PE=4 SV=1	F2MZB4	12 kDa	0.847997	0.25	0	0.012484	0.013264	0.017427	0.0095689	0.020577	0.00858267	0.0158576	0	1	2	2	2	4	1	2.66667
F2N002_PSEU6 ModA protein OS=Pseudomonas stutzeri (strain DSM 4166 / CMT.9.A) GN=modA PE=4 SV=1	F2N002	27 kDa	0.847997	0.071	0.038611	0.023362	0.021649	0.035829	0.052991	0.058635	0.027874	0.0491517	5	7	10	8	20	21	7.33333	16.3333
F2N6J1_PSEU6 Pseudomonas stutzeri DSM 4166, complete genome OS=Pseudomonas stutzeri (strain DSM 4166 / CMT.9.A) GN=PSTAA_3242 PE=4 SV=1	F2N6J1	40 kDa	0.847997	0.054	0.080916	0.057286	0.068785	0.10962	0.10411	0.16798	0.0689957	0.127237	16	22	38	31	49	61	25.3333	47
F2N6T1_PSEU6 Thiol:disulfide interchange protein OS=Pseudomonas stutzeri (strain DSM 4166 / CMT.9.A) GN=dsbA PE=3 SV=1	F2N6T1	23 kDa	0.847997	0.018	0.055423	0.055891	0.042314	0.072721	0.10122	0.099334	0.0512093	0.0910917	6	14	13	15	36	34	11	28.3333
F2MV33_PSEU6 ZnuA protein OS=Pseudomonas stutzeri (strain DSM 4166 / CMT.9.A) GN=znuA PE=4 SV=1	F2MV33	36 kDa	0.678072	0.56	0	0.011144	0.0044974	0.0034884	0.0065118	0.014444	0.0052138	0.00814807	0	4	3	1	3	6	2.33333	3.33333
Cluster of F2MV72_PSEU6 DctP-1 protein OS=Pseudomonas stutzeri (strain DSM 4166 / CMT.9.A) GN=dctP-1 PE=4 SV=1 (F2MV72)	F2MV72	37 kDa	0.678072	0.081	0.10413	0.10939	0.10324	0.12975	0.14894	0.21252	0.105587	0.163737	22	43	57	41	75	83	40.6667	66.3333
F2MZJ5_PSEU6 Chaperone SurA OS=Pseudomonas stutzeri (strain DSM 4166 / CMT.9.A) GN=surA PE=3 SV=1	F2MZJ5	49 kDa	0.678072	0.59	0	0.0084285	0.019218	0	0.01697	0.028211	0.0092155	0.0150603	0	4	10	0	8	13	4.66667	7
F2N4M0_PSEU6 Pseudomonas stutzeri DSM 4166, complete genome OS=Pseudomonas stutzeri (strain DSM 4166 / CMT.9.A) GN=PSTAA_3915 PE=4 SV=1	F2N4M0	47 kDa	0.678072	0.064	1.0475	1.3805	0.65771	1.8876	1.3833	1.7895	1.02857	1.6868	275	546	399	623	767	816	406.667	735.333
F2N557_PSEU6 BraC protein OS=Pseudomonas stutzeri (strain DSM 4166 / CMT.9.A) GN=braC PE=4 SV=1	F2N557	40 kDa	0.678072	0.36	0.014962	0.032032	0.019483	0.012341	0.048885	0.043721	0.022159	0.0349823	3	13	14	4	24	19	10	15.6667
F2MV05_PSEU6 Pseudomonas stutzeri DSM 4166, complete genome OS=Pseudomonas stutzeri (strain DSM 4166 / CMT.9.A) GN=PSTAA_0018 PE=4 SV=1	F2MV05	31 kDa	0.584963	0.7	0	0	0.0034612	0	0.0025057	0.002779	0.00115373	0.00176157	0	0	2	0	1	1	0.666667	0.666667
F2MXR6_PSEU6 CysP protein OS=Pseudomonas stutzeri (strain DSM 4166 / CMT.9.A) GN=cysP PE=4 SV=1	F2MXR6	36 kDa	0.584963	0.22	0.0055881	0.0082825	0.013288	0.01037	0.012906	0.016699	0.00905287	0.013325	1	3	8	3	6	7	4	5.33333
F2MZV3_PSEU6 50S ribosomal protein L13 OS=Pseudomonas stutzeri (strain DSM 4166 / CMT.9.A) GN=rplM PE=3 SV=1	F2MZV3	16 kDa	0.584963	0.42	0	0.023503	0.021505	0.032522	0.021429	0.015361	0.0150027	0.023104	0	4	4	5	6	4	2.66667	5
F2N4C8_PSEU6 Pseudomonas stutzeri DSM 4166, complete genome OS=Pseudomonas stutzeri (strain DSM 4166 / CMT.9.A) GN=PSTAA_3422 PE=4 SV=1	F2N4C8	16 kDa	0.584963	0.063	0.026814	0.026572	0.021206	0.044899	0.035219	0.030295	0.024864	0.0368043	2	4	4	7	10	8	3.33333	8.33333
F2N536_PSEU6 Pseudomonas stutzeri DSM 4166, complete genome OS=Pseudomonas stutzeri (strain DSM 4166 / CMT.9.A) GN=PSTAA_3124 PE=4 SV=1	F2N536	57 kDa	0.584963	0.13	0.0088874	0.0094151	0.0078275	0.01585	0.014382	0.0086302	0.00871	0.0129541	3	4	5	6	7	4	4	5.66667
F2N240_PSEU6 Pseudomonas stutzeri DSM 4166, complete genome OS=Pseudomonas stutzeri (strain DSM 4166 / CMT.9.A) GN=PSTAA_2146 PE=4 SV=1	F2N240	18 kDa	0.485427	0.032	0.046241	0.034973	0.037907	0.05246	0.053547	0.065595	0.039707	0.0572007	4	7	9	9	16	18	6.66667	14.3333
F2MUX4_PSEU6 Pseudomonas stutzeri DSM 4166, complete genome OS=Pseudomonas stutzeri (strain DSM 4166 / CMT.9.A) GN=PSTAA_4277 PE=4 SV=1	F2MUX4	34 kDa	0.378512	0.33	0.064378	0.11174	0.081753	0.0891	0.096268	0.1599	0.085957	0.115089	11	37	42	24	42	54	30	40
F2MV25_PSEU6 MetQ-2 protein OS=Pseudomonas stutzeri (strain DSM 4166 / CMT.9.A) GN=metQ-2 PE=4 SV=1	F2MV25	28 kDa	0.378512	0.38	0.036974	0.062325	0.028787	0.043785	0.055494	0.063201	0.0426953	0.05416	5	19	15	10	22	23	13	18.3333
F2N143_PSEU6 60 kDa chaperonin OS=Pseudomonas stutzeri (strain DSM 4166 / CMT.9.A) GN=groL PE=3 SV=1	F2N143	57 kDa	0.378512	0.46	0.015787	0.0087065	0.019305	0.025544	0.016671	0.013423	0.0145995	0.018546	5	4	12	11	8	6	7	8.33333
F2N1P7_PSEU6 Prc protein OS=Pseudomonas stutzeri (strain DSM 4166 / CMT.9.A) GN=prc PE=3 SV=1	F2N1P7	77 kDa	0.378512	0.5	0.011124	0.031194	0.019346	0.019048	0.026539	0.0315	0.0205547	0.0256957	5	14	14	10	15	11	11	12
F2MVV7_PSEU6 30S ribosomal protein S7 OS=Pseudomonas stutzeri (strain DSM 4166 / CMT.9.A) GN=rpsG PE=3 SV=1	F2MVV7	18 kDa	0.263034	0.55	0.024751	0.010697	0.019575	0.023683	0.022757	0.017478	0.018341	0.021306	2	2	4	4	7	5	2.66667	5.33333
F2MWK8_PSEU6 Pseudomonas stutzeri DSM 4166, complete genome OS=Pseudomonas stutzeri (strain DSM 4166 / CMT.9.A) GN=PSTAA_0505 PE=4 SV=1	F2MWK8	28 kDa	0.263034	0.83	0	0.013297	0.005895	0.0045724	0.011381	0.0063109	0.00639733	0.00742143	0	4	3	1	4	2	2.33333	2.33333
F2MZ58_PSEU6 Pseudomonas stutzeri DSM 4166, complete genome OS=Pseudomonas stutzeri (strain DSM 4166 / CMT.9.A) GN=PSTAA_2432 PE=3 SV=1	F2MZ58	21 kDa	0.263034	0.14	0.010215	0.013244	0.0092585	0.012145	0.014019	0.014152	0.0109058	0.0134387	1	3	3	2	4	4	2.33333	3.33333
F2MZB6_PSEU6 Peptidyl-prolyl cis-trans isomerase OS=Pseudomonas stutzeri (strain DSM 4166 / CMT.9.A) GN=ppiA PE=3 SV=1	F2MZB6	20 kDa	0.263034	0.39	0.11748	0.083183	0.064588	0.13104	0.091611	0.099714	0.088417	0.107455	11	16	16	25	31	27	14.3333	27.6667
F2N130_PSEU6 Superoxide dismutase OS=Pseudomonas stutzeri (strain DSM 4166 / CMT.9.A) GN=sodB PE=3 SV=1	F2N130	21 kDa	0.263034	0.79	0	0.0043231	0.019078	0.0095713	0.0089556	0.0097545	0.00780037	0.00942713	0	1	5	2	3	3	2	2.66667
F2N3B7_PSEU6 Pseudomonas stutzeri DSM 4166, complete genome OS=Pseudomonas stutzeri (strain DSM 4166 / CMT.9.A) GN=PSTAA_4333 PE=4 SV=1	F2N3B7	13 kDa	0.263034	0.4	0.017143	0.011028	0.011717	0.015394	0.016905	0.013633	0.013296	0.0153107	1	1	2	2	4	3	1.33333	3
F2N5T2_PSEU6 Pseudomonas stutzeri DSM 4166, complete genome OS=Pseudomonas stutzeri (strain DSM 4166 / CMT.9.A) GN=PSTAA_2338 PE=3 SV=1	F2N5T2	29 kDa	0.263034	0.75	0	0.01861	0.011001	0.012799	0.010619	0.011777	0.00987033	0.0117317	0	6	6	3	4	4	4	3.66667
F2MY42_PSEU6 Glutamate dehydrogenase OS=Pseudomonas stutzeri (strain DSM 4166 / CMT.9.A) GN=gdhA PE=3 SV=1	F2MY42	45 kDa	0.137504	0.94	0	0.01099	0.008019	0	0.0088511	0.011319	0.00633633	0.00672337	0	5	4	0	4	5	3	3
F2N1M2_PSEU6 Pseudomonas stutzeri DSM 4166, complete genome OS=Pseudomonas stutzeri (strain DSM 4166 / CMT.9.A) GN=PSTAA_1106 PE=4 SV=1	F2N1M2	21 kDa	0.137504	0.95	0	0	0.005111	0	0	0.0056508	0.00170367	0.0018836	0	0	2	0	0	2	0.666667	0.666667
F2N492_PSEU6 Pseudomonas stutzeri DSM 4166, complete genome OS=Pseudomonas stutzeri (strain DSM 4166 / CMT.9.A) GN=PSTAA_3064 PE=4 SV=1	F2N492	34 kDa	0.137504	0.94	0	0.011281	0.016693	0.0035313	0.0087893	0.017059	0.00932467	0.0097932	0	4	11	1	4	7	5	4
F2MVX7_PSEU6 30S ribosomal protein S5 OS=Pseudomonas stutzeri (strain DSM 4166 / CMT.9.A) GN=rpsE PE=3 SV=1	F2MVX7	18 kDa	0	0.89	0.03489	0.043156	0.032193	0.044512	0.036661	0.02628	0.0367463	0.0358177	3	8	7	8	12	8	6	9.33333
F2MVX8_PSEU6 50S ribosomal protein L30 OS=Pseudomonas stutzeri (strain DSM 4166 / CMT.9.A) GN=rpmD PE=3 SV=1	F2MVX8	7 kDa	0	0.99	0	0	0.035747	0	0.025787	0.0092424	0.0119157	0.0116765	0	0	3	0	3	1	1	1.33333
F2MX80_PSEU6 Pseudomonas stutzeri DSM 4166, complete genome OS=Pseudomonas stutzeri (strain DSM 4166 / CMT.9.A) GN=PSTAA_1513 PE=4 SV=1	F2MX80	42 kDa	0	0.98	0.0041155	0.0094252	0.0124	0	0.01186	0.01456	0.0086469	0.00880667	1	4	7	0	5	6	4	3.66667
F2MY72_PSEU6 CcpR protein OS=Pseudomonas stutzeri (strain DSM 4166 / CMT.9.A) GN=ccpR PE=4 SV=1	F2MY72	37 kDa	0	0.96	0.0099393	0.0053602	0.034224	0.0033558	0.018817	0.029456	0.0165078	0.0172096	2	2	16	1	8	8	6.66667	5.66667
F2MZT4_PSEU6 Ttg2D protein OS=Pseudomonas stutzeri (strain DSM 4166 / CMT.9.A) GN=ttg2D PE=4 SV=1	F2MZT4	24 kDa	0	0.96	0.026938	0.011642	0.0071016	0.0085919	0.011794	0.02651	0.0152272	0.015632	3	3	2	2	5	10	2.66667	5.66667
F2MZV4_PSEU6 30S ribosomal protein S9 OS=Pseudomonas stutzeri (strain DSM 4166 / CMT.9.A) GN=rpsI PE=3 SV=1	F2MZV4	15 kDa	0	0.94	0	0.026777	0.017617	0.01421	0.015605	0.012584	0.014798	0.014133	0	3	3	2	4	3	2	3
F2N049_PSEU6 Pseudomonas stutzeri DSM 4166, complete genome OS=Pseudomonas stutzeri (strain DSM 4166 / CMT.9.A) GN=PSTAA_1670 PE=4 SV=1	F2N049	12 kDa	0	0.89	0.017433	0.011214	0.023831	0.023482	0.012894	0.013864	0.0174927	0.0167467	1	1	4	3	3	3	2	3
F2N0C5_PSEU6 4-hydroxy-4-methyl-2-oxoglutarate aldolase OS=Pseudomonas stutzeri (strain DSM 4166 / CMT.9.A) GN=rraA PE=3 SV=1	F2N0C5	17 kDa	0	0.97	0	0	0.01885	0.011403	0	0.0067321	0.00628333	0.00604503	0	0	4	2	0	2	1.33333	1.33333
F2N0X8_PSEU6 OprL protein OS=Pseudomonas stutzeri (strain DSM 4166 / CMT.9.A) GN=oprL PE=3 SV=1	F2N0X8	18 kDa	0	1	0	0.0099924	0.013714	0.011061	0.0060737	0.0065306	0.00790213	0.00788843	0	2	3	2	2	2	1.66667	2
F2N418_PSEU6 CheW-2 protein OS=Pseudomonas stutzeri (strain DSM 4166 / CMT.9.A) GN=cheW-2 PE=4 SV=1	F2N418	18 kDa	0	0.98	0	0	0.042833	0.017427	0.012759	0.013718	0.0142777	0.0146347	0	0	9	3	4	4	3	3.66667
F2N562_PSEU6 Pseudomonas stutzeri DSM 4166, complete genome OS=Pseudomonas stutzeri (strain DSM 4166 / CMT.9.A) GN=PSTAA_3150 PE=4 SV=1	F2N562	29 kDa	0	0.97	0	0.0062266	0.012883	0	0.007994	0.011821	0.00636987	0.006605	0	2	7	0	3	4	3	2.33333
F2N6R9_PSEU6 Pseudomonas stutzeri DSM 4166, complete genome OS=Pseudomonas stutzeri (strain DSM 4166 / CMT.9.A) GN=PSTAA_4197 PE=4 SV=1	F2N6R9	35 kDa	0	0.85	0.046237	0.074982	0.051947	0.055809	0.048309	0.063266	0.057722	0.0557947	10	29	35	18	25	29	24.6667	24
F2MVW2_PSEU6 50S ribosomal protein L23 OS=Pseudomonas stutzeri (strain DSM 4166 / CMT.9.A) GN=rplW PE=3 SV=1	F2MVW2	11 kDa	-0.152003	0.95	0	0.013367	0.014202	0	0.020491	0.0055081	0.00918967	0.00866637	0	1	2	0	4	1	1	1.66667
F2MVX0_PSEU6 50S ribosomal protein L14 OS=Pseudomonas stutzeri (strain DSM 4166 / CMT.9.A) GN=rplN PE=3 SV=1	F2MVX0	13 kDa	-0.152003	0.91	0.016862	0.086774	0.046595	0.060566	0.045727	0.035758	0.050077	0.0473503	1	8	8	8	11	8	5.66667	9
F2MVY4_PSEU6 30S ribosomal protein S4 OS=Pseudomonas stutzeri (strain DSM 4166 / CMT.9.A) GN=rpsD PE=3 SV=1	F2MVY4	19 kDa	-0.152003	0.72	0.01156	0.019985	0.020956	0.013745	0.020142	0.014538	0.0175003	0.0161417	1	4	6	2	5	4	3.66667	3.66667
F2MXE5_PSEU6 Citrate synthase OS=Pseudomonas stutzeri (strain DSM 4166 / CMT.9.A) GN=gltA PE=3 SV=1	F2MXE5	47 kDa	-0.152003	0.9	0	0.010835	0.0065755	0	0.013088	0.0022317	0.0058035	0.00510657	0	5	4	0	6	1	3	2.33333
F2MXF2_PSEU6 Dihydrolipoyl dehydrogenase OS=Pseudomonas stutzeri (strain DSM 4166 / CMT.9.A) GN=lpdG PE=4 SV=1	F2MXF2	50 kDa	-0.152003	0.71	0.013278	0.041254	0.04074	0.017131	0.03344	0.031781	0.0317573	0.0274507	4	16	23	5	16	13	14.3333	11.3333
F2N144_PSEU6 10 kDa chaperonin OS=Pseudomonas stutzeri (strain DSM 4166 / CMT.9.A) GN=groS PE=3 SV=1	F2N144	10 kDa	-0.152003	0.9	0	0	0.036238	0.009522	0.010457	0.011243	0.0120793	0.0104073	0	0	5	1	2	2	1.66667	1.66667
F2N1J9_PSEU6 Pseudomonas stutzeri DSM 4166, complete genome OS=Pseudomonas stutzeri (strain DSM 4166 / CMT.9.A) GN=PSTAA_1083 PE=3 SV=1	F2N1J9	22 kDa	-0.152003	0.75	0.0088966	0.017633	0.021108	0.017026	0.014023	0.012565	0.0158792	0.014538	1	4	6	4	6	5	3.66667	5
F2MVN2_PSEU6 Glutamine synthetase OS=Pseudomonas stutzeri (strain DSM 4166 / CMT.9.A) GN=glnA PE=3 SV=1	F2MVN2	52 kDa	-0.321928	0.81	0.0032991	0.0046443	0.012767	0	0.012466	0.0046271	0.00690347	0.0056977	1	2	7	0	5	2	3.33333	2.33333
F2MVW5_PSEU6 50S ribosomal protein L22 OS=Pseudomonas stutzeri (strain DSM 4166 / CMT.9.A) GN=rplV PE=3 SV=1	F2MVW5	12 kDa	-0.321928	0.73	0	0.02406	0.045287	0.016793	0.018442	0.019829	0.0231157	0.0183547	0	2	7	2	4	4	3	3.33333
F2MVW6_PSEU6 30S ribosomal protein S3 OS=Pseudomonas stutzeri (strain DSM 4166 / CMT.9.A) GN=rpsC PE=3 SV=1	F2MVW6	26 kDa	-0.321928	0.73	0.0067719	0.028203	0.0086529	0.0050336	0.021925	0.0069476	0.0145426	0.0113021	1	6	4	1	7	2	3.66667	3.33333
F2MVX2_PSEU6 50S ribosomal protein L5 OS=Pseudomonas stutzeri (strain DSM 4166 / CMT.9.A) GN=rplE PE=3 SV=1	F2MVX2	20 kDa	-0.321928	0.27	0.021571	0.018645	0.01706	0.01548	0.019833	0.012186	0.019092	0.015833	2	4	4	3	7	4	3.33333	4.66667
F2MVX6_PSEU6 50S ribosomal protein L18 OS=Pseudomonas stutzeri (strain DSM 4166 / CMT.9.A) GN=rplR PE=3 SV=1	F2MVX6	13 kDa	-0.321928	0.44	0.017734	0.022816	0.036363	0.015925	0.02186	0.023504	0.0256377	0.0204297	1	2	6	2	5	5	3	4
F2MWR1_PSEU6 Pseudomonas stutzeri DSM 4166, complete genome OS=Pseudomonas stutzeri (strain DSM 4166 / CMT.9.A) GN=PSTAA_0796 PE=4 SV=1	F2MWR1	11 kDa	-0.321928	0.19	0.040336	0.038921	0.042399	0.027166	0.02486	0.042769	0.040552	0.0315983	2	3	6	3	5	8	3.66667	5.33333
F2MYW6_PSEU6 Pseudomonas stutzeri DSM 4166, complete genome OS=Pseudomonas stutzeri (strain DSM 4166 / CMT.9.A) GN=PSTAA_2021 PE=4 SV=1	F2MYW6	38 kDa	-0.321928	0.34	0.010452	0.015492	0.0097254	0.0064657	0.0080465	0.012691	0.0118898	0.00906773	2	6	7	2	4	6	5	4
F2MZP7_PSEU6 Pseudomonas stutzeri DSM 4166, complete genome OS=Pseudomonas stutzeri (strain DSM 4166 / CMT.9.A) GN=PSTAA_0966 PE=4 SV=1	F2MZP7	25 kDa	-0.321928	0.83	0	0.0035657	0.0042155	0	0.0061037	0	0.00259373	0.00203457	0	1	2	0	2	0	1	0.666667
F2N0W1_PSEU6 Pseudomonas stutzeri DSM 4166, complete genome OS=Pseudomonas stutzeri (strain DSM 4166 / CMT.9.A) GN=PSTAA_2906 PE=4 SV=1	F2N0W1	12 kDa	-0.321928	0.51	0.03609	0.023216	0.0185	0.032408	0.013346	0.01435	0.0259353	0.0200347	2	2	3	4	3	3	2.33333	3.33333
F2N639_PSEU6 Nitrous-oxide reductase OS=Pseudomonas stutzeri (strain DSM 4166 / CMT.9.A) GN=nosZ PE=3 SV=1	F2N639	71 kDa	-0.321928	0.57	0.016967	0.022458	0.048372	0.022317	0.017349	0.029022	0.0292657	0.022896	7	10	33	10	9	12	16.6667	10.3333
F2MVW0_PSEU6 50S ribosomal protein L3 OS=Pseudomonas stutzeri (strain DSM 4166 / CMT.9.A) GN=rplC PE=3 SV=1	F2MVW0	23 kDa	-0.514573	0.45	0.018299	0.051406	0.029554	0.015256	0.037671	0.01526	0.0330863	0.022729	2	13	11	3	12	5	8.66667	6.66667
F2MVW9_PSEU6 30S ribosomal protein S17 OS=Pseudomonas stutzeri (strain DSM 4166 / CMT.9.A) GN=rpsQ PE=3 SV=1	F2MVW9	10 kDa	-0.514573	0.49	0.023376	0.015038	0.040631	0.010496	0.028815	0.01859	0.0263483	0.0193003	1	1	5	1	5	3	2.33333	3
F2MVX1_PSEU6 50S ribosomal protein L24 OS=Pseudomonas stutzeri (strain DSM 4166 / CMT.9.A) GN=rplX PE=3 SV=1	F2MVX1	11 kDa	-0.514573	0.71	0	0.038172	0.095218	0.017762	0.043888	0.036703	0.0444633	0.0327843	0	3	14	2	9	7	5.66667	6
F2MVZ0_PSEU6 Single-stranded DNA-binding protein OS=Pseudomonas stutzeri (strain DSM 4166 / CMT.9.A) GN=ssb PE=3 SV=1	F2MVZ0	18 kDa	-0.514573	0.22	0.011844	0.010238	0.0093672	0.011333	0.0062227	0.0033454	0.0104831	0.00696703	1	2	2	2	2	1	1.66667	1.66667
F2MW73_PSEU6 50S ribosomal protein L19 OS=Pseudomonas stutzeri (strain DSM 4166 / CMT.9.A) GN=rplS PE=3 SV=1	F2MW73	13 kDa	-0.514573	0.084	0.053201	0.079855	0.061646	0.039812	0.052464	0.042308	0.0649007	0.0448613	3	7	10	5	12	9	6.66667	8.66667
F2MXC7_PSEU6 30S ribosomal protein S2 OS=Pseudomonas stutzeri (strain DSM 4166 / CMT.9.A) GN=rpsB PE=3 SV=1	F2MXC7	27 kDa	-0.514573	0.66	0	0.016959	0.0040099	0.0046653	0.0058059	0.0032196	0.00698963	0.0045636	0	5	2	1	2	1	2.33333	1.33333
F2N0W5_PSEU6 Pseudomonas stutzeri DSM 4166, complete genome OS=Pseudomonas stutzeri (strain DSM 4166 / CMT.9.A) GN=PSTAA_2911 PE=4 SV=1	F2N0W5	40 kDa	-0.514573	0.74	0	0.0075131	0.0013476	0	0.0039024	0.002164	0.00295357	0.00202213	0	3	1	0	2	1	1.33333	1
F2N0X9_PSEU6 Protein TolB OS=Pseudomonas stutzeri (strain DSM 4166 / CMT.9.A) GN=tolB PE=3 SV=1	F2N0X9	48 kDa	-0.514573	0.24	0.022184	0.035987	0.035698	0.01204	0.027703	0.026162	0.0312897	0.0219683	6	17	23	4	13	12	15.3333	9.66667
F2N2W9_PSEU6 Pseudomonas stutzeri DSM 4166, complete genome OS=Pseudomonas stutzeri (strain DSM 4166 / CMT.9.A) GN=PSTAA_3386 PE=4 SV=1	F2N2W9	61 kDa	-0.514573	0.35	0.0082118	0.011006	0.0058562	0.0093965	0.0043009	0.0042785	0.008358	0.00599197	3	5	4	4	2	2	4	2.66667
F2N6B5_PSEU6 Pseudomonas stutzeri DSM 4166, complete genome OS=Pseudomonas stutzeri (strain DSM 4166 / CMT.9.A) GN=PSTAA_4122 PE=4 SV=1	F2N6B5	16 kDa	-0.514573	0.53	0.058775	0.018904	0.035151	0.019792	0.021735	0.042845	0.03761	0.028124	4	2	7	3	6	11	4.33333	6.66667
F2MUR4_PSEU6 Pseudomonas stutzeri DSM 4166, complete genome OS=Pseudomonas stutzeri (strain DSM 4166 / CMT.9.A) GN=PSTAA_4216 PE=4 SV=1	F2MUR4	36 kDa	-0.736966	0.0037	0.19051	0.18833	0.17812	0.084129	0.096033	0.12789	0.185653	0.102684	37	62	87	23	41	45	62	36.3333
F2MVV9_PSEU6 30S ribosomal protein S10 OS=Pseudomonas stutzeri (strain DSM 4166 / CMT.9.A) GN=rpsJ PE=3 SV=1	F2MVV9	12 kDa	-0.736966	0.089	0.039944	0.064238	0.047778	0.026902	0.03939	0.031765	0.0506533	0.0326857	2	5	7	3	8	6	4.66667	5.66667
F2MW03_PSEU6 Pseudomonas stutzeri DSM 4166, complete genome OS=Pseudomonas stutzeri (strain DSM 4166 / CMT.9.A) GN=PSTAA_0766 PE=4 SV=1	F2MW03	23 kDa	-0.736966	0.083	0.037126	0.040114	0.039339	0.0099582	0.024929	0.033583	0.0388597	0.0228234	4	10	13	2	9	11	9	7.33333
F2MY96_PSEU6 PilY1 protein OS=Pseudomonas stutzeri (strain DSM 4166 / CMT.9.A) GN=pilY1 PE=4 SV=1	F2MY96	136 kDa	-0.736966	0.26	0.22939	0.21432	0.14791	0.20232	0.036561	0.13976	0.197207	0.126214	180	211	217	160	47	105	202.667	104
F2N020_PSEU6 Pseudomonas stutzeri DSM 4166, complete genome OS=Pseudomonas stutzeri (strain DSM 4166 / CMT.9.A) GN=PSTAA_1397 PE=4 SV=1	F2N020	15 kDa	-0.736966	0.52	0	0.0098022	0.010863	0	0.0037567	0.0080786	0.0068884	0.0039451	0	1	2	0	1	2	1	1
F2N161_PSEU6 AhpC protein OS=Pseudomonas stutzeri (strain DSM 4166 / CMT.9.A) GN=ahpC PE=4 SV=1	F2N161	21 kDa	-0.736966	0.32	0.020648	0.031233	0.068393	0.016016	0.02391	0.028883	0.0400913	0.0229363	2	7	21	3	8	9	10	6.66667
F2N4H2_PSEU6 Pseudomonas stutzeri DSM 4166, complete genome OS=Pseudomonas stutzeri (strain DSM 4166 / CMT.9.A) GN=PSTAA_3466 PE=4 SV=1	F2N4H2	11 kDa	-0.736966	0.32	0.062973	0.027006	0.021521	0.028275	0.0207	0.016693	0.0371667	0.0218893	3	2	3	3	4	3	2.66667	3.33333
F2N4H3_PSEU6 Pseudomonas stutzeri DSM 4166, complete genome OS=Pseudomonas stutzeri (strain DSM 4166 / CMT.9.A) GN=PSTAA_3467 PE=4 SV=1	F2N4H3	11 kDa	-0.736966	0.069	0.020168	0.012974	0.013785	0.0090552	0.0099441	0.010692	0.0156423	0.0098971	1	1	2	1	2	2	1.33333	1.66667
F2MUK6_PSEU6 Pseudomonas stutzeri DSM 4166, complete genome OS=Pseudomonas stutzeri (strain DSM 4166 / CMT.9.A) GN=PSTAA_3678 PE=4 SV=1	F2MUK6	39 kDa	-1	0.35	0	0.0075337	0.0081077	0.0031443	0.0019565	0.0021699	0.0052138	0.00242357	0	3	6	1	1	1	3	1
F2MUS7_PSEU6 Protein-export protein SecB OS=Pseudomonas stutzeri (strain DSM 4166 / CMT.9.A) GN=secB PE=3 SV=1	F2MUS7	18 kDa	-1	0.48	0	0.0050876	0.013965	0.0056319	0.0030924	0	0.00635087	0.0029081	0	1	3	1	1	0	1.33333	0.666667
F2MVW1_PSEU6 50S ribosomal protein L4 OS=Pseudomonas stutzeri (strain DSM 4166 / CMT.9.A) GN=rplD PE=3 SV=1	F2MVW1	22 kDa	-1	0.2	0.038611	0.033375	0.025133	0	0.028462	0.024279	0.032373	0.0175803	4	8	8	0	10	8	6.66667	6
F2MVY2_PSEU6 30S ribosomal protein S13 OS=Pseudomonas stutzeri (strain DSM 4166 / CMT.9.A) GN=rpsM PE=3 SV=1	F2MVY2	13 kDa	-1	0.14	0.017433	0.033643	0.042216	0.0078274	0.021489	0.018485	0.0310973	0.0159338	1	3	7	1	5	4	3.66667	3.33333
F2MYE9_PSEU6 CapB protein OS=Pseudomonas stutzeri (strain DSM 4166 / CMT.9.A) GN=capB PE=4 SV=1	F2MYE9	8 kDa	-1	0.16	0.029813	0.038357	0.072196	0.026772	0.02205	0.023709	0.0467887	0.024177	1	2	7	2	3	3	3.33333	2.66667
F2MZB3_PSEU6 Pseudomonas stutzeri DSM 4166, complete genome OS=Pseudomonas stutzeri (strain DSM 4166 / CMT.9.A) GN=PSTAA_2807 PE=4 SV=1	F2MZB3	16 kDa	-1	0.14	0.057542	0.027762	0.025003	0.019377	0.017733	0.015253	0.036769	0.0174543	4	3	5	3	5	4	4	4
F2N0D6_PSEU6 Peptidyl-prolyl cis-trans isomerase OS=Pseudomonas stutzeri (strain DSM 4166 / CMT.9.A) GN=ppiB PE=3 SV=1	F2N0D6	18 kDa	-1	0.65	0	0.0050876	0.060515	0.016896	0.018554	0	0.0218675	0.0118167	0	1	13	3	6	0	4.66667	3
F2N1N3_PSEU6 Pseudomonas stutzeri DSM 4166, complete genome OS=Pseudomonas stutzeri (strain DSM 4166 / CMT.9.A) GN=PSTAA_1425 PE=4 SV=1	F2N1N3	58 kDa	-1	0.025	0.22521	0.2074	0.13054	0.091888	0.079584	0.085462	0.187717	0.0856447	76	98	92	36	43	37	88.6667	38.6667
F2N2A5_PSEU6 Probable thiol peroxidase OS=Pseudomonas stutzeri (strain DSM 4166 / CMT.9.A) GN=tpx PE=3 SV=1	F2N2A5	17 kDa	-1	0.67	0	0	0.045989	0.0055641	0.0091654	0.0098549	0.0153297	0.0081948	0	0	10	1	3	3	3.33333	2.33333
F2N3M7_PSEU6 FliC protein OS=Pseudomonas stutzeri (strain DSM 4166 / CMT.9.A) GN=fliC PE=4 SV=1	F2N3M7	51 kDa	-1	0.034	1.6712	1.4245	0.96999	0.78267	0.51266	0.67355	1.35523	0.656293	491	617	644	279	286	318	584	294.333
F2N3Q5_PSEU6 Pseudomonas stutzeri DSM 4166, complete genome OS=Pseudomonas stutzeri (strain DSM 4166 / CMT.9.A) GN=PSTAA_2236 PE=4 SV=1	F2N3Q5	35 kDa	-1	0.67	0	0	0.0045528	0	0.0021973	0	0.0015176	0.000732433	0	0	9	0	4	0	3	1.33333
F2N5U7_PSEU6 Pseudomonas stutzeri DSM 4166, complete genome OS=Pseudomonas stutzeri (strain DSM 4166 / CMT.9.A) GN=PSTAA_2357 PE=4 SV=1	F2N5U7	21 kDa	-1	0.67	0	0	0.010202	0	0.0025614	0.0027541	0.00340067	0.00177183	0	0	3	0	1	1	1	0.666667
F2N678_PSEU6 Adenosylhomocysteinase OS=Pseudomonas stutzeri (strain DSM 4166 / CMT.9.A) GN=sahH PE=3 SV=1	F2N678	51 kDa	-1	0.5	0	0.011974	0.02732	0	0.0078865	0.012315	0.013098	0.00673383	0	5	15	0	4	5	6.66667	3
F2N6J7_PSEU6 Pseudomonas stutzeri DSM 4166, complete genome OS=Pseudomonas stutzeri (strain DSM 4166 / CMT.9.A) GN=PSTAA_3248 PE=3 SV=1	F2N6J7	32 kDa	-1	0.19	0.012795	0.028163	0.027375	0.0039575	0.017238	0.016387	0.0227777	0.0125275	2	9	15	1	7	6	8.66667	4.66667
F2MUR2_PSEU6 Aminomethyltransferase OS=Pseudomonas stutzeri (strain DSM 4166 / CMT.9.A) GN=gcvT PE=3 SV=1	F2MUR2	39 kDa	-1.32193	0.43	0	0.0050922	0.010542	0	0.0019837	0.0048223	0.0052114	0.00226867	0	2	7	0	1	2	3	1
F2MVX5_PSEU6 50S ribosomal protein L6 OS=Pseudomonas stutzeri (strain DSM 4166 / CMT.9.A) GN=rplF PE=3 SV=1	F2MVX5	17 kDa	-1.32193	0.011	0.048568	0.036733	0.032933	0.013027	0.01406	0.020577	0.0394113	0.015888	4	7	8	2	4	6	6.33333	4
F2MW70_PSEU6 30S ribosomal protein S16 OS=Pseudomonas stutzeri (strain DSM 4166 / CMT.9.A) GN=rpsP PE=3 SV=1	F2MW70	9 kDa	-1.32193	0.14	0.049569	0.031887	0.01694	0.022256	0.01222	0.0065699	0.0327987	0.013682	2	2	2	2	2	1	2	1.66667
F2MY84_PSEU6 50S ribosomal protein L21 OS=Pseudomonas stutzeri (strain DSM 4166 / CMT.9.A) GN=rplU PE=3 SV=1	F2MY84	12 kDa	-1.32193	0.12	0.1398	0.077086	0.047778	0.035869	0.034467	0.031765	0.0882213	0.0340337	7	6	7	4	7	6	6.66667	5.66667
F2MY85_PSEU6 50S ribosomal protein L27 OS=Pseudomonas stutzeri (strain DSM 4166 / CMT.9.A) GN=rpmA PE=3 SV=1	F2MY85	9 kDa	-1.32193	0.58	0	0	0.016542	0	0.0059665	0	0.005514	0.00198883	0	0	2	0	1	0	0.666667	0.333333
F2MYX8_PSEU6 Pseudomonas stutzeri DSM 4166, complete genome OS=Pseudomonas stutzeri (strain DSM 4166 / CMT.9.A) GN=PSTAA_2033 PE=4 SV=1	F2MYX8	35 kDa	-1.32193	0.051	0.0055713	0.0055051	0.0059245	0	0.0042891	0.0023784	0.00566697	0.0022225	1	2	4	0	2	1	2.33333	1
F2MZF3_PSEU6 Glucans biosynthesis protein G OS=Pseudomonas stutzeri (strain DSM 4166 / CMT.9.A) GN=mdoG PE=3 SV=1	F2MZF3	58 kDa	-1.32193	0.58	0	0	0.0065825	0	0	0.0024045	0.00219417	0.0008015	0	0	4	0	0	1	1.33333	0.333333
F2MZP3_PSEU6 Pseudomonas stutzeri DSM 4166, complete genome OS=Pseudomonas stutzeri (strain DSM 4166 / CMT.9.A) GN=PSTAA_0962 PE=4 SV=1	F2MZP3	31 kDa	-1.32193	0.11	0.0063974	0.021841	0.017007	0.0079149	0.0024625	0.0054622	0.0150818	0.00527987	1	7	10	2	1	2	6	1.66667
F2MZS9_PSEU6 Pseudomonas stutzeri DSM 4166, complete genome OS=Pseudomonas stutzeri (strain DSM 4166 / CMT.9.A) GN=PSTAA_0998 PE=4 SV=1	F2MZS9	19 kDa	-1.32193	0.58	0	0	0.008775	0	0	0.0031339	0.002925	0.00104463	0	0	2	0	0	1	0.666667	0.333333
F2N025_PSEU6 Aspartokinase OS=Pseudomonas stutzeri (strain DSM 4166 / CMT.9.A) GN=lysC PE=3 SV=1	F2N025	44 kDa	-1.32193	0.56	0	0	0.030413	0.0044837	0.0036928	0.0026471	0.0101377	0.00360787	0	0	17	2	3	2	5.66667	2.33333
F2N0E2_PSEU6 Trigger factor OS=Pseudomonas stutzeri (strain DSM 4166 / CMT.9.A) GN=tig PE=3 SV=1	F2N0E2	48 kDa	-1.32193	0.15	0.0073437	0.028828	0.032595	0.0035532	0.013398	0.0071319	0.0229222	0.0080277	2	10	17	1	6	3	9.66667	3.33333
F2N0E6_PSEU6 HupB protein OS=Pseudomonas stutzeri (strain DSM 4166 / CMT.9.A) GN=hupB PE=3 SV=1	F2N0E6	9 kDa	-1.32193	0.032	0.045714	0.08822	0.088769	0.030788	0.028175	0.024236	0.0742343	0.027733	2	6	11	3	5	4	6.33333	4
F2N0W6_PSEU6 4-hydroxy-tetrahydrodipicolinate synthase OS=Pseudomonas stutzeri (strain DSM 4166 / CMT.9.A) GN=dapA PE=3 SV=1	F2N0W6	31 kDa	-1.32193	0.58	0	0	0.013513	0	0.0024457	0.0027124	0.00450433	0.00171937	0	0	8	0	1	1	2.66667	0.666667
F2N1I2_PSEU6 Pseudomonas stutzeri DSM 4166, complete genome OS=Pseudomonas stutzeri (strain DSM 4166 / CMT.9.A) GN=PSTAA_1066 PE=4 SV=1	F2N1I2	21 kDa	-1.32193	0.076	0.06966	0.038708	0.031481	0.023805	0.015685	0.014054	0.0466163	0.017848	7	9	8	5	6	5	8	5.33333
F2N1N2_PSEU6 FlgD-2 protein OS=Pseudomonas stutzeri (strain DSM 4166 / CMT.9.A) GN=flgD-2 PE=4 SV=1	F2N1N2	24 kDa	-1.32193	0.064	0.25811	0.18969	0.10663	0.083101	0.042129	0.079912	0.18481	0.0683807	31	42	37	17	16	23	36.6667	18.6667
F2N1N9_PSEU6 FlgK-2 protein OS=Pseudomonas stutzeri (strain DSM 4166 / CMT.9.A) GN=flgK-2 PE=4 SV=1	F2N1N9	72 kDa	-1.32193	0.025	0.44283	0.49136	0.27036	0.17822	0.12677	0.17331	0.401517	0.159433	180	275	230	87	85	84	228.333	85.3333
F2N1P0_PSEU6 FlgL-2 protein OS=Pseudomonas stutzeri (strain DSM 4166 / CMT.9.A) GN=flgL-2 PE=4 SV=1	F2N1P0	55 kDa	-1.32193	0.019	0.6337	0.4897	0.35766	0.19294	0.17981	0.19405	0.493687	0.188933	200	213	235	70	94	85	216	83
F2N2C3_PSEU6 Pseudomonas stutzeri DSM 4166, complete genome OS=Pseudomonas stutzeri (strain DSM 4166 / CMT.9.A) GN=PSTAA_2548 PE=4 SV=1	F2N2C3	45 kDa	-1.32193	0.35	0	0.004428	0.0072491	0	0.0022288	0.0022802	0.00389237	0.001503	0	2	4	0	1	1	2	0.666667
F2N3N0_PSEU6 Pseudomonas stutzeri DSM 4166, complete genome OS=Pseudomonas stutzeri (strain DSM 4166 / CMT.9.A) GN=PSTAA_1891 PE=4 SV=1	F2N3N0	15 kDa	-1.32193	0.037	1.1465	0.76355	0.58987	0.33274	0.24655	0.36638	0.833307	0.315223	90	85	101	30	35	41	92	35.3333
F2N3T5_PSEU6 Pseudomonas stutzeri DSM 4166, complete genome OS=Pseudomonas stutzeri (strain DSM 4166 / CMT.9.A) GN=PSTAA_2266 PE=4 SV=1	F2N3T5	34 kDa	-1.32193	0.42	0	0.013888	0.038297	0.0034778	0.0086561	0.0096003	0.017395	0.00724473	0	5	21	1	4	4	8.66667	3
F2N4C5_PSEU6 Ketol-acid reductoisomerase OS=Pseudomonas stutzeri (strain DSM 4166 / CMT.9.A) GN=ilvC PE=3 SV=1	F2N4C5	36 kDa	-1.32193	0.17	0.0054889	0.018983	0.011593	0.0067909	0.0063384	0.0023433	0.0120216	0.00515753	1	7	7	2	3	1	5	2
F2N4Q8_PSEU6 Pseudomonas stutzeri DSM 4166, complete genome OS=Pseudomonas stutzeri (strain DSM 4166 / CMT.9.A) GN=PSTAA_3954 PE=4 SV=1	F2N4Q8	8 kDa	-1.32193	0.029	0.10035	0.058589	0.068587	0.033791	0.037109	0.0266	0.075842	0.0325	4	4	8	3	6	4	5.33333	4.33333
F2N5X7_PSEU6 Pseudomonas stutzeri DSM 4166, complete genome OS=Pseudomonas stutzeri (strain DSM 4166 / CMT.9.A) GN=PSTAA_3585 PE=3 SV=1	F2N5X7	60 kDa	-1.32193	0.063	0.037271	0.044547	0.025844	0.026911	0.012219	0.0088355	0.0358873	0.0159885	13	21	18	10	6	4	17.3333	6.66667
F2N669_PSEU6 S-adenosylmethionine synthase OS=Pseudomonas stutzeri (strain DSM 4166 / CMT.9.A) GN=metK PE=3 SV=1	F2N669	43 kDa	-1.32193	0.41	0	0.0092586	0.018028	0	0.0069903	0.0047677	0.00909553	0.00391933	0	4	11	0	3	2	5	1.66667
F2N6E7_PSEU6 Nucleoside diphosphate kinase OS=Pseudomonas stutzeri (strain DSM 4166 / CMT.9.A) GN=ndk PE=3 SV=1	F2N6E7	15 kDa	-1.32193	0.24	0.041386	0.067193	0.16303	0.025836	0.046105	0.04576	0.0905363	0.0392337	3	8	32	4	13	12	14.3333	9.66667
F2N6N4_PSEU6 Pseudomonas stutzeri DSM 4166, complete genome OS=Pseudomonas stutzeri (strain DSM 4166 / CMT.9.A) GN=PSTAA_4162 PE=4 SV=1	F2N6N4	30 kDa	-1.32193	0.079	0.17281	0.13721	0.077171	0.08253	0.041258	0.046906	0.129064	0.056898	27	42	34	18	16	15	34.3333	16.3333
F2MUU2_PSEU6 NasF protein OS=Pseudomonas stutzeri (strain DSM 4166 / CMT.9.A) GN=nasF PE=4 SV=1	F2MUU2	48 kDa	-1.73697	0.48	0	0.0020691	0.017507	0	0.0020829	0.0042619	0.00652537	0.00211493	0	1	12	0	1	2	4.33333	1
F2MVB4_PSEU6 50S ribosomal protein L28 OS=Pseudomonas stutzeri (strain DSM 4166 / CMT.9.A) GN=rpmB PE=3 SV=1	F2MVB4	9 kDa	-1.73697	0.28	0	0.016965	0.036052	0	0.0065019	0.0069911	0.0176723	0.00449767	0	1	4	0	1	1	1.66667	0.666667
F2MVE3_PSEU6 Pseudomonas stutzeri DSM 4166, complete genome OS=Pseudomonas stutzeri (strain DSM 4166 / CMT.9.A) GN=PSTAA_0326 PE=4 SV=1	F2MVE3	61 kDa	-1.73697	0.11	0.018994	0.015222	0.01055	0	0.013287	0	0.014922	0.004429	7	7	7	0	7	0	7	2.33333
F2MVV0_PSEU6 50S ribosomal protein L11 OS=Pseudomonas stutzeri (strain DSM 4166 / CMT.9.A) GN=rplK PE=3 SV=1	F2MVV0	15 kDa	-1.73697	0.29	0	0.0092539	0.016016	0.006459	0	0	0.0084233	0.002153	0	1	3	1	0	0	1.33333	0.333333
F2MVV1_PSEU6 50S ribosomal protein L1 OS=Pseudomonas stutzeri (strain DSM 4166 / CMT.9.A) GN=rplA PE=3 SV=1	F2MVV1	24 kDa	-1.73697	0.029	0.016063	0.02564	0.024656	0	0.012366	0.0068573	0.0221197	0.00640777	2	7	11	0	4	2	6.66667	2
F2MVX9_PSEU6 50S ribosomal protein L15 OS=Pseudomonas stutzeri (strain DSM 4166 / CMT.9.A) GN=rplO PE=3 SV=1	F2MVX9	15 kDa	-1.73697	0.059	0.053627	0.10489	0.047714	0.025657	0.017609	0.018934	0.0687437	0.0207333	4	14	9	4	5	5	9	4.66667
F2MVY3_PSEU6 30S ribosomal protein S11 OS=Pseudomonas stutzeri (strain DSM 4166 / CMT.9.A) GN=rpsK PE=3 SV=1	F2MVY3	14 kDa	-1.73697	0.016	0.031893	0.037242	0.022736	0.00716	0.015726	0.0084543	0.0306237	0.0104468	2	4	4	1	4	2	3.33333	2.33333
F2MVY6_PSEU6 50S ribosomal protein L17 OS=Pseudomonas stutzeri (strain DSM 4166 / CMT.9.A) GN=rplQ PE=3 SV=1	F2MVY6	15 kDa	-1.73697	0.08	0.014966	0.026984	0.011836	0	0.0078628	0.0084543	0.0179287	0.00543903	1	3	2	0	2	2	2	1.33333
F2MW55_PSEU6 Pseudomonas stutzeri DSM 4166, complete genome OS=Pseudomonas stutzeri (strain DSM 4166 / CMT.9.A) GN=PSTAA_1138 PE=3 SV=1	F2MW55	37 kDa	-1.73697	0.035	0.021699	0.037522	0.037416	0.0033558	0.010441	0.018527	0.0322123	0.0107746	4	14	25	1	5	8	14.3333	4.66667
F2MWL4_PSEU6 Pseudomonas stutzeri DSM 4166, complete genome OS=Pseudomonas stutzeri (strain DSM 4166 / CMT.9.A) GN=PSTAA_0511 PE=4 SV=1	F2MWL4	13 kDa	-1.73697	0.32	0.016326	0.010502	0.072534	0.0073304	0.012075	0.012983	0.0331207	0.0107961	1	1	13	1	3	3	5	2.33333
F2MXB8_PSEU6 Pseudomonas stutzeri DSM 4166, complete genome OS=Pseudomonas stutzeri (strain DSM 4166 / CMT.9.A) GN=PSTAA_1551 PE=4 SV=1	F2MXB8	15 kDa	-1.73697	0.053	0.094116	0.043245	0.051333	0.024147	0.016574	0.01782	0.062898	0.0195137	7	5	11	4	5	5	7.66667	4.66667
F2MXC8_PSEU6 Elongation factor Ts OS=Pseudomonas stutzeri (strain DSM 4166 / CMT.9.A) GN=tsf PE=3 SV=1	F2MXC8	31 kDa	-1.73697	0.47	0	0.0031937	0.055743	0	0.0074648	0.008279	0.0196456	0.00524793	0	1	30	0	3	3	10.3333	2
F2MXG8_PSEU6 3-hydroxydecanoyl-[acyl-carrier-protein] dehydratase OS=Pseudomonas stutzeri (strain DSM 4166 / CMT.9.A) GN=fabA PE=3 SV=1	F2MXG8	19 kDa	-1.73697	0.44	0	0.0097587	0.04848	0.010803	0.0059316	0.0031889	0.0194129	0.00664117	0	2	12	2	2	1	4.66667	1.66667
F2MY08_PSEU6 MaeB protein OS=Pseudomonas stutzeri (strain DSM 4166 / CMT.9.A) GN=maeB PE=3 SV=1	F2MY08	45 kDa	-1.73697	0.36	0.0075874	0.030408	0.11233	0	0.026239	0.02237	0.0501085	0.016203	2	14	64	0	12	10	26.6667	7.33333
F2MY19_PSEU6 GltB protein OS=Pseudomonas stutzeri (strain DSM 4166 / CMT.9.A) GN=gltB PE=4 SV=1	F2MY19	162 kDa	-1.73697	0.14	0.0020837	0.0062605	0.0045298	0.0035838	0	0	0.00429133	0.0011946	2	6	7	3	0	0	5	1
F2MY97_PSEU6 PilX protein OS=Pseudomonas stutzeri (strain DSM 4166 / CMT.9.A) GN=pilX PE=4 SV=1	F2MY97	18 kDa	-1.73697	0.021	0.06929	0.060943	0.035424	0.021861	0.015004	0.012907	0.055219	0.0165907	6	10	8	4	5	4	8	4.33333
F2MY99_PSEU6 PilV protein OS=Pseudomonas stutzeri (strain DSM 4166 / CMT.9.A) GN=pilV PE=4 SV=1	F2MY99	17 kDa	-1.73697	0.0041	0.075091	0.051461	0.05465	0.017211	0.01575	0.016935	0.0604007	0.016632	6	7	12	3	5	5	8.33333	4.33333
F2MYA0_PSEU6 Pseudomonas stutzeri DSM 4166, complete genome OS=Pseudomonas stutzeri (strain DSM 4166 / CMT.9.A) GN=PSTAA_0937 PE=4 SV=1	F2MYA0	18 kDa	-1.73697	0.07	0.093802	0.098958	0.036791	0.038948	0.021386	0.0098549	0.076517	0.0233963	8	15	8	7	7	3	10.3333	5.66667
F2MYK5_PSEU6 2-C-methyl-D-erythritol 2,4-cyclodiphosphate synthase OS=Pseudomonas stutzeri (strain DSM 4166 / CMT.9.A) GN=ispF PE=3 SV=1	F2MYK5	17 kDa	-1.73697	0.56	0	0	0.0097251	0	0.0032303	0	0.0032417	0.00107677	0	0	2	0	1	0	0.666667	0.333333
F2MZI1_PSEU6 30S ribosomal protein S21 OS=Pseudomonas stutzeri (strain DSM 4166 / CMT.9.A) GN=rpsU PE=3 SV=1	F2MZI1	8 kDa	-1.73697	0.0034	0.028973	0.042141	0.039607	0.013009	0.007143	0.0076803	0.036907	0.00927743	1	3	4	1	1	1	2.66667	1
F2MZL7_PSEU6 Pseudomonas stutzeri DSM 4166, complete genome OS=Pseudomonas stutzeri (strain DSM 4166 / CMT.9.A) GN=PSTAA_0688 PE=4 SV=1	F2MZL7	15 kDa	-1.73697	0.53	0	0	0.036877	0	0.007245	0.003895	0.0122923	0.00371333	0	0	7	0	2	1	2.33333	1
F2N0S1_PSEU6 Pseudomonas stutzeri DSM 4166, complete genome OS=Pseudomonas stutzeri (strain DSM 4166 / CMT.9.A) GN=PSTAA_2864 PE=4 SV=1	F2N0S1	13 kDa	-1.73697	0.026	0.20689	0.15342	0.10788	0.071616	0.041547	0.042676	0.156063	0.0519463	12	15	17	8	8	9	14.6667	8.33333
F2N182_PSEU6 50S ribosomal protein L9 OS=Pseudomonas stutzeri (strain DSM 4166 / CMT.9.A) GN=rplI PE=3 SV=1	F2N182	15 kDa	-1.73697	0.13	0.013044	0.034795	0.055925	0.0062408	0.013707	0.011053	0.034588	0.0103336	1	5	11	1	4	3	5.66667	2.66667
F2N1E2_PSEU6 Pseudomonas stutzeri DSM 4166, complete genome OS=Pseudomonas stutzeri (strain DSM 4166 / CMT.9.A) GN=PSTAA_3809 PE=4 SV=1	F2N1E2	46 kDa	-1.73697	0.099	0.018968	0.032021	0.058937	0.0054392	0.010933	0.015659	0.036642	0.0106771	5	14	33	2	5	7	17.3333	4.66667
F2N1M6_PSEU6 FlgM protein OS=Pseudomonas stutzeri (strain DSM 4166 / CMT.9.A) GN=flgM PE=4 SV=1	F2N1M6	12 kDa	-1.73697	0.053	1.2633	0.65798	0.55436	0.2681	0.18951	0.20151	0.825213	0.219707	71	62	82	27	33	32	71.6667	30.6667
F2N1N4_PSEU6 FlgF-2 protein OS=Pseudomonas stutzeri (strain DSM 4166 / CMT.9.A) GN=flgF-2 PE=4 SV=1	F2N1N4	26 kDa	-1.73697	0.021	0.22812	0.18587	0.12077	0.075668	0.047668	0.053941	0.178253	0.0590923	30	48	48	17	17	18	42	17.3333
F2N2D6_PSEU6 Pseudomonas stutzeri DSM 4166, complete genome OS=Pseudomonas stutzeri (strain DSM 4166 / CMT.9.A) GN=PSTAA_2561 PE=4 SV=1	F2N2D6	12 kDa	-1.73697	0.23	0	0.026466	0.030537	0.0092363	0.0050715	0	0.019001	0.00476927	0	2	4	1	1	0	2	0.666667
F2N2T9_PSEU6 50S ribosomal protein L25 OS=Pseudomonas stutzeri (strain DSM 4166 / CMT.9.A) GN=rplY PE=3 SV=1	F2N2T9	22 kDa	-1.73697	0.32	0	0.038692	0.022971	0.014235	0.0034836	0.0038635	0.0205543	0.00719403	0	9	9	2	1	1	6	1.33333
F2N3B6_PSEU6 Pseudomonas stutzeri DSM 4166, complete genome OS=Pseudomonas stutzeri (strain DSM 4166 / CMT.9.A) GN=PSTAA_4332 PE=4 SV=1	F2N3B6	20 kDa	-1.73697	0.083	0.054846	0.021741	0.026026	0.0052479	0.011526	0.012393	0.0342043	0.0097223	5	4	6	1	4	4	5	3
F2N3M9_PSEU6 FliD protein OS=Pseudomonas stutzeri (strain DSM 4166 / CMT.9.A) GN=fliD PE=4 SV=1	F2N3M9	28 kDa	-1.73697	0.04	1.133	0.68059	0.55884	0.27106	0.23821	0.28559	0.79081	0.264953	182	158	196	52	69	68	178.667	63
F2N440_PSEU6 FliK protein OS=Pseudomonas stutzeri (strain DSM 4166 / CMT.9.A) GN=fliK PE=4 SV=1	F2N440	43 kDa	-1.73697	0.035	0.28176	0.19728	0.12628	0.064536	0.050023	0.063914	0.201773	0.059491	69	68	67	20	19	20	68	19.6667
F2N5S4_PSEU6 Idh protein OS=Pseudomonas stutzeri (strain DSM 4166 / CMT.9.A) GN=idh PE=4 SV=1	F2N5S4	82 kDa	-1.73697	0.11	0.014566	0.039597	0.019387	0.0017144	0.0066194	0.013392	0.0245167	0.00724193	7	19	15	1	4	5	13.6667	3.33333
F2N619_PSEU6 NirB protein OS=Pseudomonas stutzeri (strain DSM 4166 / CMT.9.A) GN=nirB PE=4 SV=1	F2N619	30 kDa	-1.73697	0.4	0	0.0086017	0.0033898	0.0039439	0	0	0.00399717	0.00131463	0	3	2	1	0	0	1.66667	0.333333
F2N6G6_PSEU6 Pseudomonas stutzeri DSM 4166, complete genome OS=Pseudomonas stutzeri (strain DSM 4166 / CMT.9.A) GN=PSTAA_3217 PE=4 SV=1	F2N6G6	8 kDa	-1.73697	0.0086	0.088162	0.056713	0.09505	0.02639	0.021735	0.01558	0.079975	0.021235	3	3	9	2	3	2	5	2.33333
[truncated: 307 more rows]

## Sheet: S4 P. putida BIRD-1_Intra
Identified Proteins (2406)	Accession Number	Molecular Weight	Fold Change (Log2)	T-Test (P-Value): (p <= 0.05)	BIRD +PS 1	BIRD +PS 2	BIRD +PS 3	BIRD +PI 1	BIRD +PI 2	BIRD +PI 3	BIRD -PS 1	BIRD -PS 2	BIRD -PS 3	BIRD -PI 1	BIRD -PI 2	BIRD -PI 3	Mean P replete	Mean P deplete	BIRD +PS 1	BIRD +PS 2	BIRD +PS 3	BIRD +PI 1	BIRD +PI 2	BIRD +PI 3	BIRD -PS 1	BIRD -PS 2	BIRD -PS 3	BIRD -PI 1	BIRD -PI 2	BIRD -PI 3	Mean Pi replete	Mean Pi deplete
[truncated: 2,389 more rows]

[truncated: 2 more sheets: S5 phoBR_Intra, S6 phoBR_Exo]
